# Supplementary material for: Analysis of the Phialocephala subalpina Transcriptome during Colonization of Its Host Plant Picea abies
Source: PLoS One. 2016 Mar 8;11(3):e0150591. doi: 10.1371/journal.pone.0150591 (PMC4783019; doi:10.1371/journal.pone.0150591)
Supplement: S2 Table — (XLSX) [file pone.0150591.s005.xlsx]

## Sheet: funcat
S2 Table. Differentially expressed genes inculding FunCat annotations.
	X	Day1	Day2	Day3	Day4	Day7	Day11	Day18	logCPM	LR	PValue	FDR	contig_code.x	orf_start	orf_stop	IGV Code	title	hit_description
1	PAC_00002	0.186641	-0.0198974	0.108251	0.0338275	-0.200093	-0.166564	-0.134449	1.86589	0.672573	0.998538	0.999837	scaffold00001	16742	17194		uncharacterized protein	NA
2	PAC_00003	-0.197119	1.17232	-1.48272	-1.21374	-0.498966	-0.4553	-0.00634065	2.30664	10.9787	0.139551	0.340398	scaffold00001	18734	20344		uncharacterized protein	cellular signalling, virulence, disease factors, fungal and other eukaryotic cell type differentiation, disease, virulence and defense, C-compound and carbohydrate transport, transport facilities
3	PAC_00004	-0.376499	-0.066184	-0.49159	-0.471884	-0.355228	-0.0632389	-0.256935	7.19902	10.5199	0.160976	0.372635	scaffold00001	22870	22052		uncharacterized protein	NA
4	PAC_00005	-1.02638	0.989289	0.503398	-0.192655	-0.346993	0.235088	-0.159111	0.348451	4.99231	0.660902	0.838973	scaffold00001	24217	23861		uncharacterized protein	NA
5	PAC_00006	-0.292544	-0.235284	-0.473225	-0.456033	-0.0830525	-0.354171	-0.461788	4.6093	9.43493	0.222919	0.454485	scaffold00001	26853	25681		related to NAD binding Rossmann fold oxidoreductase	sugar, glucoside, polyol and carboxylate catabolism, C-compound and carbohydrate metabolism
6	PAC_00007	-0.851385	0.0947732	-0.153187	-0.0129813	-0.64316	-0.482443	-0.0590283	2.07829	8.34197	0.303407	0.54669	scaffold00001	28048	29139		uncharacterized protein	NA
7	PAC_00010	-0.920943	0.0905708	-0.330214	-0.416206	-0.0482681	-0.1653	0.189232	1.37547	5.62334	0.584351	0.789299	scaffold00001	35308	33011		uncharacterized protein	fungal and other eukaryotic cell type differentiation
1138	PAC_01440	-1.53034	-0.582827	-1.52019	-1.25478	-1.95281	-2.60194	-2.37915	2.28206	147.651	1.26e-28	1.97e-24	scaffold00002	713399	714612	scaffold00002:713399-714612	uncharacterized protein	NA
9	PAC_00015	0.899407	0.897837	-0.895319	-0.400435	0.738497	-0.385905	-0.67981	1.50872	9.23581	0.236166	0.469595	scaffold00001	48276	50788		uncharacterized protein	NA
10	PAC_00020	-1.24737	0.00546598	-0.388461	-0.0683977	0.400252	0.160321	0.898381	2.86397	7.42005	0.386491	0.629591	scaffold00001	60604	63184		uncharacterized protein	NA
11	PAC_00024	-0.626206	0.0855473	-0.118947	-1.18672	0.262339	1.76144	0.490023	0.639511	15.832	0.0266964	0.113574	scaffold00001	77964	79563		uncharacterized protein	NA
14566	PAC_18737	-1.46038	-1.93245	-3.04281	-1.68904	-5.92932	-3.53449	-2.08347	6.08098	139.951	5.2e-27	4.06e-23	scaffold00060	149211	149753	scaffold00060:149211-149753	uncharacterized protein	NA
13	PAC_00026	0.00685762	0.0982509	0.149543	0.119401	-0.0111001	-0.0770621	-0.34544	7.51292	2.47042	0.929308	0.984096	scaffold00001	82582	83426		related to pre-mRNA branch site protein p14	mRNA processing (splicing, 5'-, 3'-end processing), splicing, nucleic acid binding, RNA binding, nucleotide/nucleoside/nucleobase binding
14	PAC_00027	-0.323266	0.341551	-0.0568463	-0.203785	-0.0363532	0.526187	0.288989	6.77066	11.0603	0.13601	0.334359	scaffold00001	85356	86656		related to vacuolar membrane protein	NA
15	PAC_00028	1.51728	-0.338065	-1.07802	0.302564	-0.0643002	-0.972316	0.412511	0.00660161	7.61109	0.368133	0.612208	scaffold00001	94426	92222		uncharacterized protein	DNA repair, nucleic acid binding, DNA binding, ATP binding, DNA damage response, protein binding, cell migration, guidance of longitudinal cell extension (e.g. pollen tube guidance, axonal pathfinding)
16	PAC_00031	-0.149828	-0.319596	0.330671	1.02039	0.380598	0.0093035	1.49581	2.27136	14.0856	0.0496797	0.174481	scaffold00001	103023	103415		uncharacterized protein	NA
17	PAC_00032	0.207941	-0.15096	0.552557	0.897942	-0.258271	-0.104677	0.410972	5.45759	8.9278	0.257881	0.49636	scaffold00001	103964	105875		uncharacterized protein	NA
14569	PAC_18740	0.698306	-0.720127	-0.46158	0.570595	-5.07711	-3.82182	-1.58139	2.60303	118.538	1.54e-22	8.03e-19	scaffold00060	163282	161520	scaffold00060:161520-163282	related to RTG2 - retrograde regulation protein	regulation of C-compound and carbohydrate metabolism, transcriptional control, cellular signalling
19	PAC_00034	-0.618223	0.309607	0.582552	0.355513	-0.161165	-0.492851	0.21185	4.38078	10.2473	0.174986	0.392549	scaffold00001	111476	110202		uncharacterized protein	GTP binding, cellular signalling, fungal/microorganismic development, fungal and other eukaryotic cell type differentiation, budding, cell polarity and filament formation
14570	PAC_18741	-2.35305	-0.897116	-0.346016	0.361018	-3.99789	-3.65871	-1.96572	7.42502	112.442	2.86e-21	1.12e-17	scaffold00060	164451	163790	scaffold00060:163790-164451	uncharacterized protein	NA
21	PAC_00036	-0.831468	-0.672036	-0.369008	0.00301154	-0.191307	0.650815	-0.325613	6.2753	4.93367	0.668058	0.843461	scaffold00001	133008	132601		probable SnodProt1 PRECURSOR	disease, virulence and defense
11968	PAC_14815	0.635168	0.573585	0.508541	1.07323	3.37751	4.40127	1.26618	7.70917	108.307	2.06e-20	6.43e-17	scaffold00028	566085	564367	scaffold00028:564367-566085	related to carboxylic acid transporter protein	C-compound and carbohydrate transport, C-compound and carbohydrate metabolism, transport facilities, C4-dicarboxylate transport (e.g. malate, succinate, fumarate), amino acid/amino acid derivatives transport
23	PAC_00038	-0.138972	0.533039	0.410156	-0.753188	-0.0981054	0.0177357	-0.877921	3.70337	9.24732	0.235384	0.468397	scaffold00001	136767	135277		uncharacterized protein	NA
24	PAC_00039	-0.302693	-0.224772	-2.14228	-1.06544	0.582238	-0.111844	0.35605	7.95328	16.9419	0.0177749	0.0868112	scaffold00001	140263	137327		probable beta-glucosidase	polysaccharide metabolism, sugar, glucoside, polyol and carboxylate catabolism
25	PAC_00040	-0.719823	-0.19315	0.709826	-0.992908	-1.02249	-1.40095	-0.606225	0.480929	15.3744	0.0314884	0.127172	scaffold00001	143569	141967		uncharacterized protein	NA
26	PAC_00044	-0.210252	0.414894	0.485969	-0.045166	0.121983	0.0349887	0.164536	3.62745	6.43778	0.48966	0.715544	scaffold00001	157853	159632		uncharacterized protein	secondary metabolism
27	PAC_00047	-0.278672	0.306752	-0.958202	-0.99886	0.111308	1.27028	0.0907161	1.15548	10.3392	0.170153	0.385739	scaffold00001	185320	180383		uncharacterized protein	NA
28	PAC_00048	0.470374	0.0987476	0.101477	-0.150482	0.18023	-0.532506	-0.301111	1.0781	2.86614	0.897103	0.972293	scaffold00001	187970	189790		uncharacterized protein	regulation of secondary metabolism
29	PAC_00050	-0.141504	-0.425619	-0.156762	-0.0156951	-0.335756	-0.467478	0.559008	2.10386	6.6091	0.470682	0.701506	scaffold00001	195818	197419		probable cat eye syndrome critical region protein 5 precursor	NA
30	PAC_00055	0.905364	3.88583	-1.82685	-0.251329	0.457114	-1.61125	0.143723	0.412027	13.8468	0.0539751	0.183791	scaffold00001	210564	209157		related to pepsin II-1 precursor	protein/peptide degradation, cytoplasmic and nuclear protein degradation, protein binding, perception of nutrients and nutritional adaptation, viral proteins, extracellular protein degradation
31	PAC_00059	0.569961	0.229174	0.555886	0.385585	0.14127	0.42947	1.27002	1.32876	6.79819	0.45019	0.684161	scaffold00001	222473	224152		uncharacterized protein	NA
32	PAC_00060	-1.5509	1.16297	1.5754	1.40593	3.84226	2.25637	5.13e-15	-0.0930146	14.1147	0.0491792	0.173282	scaffold00001	229820	228856		related to aspergillopepsin II precursor	protein/peptide degradation
33	PAC_00061	-0.647128	0.161254	-0.263807	-0.553921	-0.793022	0.0413895	0.199825	3.69841	13.7942	0.0549651	0.186511	scaffold00001	236917	232990		uncharacterized protein	fungal and other eukaryotic cell type differentiation
34	PAC_00063	-0.952859	0.292523	-0.0604812	-0.499662	-0.547704	-0.214843	0.489687	3.37163	15.8088	0.0269222	0.114265	scaffold00001	245387	244261		uncharacterized protein	NA
10215	PAC_12637	4.07594	1.05866	5.025	8.12611	2.88126	5.62973	1.56511	4.20277	103.352	2.19e-19	5.69e-16	scaffold00021	1042278	1044422	scaffold00021:1042278-1044422	uncharacterized protein	NA (hydrolase activity, peptidase activity, aminopeptidase activity)
14505	PAC_18646	-1.1589	-0.331224	-0.540236	-0.578489	-2.80819	-1.99296	-1.3448	5.28753	101.142	6.27e-19	1.4e-15	scaffold00059	119627	117762	scaffold00059:117762-119627	related to RTG2 - retrograde regulation protein	regulation of C-compound and carbohydrate metabolism, transcriptional control, cellular signalling
37	PAC_00067	0.10156	-0.0143249	0.11238	0.382705	-0.325637	-0.461851	-0.290181	7.45839	7.32487	0.395856	0.638912	scaffold00001	256740	255314		probable tyrosyl-tRNA synthetase	aminoacyl-tRNA-synthetases, translation, receptor binding, RNA binding, nucleotide/nucleoside/nucleobase binding, ATP binding, interleukine receptor signalling pathway, cell motility, apoptosis (type I programmed cell death)
38	PAC_00068	0.112647	0.0317969	-0.133003	-0.113657	0.281923	0.192488	0.100208	4.63314	2.59098	0.920092	0.981514	scaffold00001	259537	258595		uncharacterized protein	NA
39	PAC_00070	0.320638	0.698257	0.0729331	0.245145	0.167295	1.48792	-1.27282	1.30058	8.27858	0.308671	0.551959	scaffold00001	281072	280183		uncharacterized protein	nitrogen, sulfur and selenium metabolism, sulfur metabolism, polysaccharide metabolism, aminosaccharide metabolism, sphingolipid metabolism, apoptosis (type I programmed cell death)
40	PAC_00071	-0.294581	-3.95761	0.798011	-1.51491	-1.37075	-0.500036	-1.05569	0.0563129	16.0227	0.02491	0.108524	scaffold00001	283119	284432		uncharacterized protein	NA
41	PAC_00072	0.955826	0.261612	-0.520745	-0.490477	-0.9697	-0.95715	-0.773703	6.86817	15.9729	0.0253655	0.10995	scaffold00001	285501	286676		uncharacterized protein	NA
42	PAC_00073	0.259225	-0.263806	-0.296354	-0.198548	-0.0042031	-0.156392	-0.0633014	5.76617	5.08073	0.650112	0.832316	scaffold00001	288280	286723		probable inositol phosphosphingolipids phospholipase C	lipid, fatty acid and isoprenoid metabolism, magnesium binding, phospholipid metabolism, fatty acid derivatives mediated signal transduction, polyphosphoinositol mediated signal transduction, osmotic and salt stress response, osmosensing and response, metal binding
43	PAC_00074	0.0880843	-0.186066	-0.14318	0.0335636	0.0877231	-0.104823	-0.133933	4.2722	1.57048	0.979769	0.998186	scaffold00001	288626	290138		related to S.pombe beta-transducin	protein binding, G-protein mediated signal transduction, DNA conformation modification (e.g. chromatin), posttranslational modification of amino acids (e.g. hydroxylation, methylation), organization of chromosome structure
44	PAC_00075	0.609029	0.798696	-0.24929	-0.311633	-0.0280671	0.157236	-0.00776031	2.89584	5.94925	0.545687	0.761329	scaffold00001	291206	292082		related to ketoreductase	secondary metabolism, C-compound and carbohydrate metabolism, virulence, disease factors, lipid, fatty acid and isoprenoid metabolism
45	PAC_00076	1.12362	0.0688738	-0.18466	-1.1373	-0.165839	0.47925	0.950395	3.56155	12.1263	0.0964804	0.269548	scaffold00001	295830	294647		uncharacterized protein	NA
46	PAC_00077	0.00921947	0.042015	-0.092832	-0.166443	-0.645888	-0.611303	-0.0600439	4.13495	10.9335	0.141546	0.344079	scaffold00001	299035	297251		uncharacterized protein	NA
47	PAC_00078	0.00218379	-0.0539153	0.427528	0.803445	-0.0425642	-0.211786	-0.332185	7.7025	8.24273	0.311678	0.555236	scaffold00001	300130	299302		related to mitochondrial protein	NA
48	PAC_00079	0.284201	-0.115147	0.444442	1.12328	0.189913	-0.026177	-0.017054	6.3549	9.33115	0.229747	0.461179	scaffold00001	300349	302775		probable Mitochondrial intermediate peptidase	protein processing (proteolytic), protein/peptide degradation, homeostasis of metal ions (Na, K, Ca etc.), protein targeting, sorting and translocation, heavy metal binding (Cu, Fe, Zn)
49	PAC_00080	-0.318737	-0.126476	-0.400396	-0.545995	0.458874	0.300017	-0.242665	9.81285	6.51256	0.481329	0.709851	scaffold00001	305565	307958		probable Catalase-peroxidase	catalase reaction, oxidative stress response, oxygen and radical detoxification, amino acid metabolism, detoxification
50	PAC_00081	-0.124913	-0.0802215	0.329516	0.0254732	0.844092	0.537205	0.48593	4.90091	10.3052	0.171928	0.388369	scaffold00001	310218	309419		uncharacterized protein	NA
51	PAC_00082	0.177141	-0.0570835	0.108318	0.440623	0.404019	0.374015	0.133355	5.29031	8.31993	0.305229	0.548721	scaffold00001	310892	315632		related to DNA repair protein rad8	DNA repair, transcriptional control, DNA binding
52	PAC_00083	0.559681	-0.849103	-0.36966	-0.128244	-0.978783	-0.747787	-0.204571	2.76961	14.3762	0.0448803	0.162635	scaffold00001	316376	317646		related to mitochondrial cytosolically directed NADH dehydrogenase	respiration, aerobic respiration
53	PAC_00084	0.297849	-0.0146902	-0.0264022	0.0199666	0.195315	-0.0843659	-0.110014	6.45226	3.24481	0.861469	0.956257	scaffold00001	321011	318137		related to cullulin 3	cell cycle, G1/S transition of mitotic cell cycle, cell cycle arrest, modification by ubiquitination, deubiquitination, protein binding, induction of apoptosis by intracellular signals, DNA repair, DNA damage response, protein/peptide degradation, modification by ubiquitin-related proteins, proteasomal degradation (ubiquitin/proteasomal pathway), cell growth / morphogenesis, apoptosis (type I pro…
54	PAC_00085	0.180371	0.104832	0.517664	0.458699	-0.371131	-0.210177	-0.48596	4.66553	14.1515	0.0485506	0.171852	scaffold00001	321459	322088		related to ZIM17 ZInc finger Motif protein, localized to the mitochondria	NA
55	PAC_00086	0.0782568	-0.191442	0.0539342	0.32697	-0.201318	-0.346224	-0.0982694	4.87948	3.1886	0.867025	0.958659	scaffold00001	330360	322420		related to papaya ringspot virus polyprotein	rRNA processing, RNA binding
56	PAC_00087	-0.193139	-0.317085	0.218735	0.319732	0.195512	0.0586509	-0.025125	3.66755	3.88685	0.792714	0.917777	scaffold00001	330588	332362		probable meiotically up-regulated gene 161 protein	NA
14553	PAC_18722	5.00813	0.978114	4.21039	6.83905	1.86309	1.8118	0.589328	6.05097	100.374	9.03e-19	1.76e-15	scaffold00060	112651	114065	scaffold00060:112651-114065	related to pyridine nucleotide-disulphide oxidoreductase AMID-like	NA (Pedant: oxidation-reduction process, transcription, DNA-dependent, regulation of transcription, DNA-dependent, phosphorylation)
58	PAC_00090	-0.0118877	-0.102916	0.13214	0.136542	0.141923	0.0650649	-0.226124	4.1963	2.04583	0.95726	0.993087	scaffold00001	340998	342739		uncharacterized protein	NA
4252	PAC_05253	1.92978	0.590855	3.11325	5.00751	2.47127	2.09412	0.290314	3.22175	98.648	2.05e-18	3.56e-15	scaffold00006	1217165	1215924	scaffold00006:1215924-1217165	related to multifunctional beta-oxidation protein	lipid, fatty acid and isoprenoid metabolism, oxidation of fatty acids, cell wall, tetracyclic and pentacyclic triterpenes (cholesterin, steroids and hopanoids) metabolism, fatty acid metabolism
4249	PAC_05250	2.91942	0.42112	3.78334	5.78079	2.5373	2.13944	0.602759	5.77466	93.8881	1.96e-17	2.94e-14	scaffold00006	1209591	1210382	scaffold00006:1209591-1210382	uncharacterized protein	amino acid metabolism, secondary metabolism
61	PAC_00093	-0.140899	-0.274146	0.181644	0.576727	0.445116	0.0866944	-0.173541	5.64579	7.39211	0.389226	0.632793	scaffold00001	345720	346184		related to ubiquinol-cytochrome C reductase complex 7.2 kDa protein	respiration
62	PAC_00094	0.0192031	-0.000119323	-0.0324055	0.103945	-0.185188	0.0658066	-0.0137087	6.27504	0.981392	0.995123	0.999837	scaffold00001	346740	353347		related to ubiquitin--protein ligase	cytoplasmic and nuclear protein degradation, meiosis I, modification by ubiquitination, deubiquitination, proteasomal degradation (ubiquitin/proteasomal pathway), protein binding, metal binding, heavy metal binding (Cu, Fe, Zn), ATP binding, assembly of protein complexes
63	PAC_00096	-0.157718	-0.124864	0.222654	0.0731475	0.273029	0.849867	0.0287668	5.38499	13.0991	0.0697295	0.218731	scaffold00001	360881	357076		probable mitotic checkpoint serine/threonine protein kinase	phosphate metabolism, cell cycle checkpoints (checkpoints of morphogenesis, DNA-damage,-replication, mitotic phase and spindle), modification by phosphorylation, dephosphorylation, autophosphorylation, protein binding, M phase, nuclear and chromosomal cycle, ATP binding
64	PAC_00097	0.253858	0.0218866	0.0274486	0.244272	-0.0911221	-0.324733	-0.489967	4.52709	8.39561	0.299004	0.541874	scaffold00001	361655	362745		uncharacterized protein	NA
65	PAC_00098	-0.383136	-0.478983	0.1433	0.508123	0.44052	0.0256073	0.508252	3.5045	9.15668	0.241602	0.476457	scaffold00001	363603	364884		uncharacterized protein	NA
14568	PAC_18739	-1.26739	-0.98555	-0.990733	-1.12787	-3.51169	-2.38002	-1.05171	5.93555	93.7744	2.07e-17	2.94e-14	scaffold00060	160267	158252	scaffold00060:158252-160267	related to potassium channel	cation transport (H+, Na+, K+, Ca2+ , NH4+, etc.), ion channels, cellular export and secretion, homeostasis of metal ions (Na, K, Ca etc.)
4481	PAC_05564	-0.400771	1.1488	0.647994	1.267	3.32927	2.49182	1.74059	4.42158	93.4377	2.43e-17	3.16e-14	scaffold00007	41110	39698	scaffold00007:39698-41110	uncharacterized protein	NA
68	PAC_00101	-0.227623	0.556657	-0.451155	-0.21622	-0.253963	-0.497208	-0.0326577	1.13769	3.82759	0.799408	0.92174	scaffold00001	379507	377080		uncharacterized protein	NA
69	PAC_00102	0.00490085	0.0117672	0.0982831	0.154398	0.118428	0.149499	-0.00768871	4.38791	1.19648	0.991008	0.999746	scaffold00001	382983	381393		probable endonuclease 4	DNA repair, heavy metal binding (Cu, Fe, Zn), DNA restriction or modification
13705	PAC_17336	-1.67178	1.44349	1.14389	1.91039	3.77658	6.24618	0.985783	10.152	91.2513	6.85e-17	8.22e-14	scaffold00044	118709	119344	scaffold00044:118709-119344	related to heat shock protein Hsp30-like	heat shock response, oxidative stress response
71	PAC_00104	0.364553	-0.27554	-0.269275	-0.440087	-0.152048	0.301934	1.03542	2.46814	10.0617	0.185104	0.405969	scaffold00001	387272	390144		related to calcium-independent phospholipase A2	fungal and other eukaryotic cell type differentiation, budding, cell polarity and filament formation, GTP binding, cellular signalling, fungal/microorganismic development, lipid, fatty acid and isoprenoid metabolism
72	PAC_00105	0.262437	0.455573	1.08437	0.883946	0.0335025	0.606332	0.687604	3.5865	17.9916	0.0120079	0.0659407	scaffold00001	394935	393021		related to neutral amino acid permease	amino acid/amino acid derivatives transport, perception of nutrients and nutritional adaptation
73	PAC_00106	0.349971	-0.22804	0.19441	0.693484	0.478028	-0.912618	-0.414379	4.80942	12.7946	0.0772751	0.23344	scaffold00001	400045	396897		related to DNA polymerase V	DNA synthesis and replication, extension/ polymerization activity, rRNA synthesis, DNA binding, DNA conformation modification (e.g. chromatin), RNA synthesis, transcriptional control, transcription repression, protein binding, heavy metal binding (Cu, Fe, Zn), electron transport, nuclear transport, organization of chromosome structure
74	PAC_00107	0.145442	-0.106292	-0.151796	-0.100935	-0.255608	0.077898	0.332832	5.89782	4.46013	0.725513	0.879302	scaffold00001	400539	405902		uncharacterized protein	NA
75	PAC_00108	-1.61975	0.654824	0.597008	-0.149369	-0.596795	-0.107955	-0.0160305	7.94278	12.1496	0.0957438	0.268306	scaffold00001	407020	407652		uncharacterized protein	NA
76	PAC_00109	0.0888706	0.0453519	0.064874	0.321798	-0.00551284	-0.116156	-0.164309	6.25448	2.86314	0.897368	0.972293	scaffold00001	408755	409688		uncharacterized protein	protein/peptide degradation
77	PAC_00110	0.301305	0.222201	0.162502	-0.33787	-0.685811	-0.556917	-0.0723572	3.5311	9.13318	0.243236	0.478512	scaffold00001	411418	410124		uncharacterized protein	NA
78	PAC_00111	0.632737	0.201688	-0.360811	-1.52973	-0.639725	-0.547618	-0.155226	2.01067	12.9294	0.0738475	0.227086	scaffold00001	413191	412248		uncharacterized protein	NA
14565	PAC_18736	0.0689727	-2.02649	-3.26205	-1.94644	-5.54846	-3.65342	-2.04741	5.25265	87.7328	3.61e-16	4.03e-13	scaffold00060	148411	147056	scaffold00060:147056-148411	uncharacterized protein	NA
80	PAC_00113	-0.683315	-0.402461	-0.0709953	-0.217266	-1.12427	-0.448382	-0.513108	4.71211	16.0144	0.0249852	0.108762	scaffold00001	416841	416380		uncharacterized protein	NA
6252	PAC_07783	0.130463	0.481599	1.96244	3.79361	1.87752	2.13874	0.579514	8.06437	85.4974	1.04e-15	1.08e-12	scaffold00011	30261	28247	scaffold00011:28247-30261	related to major facilitator MirA	siderophore-iron transport, non-vesicular cellular import, homeostasis of metal ions (Na, K, Ca etc.), secondary metabolism, drug/toxin transport, cellular import, detoxification
82	PAC_00117	-1.00321	-0.237921	-0.470931	-0.53291	-0.645796	-0.663754	-0.412264	5.79081	13.5948	0.0588759	0.195067	scaffold00001	429903	427674		related to hsp70 protein	protein folding and stabilization, stress response
7756	PAC_09616	0.0827779	-0.119571	0.294294	1.16451	3.26296	3.58236	2.50789	6.60765	84.9309	1.35e-15	1.27e-12	scaffold00014	1023436	1024101	scaffold00014:1023436-1024101	probable protein involved in intramitochondrial protein sorting	protein targeting, sorting and translocation, aminoacyl-tRNA-synthetases
84	PAC_00119	-1.14055	-0.246411	-0.715423	-0.75852	-0.481592	-0.645244	0.264625	6.17707	15.8383	0.0266357	0.113409	scaffold00001	432365	434686		uncharacterized protein	NA
4250	PAC_05251	2.39012	0.756668	3.28251	5.92121	1.64256	0.714536	0.622661	5.30994	84.8858	1.38e-15	1.27e-12	scaffold00006	1211541	1213405	scaffold00006:1211541-1213405	related to long-chain-fatty-acid-CoA ligase	lipid, fatty acid and isoprenoid metabolism, phospholipid metabolism, nucleotide/nucleoside/nucleobase binding
86	PAC_00121	-0.720091	0.263699	0.106621	-0.239297	0.0299241	-0.361444	0.486645	3.90399	6.01101	0.538464	0.755021	scaffold00001	440760	438805		probable choline dehydrogenase	secondary metabolism, biosynthesis of glycine, C-compound and carbohydrate metabolism, metabolism of amines, FAD/FMN binding, NAD/NADP binding, electron transport
87	PAC_00122	-0.505591	-0.14324	0.791472	-0.533419	0.371521	-0.493496	0.218552	1.84995	4.8738	0.675361	0.848495	scaffold00001	441397	442744		uncharacterized protein	regulation of secondary metabolism
88	PAC_00123	-0.127596	0.46372	0.538302	-0.11122	0.179951	-0.510146	0.348008	2.16122	2.87106	0.896668	0.972293	scaffold00001	444935	443926		related to RTA1 domain protein	lipid/fatty acid transport, transport ATPases, detoxification
89	PAC_00125	1.37237	0.366127	0.654283	0.551321	-0.15701	-0.340838	-0.2999	2.37058	13.7486	0.0558373	0.188283	scaffold00001	449309	447215		probable peptide transporter PTR2	peptide transport, cellular import, non-vesicular cellular import, transport facilities, transport routes
90	PAC_00126	0.421273	0.749141	-0.0574195	-0.0941145	-0.6095	-0.759785	-2.01356	0.239846	15.4707	0.0304175	0.124095	scaffold00001	453048	451626		related to cellulose-binding GDSL lipase/acylhydrolase	NA
91	PAC_00127	0.704038	0.50346	-0.017168	0.220672	-0.179397	0.0242146	0.30256	2.90683	5.1932	0.636399	0.822535	scaffold00001	457289	459090		related to triacylglycerol lipase II precursor	metabolism of beta-lactams, defense related proteins, lipid, fatty acid and isoprenoid metabolism, degradation / modification of foreign (exogenous) ester compounds, C-compound and carbohydrate metabolism, extracellular ester compound degradation, detoxification by degradation
92	PAC_00128	0.367752	-0.0527422	-0.039171	-0.0991228	-0.13097	-0.323267	0.248223	2.7125	2.67086	0.913692	0.97905	scaffold00001	462258	459855		uncharacterized protein	secondary metabolism
93	PAC_00130	-0.369108	-0.648334	-1.49125	-0.963655	0.731885	0.124578	0.22486	5.2412	17.2188	0.0160385	0.0809697	scaffold00001	466533	464614		uncharacterized protein	NA
94	PAC_00131	0.0927143	-0.23904	-0.598381	-0.363253	1.20875	0.496082	-0.397874	4.31958	13.3435	0.0641674	0.207226	scaffold00001	467488	468893		uncharacterized protein	NA
95	PAC_00132	0.159707	-0.168449	-0.525289	-0.457686	0.538125	-0.0925256	-0.276621	7.83548	9.81784	0.199133	0.423973	scaffold00001	469431	471437		uncharacterized protein	NA
96	PAC_00134	-0.295539	-0.0823974	-1.36743	-1.2084	-0.487749	-0.269956	-0.0339435	5.37773	13.074	0.0703251	0.219937	scaffold00001	487542	490256		uncharacterized protein	regulation of C-compound and carbohydrate metabolism, transcriptional control
97	PAC_00135	-0.472878	-0.0373832	-1.81619	-1.36443	-0.602818	-0.0458218	0.289973	4.09618	15.8711	0.0263201	0.112618	scaffold00001	492999	490412		related to glucosidase II, alpha subunit	C-compound and carbohydrate metabolism
98	PAC_00137	0.0731888	0.374668	-0.396989	-0.421617	-0.537141	0.0995726	0.613878	6.26701	10.2662	0.173981	0.391302	scaffold00001	498494	497532		related to URE2 - nitrogen catabolite repression regulator	regulation of nitrogen metabolism, general transcription activities, regulator of transcription factor, chemoperception and response, secondary metabolism, regulation of nitrogen, sulfur and selenium metabolism, metabolism of thioredoxin, glutaredoxin, glutathion, glutathione conjugation reaction
99	PAC_00139	-0.165848	0.171948	-0.473318	-0.117122	0.0794364	-0.184632	-0.0216675	2.18137	2.53787	0.924219	0.982755	scaffold00001	504252	505052		probable SLD5 Part of GINS, replication multiprotein complex	DNA synthesis and replication, DNA binding
100	PAC_00140	0.0610689	-0.184595	-0.15203	-0.344127	0.218982	0.589911	-0.0863934	2.84694	6.33279	0.501472	0.724693	scaffold00001	505486	506139		uncharacterized protein	NA
101	PAC_00141	-0.0239753	-0.0578886	0.397103	-0.322755	0.344301	-0.34573	-0.171537	5.09303	6.97496	0.431492	0.669638	scaffold00001	506614	507876		uncharacterized protein	NA
102	PAC_00142	-0.0114798	0.0370545	-0.0355757	-0.0601401	-0.169892	0.0459173	-0.0782706	3.90147	0.482039	0.99951	0.999931	scaffold00001	509444	511029		uncharacterized protein	NA
103	PAC_00146	0.592662	-0.664131	0.422889	0.130928	0.420046	0.667366	0.0903013	2.38531	9.76586	0.202235	0.428199	scaffold00001	527909	524864		uncharacterized protein	NA
104	PAC_00147	0.120977	0.881283	-0.673404	-0.359647	-1.5774	-1.09821	-1.27283	0.270571	16.8245	0.0185634	0.0895137	scaffold00001	529583	528444		uncharacterized protein	NA
4248	PAC_05249	1.52402	0.227244	2.58497	4.5022	1.05152	0.964809	0.125093	5.43238	81.0443	8.43e-15	7.31e-12	scaffold00006	1204712	1208736	scaffold00006:1204712-1208736	related to multidrug resistance protein	ABC transporters, resistance proteins, drug/toxin transport, Type I protein secretion system (ABC-type transport systems), detoxification by export, phosphate metabolism, nucleotide/nucleoside/nucleobase binding, ATP binding, transport ATPases
106	PAC_00151	0.134136	-0.248976	0.121952	0.677424	0.385821	-0.0641157	-0.795178	4.55739	10.134	0.181104	0.400761	scaffold00001	535095	536913		probable UTP18 Possible U3 snoRNP protein involved in maturation of pre-18S rRNA	rRNA processing, RNA binding
107	PAC_00152	0.0590407	0.663396	0.654519	0.829321	0.340019	-1.36854	-0.0929845	1.36244	5.42903	0.607758	0.803668	scaffold00001	537637	539523		related to nonribosomal peptide synthetase MxcG	non-ribosomal peptide synthesis, siderophore-iron transport, homeostasis of metal ions (Na, K, Ca etc.), secondary metabolism
108	PAC_00153	0.711355	-0.407526	-0.338891	-0.183187	0.371969	-0.20417	-0.0494997	3.04088	8.23012	0.31274	0.556367	scaffold00001	540118	542299		related to DUF1680 domain protein	NA
109	PAC_00154	0.736017	-0.481598	-0.900216	-0.454653	0.204275	-0.25561	-0.113639	2.58303	8.86355	0.262601	0.501645	scaffold00001	543884	542456		related to tetracycline resistance proteins	NA
110	PAC_00155	0.367911	0.384032	-0.372489	-0.196658	0.641639	0.448584	0.318934	3.111	5.93061	0.547875	0.762735	scaffold00001	544460	545983		uncharacterized protein	NA
111	PAC_00156	0.0872115	0.0210155	-0.07211	-0.122566	-0.298789	-0.342785	-0.10244	5.15158	4.39442	0.733391	0.884386	scaffold00001	552685	547309		uncharacterized protein	protein binding, cell migration, guidance of longitudinal cell extension (e.g. pollen tube guidance, axonal pathfinding)
112	PAC_00157	-0.018343	0.274634	-0.484979	-0.692065	-0.843086	-0.62263	-0.135274	2.95074	10.8747	0.14418	0.347836	scaffold00001	553523	554982		uncharacterized protein	NA
113	PAC_00158	0.58851	-0.0104574	0.719354	-0.700439	-0.982425	-0.289908	0.423268	1.0723	11.2039	0.12997	0.325008	scaffold00001	556154	558131		uncharacterized protein	NA
114	PAC_00159	-0.135218	0.11809	-0.110454	-0.890965	0.0933234	-0.364087	-0.277372	0.858824	3.75327	0.807716	0.926284	scaffold00001	559525	558453		uncharacterized protein	NA
115	PAC_00160	-0.225836	0.586069	-0.295673	-0.585003	1.1083	0.146806	-0.227724	5.11644	13.6024	0.0587216	0.194741	scaffold00001	563364	561601		related to allantoate permease	allantoin and allantoate transport, non-vesicular cellular import, cellular import, transport facilities
116	PAC_00161	-0.510012	0.152816	0.175994	0.0962268	0.246711	0.0823514	-0.24901	6.32479	7.22924	0.405408	0.646862	scaffold00001	563994	565189		probable protein /AGR_L_3363	NA
117	PAC_00162	-0.0546524	0.172331	0.0494167	0.2712	0.583351	0.594893	0.119178	5.42932	11.6899	0.11123	0.29502	scaffold00001	565830	566314		probable ubiquitin-like protein ubl1	modification by ubiquitin-related proteins, stress response, transcriptional control, protein targeting, sorting and translocation, protein modification, modification by ubiquitination, deubiquitination, protein/peptide degradation, proteasomal degradation (ubiquitin/proteasomal pathway), protein binding, cell growth / morphogenesis, cytoplasmic and nuclear protein degradation, ribosomal proteins…
118	PAC_00163	0.266652	-0.139738	-0.236935	-0.0369223	0.18763	0.431667	0.275571	4.36834	6.98909	0.430017	0.668672	scaffold00001	568119	566861		uncharacterized protein	NA
119	PAC_00164	0.181457	-0.0111596	-0.0704134	-0.0323572	-0.0783553	-0.278469	-0.213425	4.99891	3.34003	0.851868	0.951	scaffold00001	568542	569666		uncharacterized protein	NA
120	PAC_00165	0.130483	-0.226312	0.124559	0.639828	0.282113	0.265368	0.027162	4.67057	7.04777	0.423923	0.663161	scaffold00001	570274	569850		related to beta-tubulin binding protein	meiosis, cytoskeleton/structural proteins
121	PAC_00166	-0.0389411	-0.0314217	0.229088	0.435413	0.0711373	0.0357283	-0.097377	5.43056	3.70622	0.812925	0.929117	scaffold00001	570603	572217		uncharacterized protein	NA
14504	PAC_18645	-4.58643	-1.07725	-1.3931	-0.461916	-4.52426	-2.58204	-1.3021	4.5294	78.7852	2.44e-14	2e-11	scaffold00059	114938	117014	scaffold00059:114938-117014	related to lysophospholipase	lipid, fatty acid and isoprenoid metabolism, phospholipid metabolism, mitotic cell cycle and cell cycle control, meiosis, transcriptional control, development of asco- basidio- or zygospore
123	PAC_00168	0.475415	0.156727	0.45012	0.903214	1.43141	0.34513	-0.398671	1.1958	8.48592	0.2917	0.534532	scaffold00001	577439	579782		uncharacterized protein	nitrogen, sulfur and selenium metabolism, electron transport, secondary metabolism, biosynthesis of phenylalanine, degradation of phenylalanine, detoxification involving cytochrome P450
124	PAC_00171	0.313409	-0.257247	-1.3364	-0.919526	0.141696	-0.118942	-0.154298	4.21744	12.2668	0.0921187	0.261861	scaffold00001	591308	588511		uncharacterized protein	regulation of secondary metabolism, secondary metabolism, regulation of C-compound and carbohydrate metabolism, transcriptional control, DNA binding
10644	PAC_13159	1.13519	-0.0392289	2.23187	4.45592	1.20909	1.56995	0.0840388	6.63355	78.08	3.39e-14	2.65e-11	scaffold00023	361957	365882	scaffold00023:361957-365882	related to multidrug resistance protein	ABC transporters, resistance proteins, drug/toxin transport, Type I protein secretion system (ABC-type transport systems), detoxification by export, phosphate metabolism, nucleotide/nucleoside/nucleobase binding, ATP binding, transport ATPases, chemoperception and response
126	PAC_00175	-0.390077	-0.206635	0.10813	0.143174	0.0457307	0.00424123	0.329947	3.61285	3.77586	0.805201	0.924826	scaffold00001	616897	615493		related to salicylate hydroxylase	secondary metabolism, lipid, fatty acid and isoprenoid metabolism, detoxification, detoxification by modification, C-compound and carbohydrate metabolism
127	PAC_00176	-0.592024	0.842941	-0.497819	-0.138025	-0.0286669	0.484152	0.869606	0.851375	6.96624	0.432403	0.670199	scaffold00001	618169	619360		related to dehydrogenase	secondary metabolism, C-compound and carbohydrate metabolism, fatty acid metabolism
128	PAC_00181	-1.00865	-0.403552	0.234789	0.306406	-1.65471	-0.530663	-0.275497	2.38735	17.259	0.0158005	0.0800744	scaffold00001	640859	642091		uncharacterized protein	C-compound and carbohydrate metabolism, heavy metal binding (Cu, Fe, Zn), protein binding, electron transport, regulation of electron transport and membrane-associated energy conservation, NAD/NADP binding
129	PAC_00182	0.0200679	0.734852	-0.599592	-0.637423	-0.688137	-0.319572	-0.0103396	0.655766	4.91936	0.669803	0.844777	scaffold00001	643346	642371		uncharacterized protein	NA
130	PAC_00183	-0.0196591	0.0635286	-0.0658763	-0.0204657	-0.317536	0.0655347	-0.0946847	5.98262	2.7727	0.905203	0.975679	scaffold00001	646217	648998		probable MNR2 - Manganese resistance protein	heavy metal ion transport (Cu+, Fe3+, etc.), cellular import, detoxification, homeostasis of metal ions (Na, K, Ca etc.), inorganic chemical agent resistance (e.g. heavy metals), detoxification by export, cation transport (H+, Na+, K+, Ca2+ , NH4+, etc.), cellular export and secretion, homeostasis of cations
131	PAC_00185	0.307396	0.345821	1.06488	1.03512	0.908911	-0.201861	-0.475735	3.80062	17.8452	0.0126883	0.0687201	scaffold00001	655513	654794		probable hydrolase (HAD superfamily)	NA
132	PAC_00186	-0.0988817	0.363881	0.513605	1.00931	0.047319	-0.171451	-0.442052	4.9105	8.77029	0.269571	0.509782	scaffold00001	658510	656172		uncharacterized protein	NA
133	PAC_00188	0.449199	0.50861	0.475872	0.523318	0.0771413	-0.198242	0.00744302	4.22709	9.03563	0.250108	0.487018	scaffold00001	662222	660931		related to hydrolases or acyltransferases (alpha/beta hydrolase superfamily)	secondary metabolism
134	PAC_00189	-0.465301	0.761446	0.756493	1.29896	-0.773226	-0.466528	3.86175	2.50255	14.5713	0.0419053	0.155241	scaffold00001	665274	663662		uncharacterized protein	NA
11561	PAC_14240	-1.49234	1.0871	0.586998	-0.530621	-1.87952	-1.25484	-0.778104	6.27083	77.6041	4.24e-14	3.15e-11	scaffold00026	492453	494386	scaffold00026:492453-494386	uncharacterized protein	NA
136	PAC_00191	0.707495	0.759138	0.909571	0.548961	-1.22215	-1.42202	-0.419074	7.66841	14.3813	0.0448	0.162511	scaffold00001	667323	668219		related to haloacetate dehalogenase H-1	aromate metabolism, protein processing (proteolytic), protein/peptide degradation, detoxification, lipid, fatty acid and isoprenoid metabolism, superoxide metabolism
137	PAC_00192	0.447368	0.311932	0.561947	-0.392384	-0.118676	-0.761891	-0.412818	6.36231	12.1624	0.0953444	0.267503	scaffold00001	669282	671428		related to fluconazole resistance protein	drug/toxin transport, transport facilities, resistance proteins, amine / polyamine transport, detoxification, cellular export and secretion, detoxification by export, secondary metabolism
138	PAC_00194	-0.429016	0.262292	-0.643096	-0.578516	0.772999	0.0327491	-0.0724729	7.46775	7.45283	0.3833	0.626944	scaffold00001	673449	674789		probable alcohol dehydrogenase, class V	C-compound and carbohydrate metabolism, alcohol fermentation, C-2 compound and organic acid catabolism, detoxification, glycolysis and gluconeogenesis
139	PAC_00195	-0.909077	-0.33127	-0.131098	-0.869262	0.11212	0.566508	-0.00508793	3.06482	14.2109	0.0475545	0.169277	scaffold00001	677962	676037		related to O-methylsterigmatocystin oxidoreductase	secondary metabolism, electron transport, fruit body development (sexually or asexually derived spores), cell growth / morphogenesis
140	PAC_00197	-0.283801	-0.0914567	0.515602	0.427542	0.102572	0.190398	0.253271	4.7512	8.85912	0.262929	0.501965	scaffold00001	683465	681515		uncharacterized protein	NA
141	PAC_00198	0.0842263	-0.129462	0.237689	0.732548	0.388931	0.0698179	-0.355594	6.02453	9.29839	0.231937	0.463903	scaffold00001	683801	685700		probable ADE2 Phosphoribosylaminoimidazole carboxylase EC:4.1.1.21	purin nucleotide/nucleoside/nucleobase metabolism, purine nucleotide/nucleoside/nucleobase anabolism
142	PAC_00199	0.0687585	0.213397	-0.338519	-0.448861	-0.7354	-0.508135	-0.164939	2.52199	7.9786	0.334485	0.579336	scaffold00001	696250	687762		related to type I polyketide synthase	metabolism of polyketides, virulence, disease factors
143	PAC_00202	-0.2288	-0.0815649	-0.104155	0.107166	-0.467812	-0.159087	-0.0275829	5.36218	5.73134	0.571446	0.780401	scaffold00001	703986	702874		related to cleavage stimulation factor 64K chain	3'-end processing, mRNA processing (splicing, 5'-, 3'-end processing), nucleotide/nucleoside/nucleobase binding, protein binding, RNA binding, splicing, nucleic acid binding
144	PAC_00203	-0.160204	-0.0642111	0.256915	0.712194	0.142121	-0.207323	-0.312276	7.47209	8.46238	0.293591	0.536674	scaffold00001	704420	705434		probable prohibitin PHB2	mitotic cell cycle and cell cycle control, DNA synthesis and replication, protein/peptide degradation, cell aging, mitochondrion, assembly of protein complexes, protein binding, regulation by binding / dissociation, protease inhibitor
145	PAC_00204	-0.16786	0.0530648	-0.0186384	-0.803149	0.529026	-0.656255	0.0616783	2.69622	7.6779	0.361851	0.605958	scaffold00001	709748	707987		related to uracil permease	nucleotide/nucleoside/nucleobase transport, non-vesicular cellular import, allantoin and allantoate transport, cellular import, pyrimidine nucleotide/nucleoside/nucleobase metabolism, amine / polyamine transport, amino acid/amino acid derivatives transport, transport facilities
146	PAC_00205	-0.373552	0.262989	-0.541462	-0.411197	0.911187	0.459968	-0.592538	1.5591	10.376	0.16825	0.383109	scaffold00001	710155	711642		uncharacterized protein	posttranslational modification of amino acids (e.g. hydroxylation, methylation)
14571	PAC_18742	-2.40129	-1.11861	-0.192258	0.635616	-3.65577	-3.37242	-1.94502	8.64922	77.4596	4.54e-14	3.16e-11	scaffold00060	166128	166977	scaffold00060:166128-166977	uncharacterized protein	NA
148	PAC_00210	0.263836	-0.0639585	0.310354	0.297916	0.342247	0.573028	-0.449656	5.79342	11.237	0.128609	0.323054	scaffold00001	725652	727457		probable M-phase inducer phosphatase 2	M phase, protein kinase, phosphate metabolism, G2/M transition of mitotic cell cycle, modification by phosphorylation, dephosphorylation, autophosphorylation, regulation by modification, enzymatic activity regulation / enzyme regulator, protein binding, kinase activator, cell cycle, cytokinesis (cell division) /septum formation and hydrolysis, regulation of protein activity
4315	PAC_05335	2.88105	0.73312	4.28242	7.2181	1.61523	2.22464	0.155056	5.68533	77.4025	4.66e-14	3.16e-11	scaffold00006	1462847	1460904	scaffold00006:1460904-1462847	related to major facilitator MirA	siderophore-iron transport, non-vesicular cellular import, homeostasis of metal ions (Na, K, Ca etc.), secondary metabolism
150	PAC_00212	0.791798	0.0414761	-0.364014	-0.89969	-0.519887	-0.386432	0.642641	1.60635	8.38721	0.299691	0.542425	scaffold00001	738144	736272		uncharacterized protein	cell growth / morphogenesis, cytoskeleton/structural proteins, budding, cell polarity and filament formation
151	PAC_00213	1.04946	0.192014	-1.74217	-1.22053	1.31939	1.18735	0.040916	2.74549	11.6245	0.113602	0.29878	scaffold00001	741437	739275		probable maltose permease (MalP)	secondary metabolism, C-compound and carbohydrate transport, non-vesicular cellular import, C-compound and carbohydrate metabolism, transport facilities
152	PAC_00214	-0.198042	0.477767	-1.52434	-0.842091	1.58809	1.50919	-0.633403	0.720698	14.2947	0.0461817	0.165751	scaffold00001	742355	744907		related to rhamnosidase B	NA
153	PAC_00216	0.365758	-0.243816	-0.551878	-0.630813	0.960184	0.309957	0.0567675	3.78317	12.5187	0.0847412	0.247702	scaffold00001	748010	749026		uncharacterized protein	NA
1978	PAC_02469	-0.676155	-0.260345	-0.0433768	0.161667	3.05371	3.60973	1.86895	6.67355	75.4538	1.16e-13	7.54e-11	scaffold00003	400698	399658	scaffold00003:399658-400698	uncharacterized protein	NA
155	PAC_00218	0.69376	0.107658	0.0740578	-0.351922	0.41034	0.261849	-0.00948352	3.41803	6.55541	0.476588	0.706833	scaffold00001	753095	750827		uncharacterized protein	regulation of amino acid metabolism, transcriptional control, biosynthesis of leucine, general transcription activities
156	PAC_00219	0.374998	0.222594	-0.652988	-0.801484	-0.0335779	0.050191	-0.389574	2.42622	5.13377	0.643642	0.827816	scaffold00001	754017	755737		uncharacterized protein	allantoin and allantoate transport, transport facilities, vitamine/cofactor transport, secondary metabolism, cellular import, non-vesicular cellular import
157	PAC_00220	-0.884645	-0.39805	-0.915964	-0.856013	-0.0312344	-0.112269	-0.246143	8.52557	8.91138	0.259082	0.498092	scaffold00001	756208	757509		related to a retinal short-chain dehydrogenase/reductase	lipid, fatty acid and isoprenoid metabolism, tetracyclic and pentacyclic triterpenes (cholesterin, steroids and hopanoids) metabolism, metabolism of vitamins, cofactors, and prosthetic groups, nucleotide/nucleoside/nucleobase binding, electron transport
158	PAC_00221	0.518332	-0.0210873	-0.00140369	0.196502	-0.633594	-0.385183	-0.441142	4.13868	10.4435	0.164804	0.377964	scaffold00001	759224	758385		uncharacterized protein	NA
159	PAC_00222	0.234327	-0.0429679	0.207634	0.462731	0.638886	0.289834	0.219712	5.09524	10.6806	0.153172	0.361376	scaffold00001	759705	762624		related to carbohydrate kinase, contains PfkB domain	secondary metabolism
160	PAC_00224	0.10293	0.0929281	-1.21229	-1.34243	-1.41879	-0.770923	-0.078769	1.5713	17.3543	0.0152492	0.0780387	scaffold00001	767165	765675		uncharacterized protein	GTP binding, cellular signalling, fungal/microorganismic development, fungal and other eukaryotic cell type differentiation, budding, cell polarity and filament formation
161	PAC_00225	-0.123385	-0.355301	-0.1194	-0.580617	-0.194617	-1.10534	-0.34018	1.87819	10.5017	0.161879	0.373672	scaffold00001	769145	768028		uncharacterized protein	polysaccharide metabolism
162	PAC_00226	-0.0179511	0.0858539	-0.0943958	0.237172	0.0757314	-0.176991	-0.102349	2.83691	1.37952	0.98619	0.99911	scaffold00001	769819	770507		uncharacterized protein	NA
163	PAC_00230	-0.23381	1.13894	0.648694	0.743286	1.0079	1.84863	-0.475657	5.24438	16.3436	0.022156	0.100562	scaffold00001	780637	779190		uncharacterized protein	C-compound and carbohydrate metabolism, pentose-phosphate pathway, phosphate metabolism, amino acid metabolism, metabolism of phenylalanine, metabolism of tyrosine, metabolism of tryptophan, metabolism of derivatives of dehydroquinic acid, shikimic acid and chorismic acid, ATP binding
164	PAC_00232	-0.0994871	0.230482	0.286471	0.125404	0.0958023	0.0736906	0.332938	5.10551	3.11237	0.874416	0.961966	scaffold00001	782998	786620		uncharacterized protein	heavy metal binding (Cu, Fe, Zn), nucleotide/nucleoside/nucleobase metabolism, mRNA processing (splicing, 5'-, 3'-end processing), RNA binding, RNA synthesis, 3'-end processing, control of mRNA stability, protein binding, nucleic acid binding
165	PAC_00236	-0.0881868	0.160241	-0.023369	-0.00498899	0.142924	0.358299	-0.0152876	6.23843	4.33224	0.740812	0.887852	scaffold00001	795802	793828		related to double-strand-break repair protein rad21	DNA repair, mitotic cell cycle and cell cycle control, M phase, chromosome segregation/division, protein binding, organization of chromosome structure, DNA recombination and DNA repair, meiosis
166	PAC_00237	-0.206705	0.0145736	0.0815772	0.309916	-0.0806914	0.00563093	-0.0619223	6.06542	3.20603	0.865312	0.95785	scaffold00001	796706	800118		probable calcium P-type ATPase	cation transport (H+, Na+, K+, Ca2+ , NH4+, etc.), transport ATPases, homeostasis of metal ions (Na, K, Ca etc.), heavy metal ion transport (Cu+, Fe3+, etc.), vesicular transport (Golgi network, etc.), cellular export and secretion, homeostasis of cations, metal binding, calcium binding, magnesium binding, nucleotide/nucleoside/nucleobase binding, ATP binding, ion transport, electron transport, N…
167	PAC_00238	1.20694	-0.496078	-0.781691	0.146783	0.24028	-0.161574	-0.0497954	2.52547	8.71885	0.273477	0.514302	scaffold00001	800770	802662		related to Beta-galactosidase	C-compound and carbohydrate metabolism, sugar, glucoside, polyol and carboxylate metabolism, cell wall
168	PAC_00240	0.148263	0.463196	-0.147776	0.239382	-0.15235	-0.0170487	-0.0656976	3.27966	3.74824	0.808276	0.926645	scaffold00001	808909	807836		uncharacterized protein	NA
169	PAC_00241	-0.26916	0.111996	0.10792	0.053353	-0.126445	-0.164591	-0.386179	6.25561	4.6552	0.701956	0.864923	scaffold00001	812163	809698		related to conserved oligomeric golgi complex component 4	intra Golgi transport, vesicle recycling, protein targeting, sorting and translocation, modification with sugar residues (e.g. glycosylation, deglycosylation)
170	PAC_00242	-1.4281	-0.613322	-1.60992	-0.859649	-0.822925	-0.693237	-0.741373	2.12818	17.2819	0.0156662	0.0795491	scaffold00001	813588	812664		related to cytosolic Cu/Zn superoxide dismutase	stress response, detoxification by modification
171	PAC_00243	0.553781	0.292017	0.287085	0.337754	-0.0998419	0.0398866	0.347575	0.489374	2.24638	0.944955	0.989256	scaffold00001	816163	817455		uncharacterized protein	NA
3183	PAC_03951	-0.5859	1.10904	1.21759	1.25817	2.23884	1.87565	2.1192	7.09634	75.0164	1.42e-13	8.89e-11	scaffold00004	1902690	1899806	scaffold00004:1899806-1902690	uncharacterized protein	NA
173	PAC_00252	0.634545	0.6173	0.548195	0.61627	2.68587	-0.0590122	-0.0060929	0.919863	9.75774	0.202723	0.428735	scaffold00001	847509	848929		related to 3-(3-Hydroxyphenyl)propionate 2-hydroxylase	lipid, fatty acid and isoprenoid metabolism, aerobic aromate catabolism
14616	PAC_18801	2.78998	1.25063	2.27925	3.80238	1.23252	1.43463	1.32335	5.48853	74.4997	1.81e-13	1.09e-10	scaffold00061	112260	113628	scaffold00061:112260-113628	related to monocarboxylate transporter	C-compound and carbohydrate transport, non-vesicular cellular import, secondary metabolism, transport facilities
10465	PAC_12931	-0.236147	-0.65166	-1.14764	-1.3903	-2.3234	-1.40244	-0.690713	4.42688	74.413	1.89e-13	1.09e-10	scaffold00022	828384	830084	scaffold00022:828384-830084	related to DAL5 - allantoate and ureidosuccinate permease	allantoin and allantoate transport, non-vesicular cellular import, cellular import, transport facilities
176	PAC_00255	0.278701	-0.141471	0.184226	0.683821	0.048641	-0.483378	-0.500073	4.71653	6.92254	0.43699	0.674343	scaffold00001	856890	858151		related to protein-arginine N-methyltransferase	posttranslational modification of amino acids (e.g. hydroxylation, methylation), amino acid metabolism
177	PAC_00256	-0.396094	-0.284991	-0.00219425	0.172683	-0.0485452	-0.418632	-0.43571	7.24615	10.0838	0.183875	0.404239	scaffold00001	860086	858491		probable hexokinase	C-compound and carbohydrate metabolism, phosphate metabolism, regulation of C-compound and carbohydrate metabolism, regulation of glycolysis and gluconeogenesis, glycolysis and gluconeogenesis, development of asco- basidio- or zygospore
178	PAC_00257	-0.0807611	-0.0254171	0.261668	0.381263	0.403992	-0.00138837	0.0317379	6.73992	6.48385	0.484518	0.71171	scaffold00001	861315	862897		probable oligosaccharyltransferase alpha subunit	modification with sugar residues (e.g. glycosylation, deglycosylation), cellular export and secretion, N-directed glycosylation, deglycosylation, protein binding, RNA binding
179	PAC_00259	-0.207406	0.0794014	1.51303	-1.21691	-0.690051	-1.12832	-0.534512	1.01401	16.0494	0.0246686	0.107888	scaffold00001	865514	866169		uncharacterized protein	NA
180	PAC_00260	-1.19168	0.299331	0.675461	0.725643	-0.475701	-0.55146	-0.0330481	5.88271	11.8945	0.104082	0.282986	scaffold00001	866991	872157		related to ABC transporter	ATP binding, ABC transporters, phosphate metabolism, nucleotide/nucleoside/nucleobase binding, lipid/fatty acid transport, transport ATPases, cellular sensing and response to external stimulus, photoperception and response, eukaryotic plasma membrane, tetracyclic and pentacyclic triterpenes (cholesterin, steroids and hopanoids) metabolism, protein binding, anion transport, endocytosis
181	PAC_00262	-1.02519	-0.342422	-0.450149	-0.0280549	0.577281	-0.326767	-0.280567	4.29542	9.11762	0.244321	0.479765	scaffold00001	875049	876316		related to xylitol dehydrogenase	C-compound and carbohydrate metabolism, sugar, glucoside, polyol and carboxylate metabolism, metabolism of vitamins, cofactors, and prosthetic groups, metal binding, heavy metal binding (Cu, Fe, Zn), NAD/NADP binding, sugar, glucoside, polyol and carboxylate anabolism, sugar, glucoside, polyol and carboxylate catabolism
182	PAC_00266	0.457196	-0.666368	-0.893152	-0.461029	-0.153247	0.244936	0.739578	0.967726	9.44934	0.221984	0.453268	scaffold00001	886039	887053		related to 2,4-dihydroxyhept-2-ene-1,7-dioic acid aldolase	secondary metabolism, metabolism of secondary products derived from L-phenylalanine and L-tyrosine, C-compound and carbohydrate metabolism, glycolysis and gluconeogenesis
183	PAC_00267	0.116354	-0.319316	-0.242926	0.34563	-0.0442666	-0.122863	-0.000977834	1.51391	1.83511	0.968401	0.996339	scaffold00001	888615	889667		uncharacterized protein	NA
184	PAC_00268	0.212284	-0.303104	-0.542172	0.13255	-0.0897792	0.410464	-0.0245035	4.36277	4.45523	0.726102	0.879811	scaffold00001	891374	892518		uncharacterized protein	NA
7838	PAC_09706	2.74383	-3.10172	-7.90857	-4.2021	-2.77398	-2.60705	-0.968761	3.06744	74.2546	2.03e-13	1.13e-10	scaffold00014	1276814	1277377	scaffold00014:1276814-1277377	uncharacterized protein	NA
186	PAC_00270	0.221952	-0.135754	-0.21359	-0.141867	-0.2456	-0.18218	-0.356695	6.69561	8.43954	0.295435	0.538279	scaffold00001	899821	902379		related to polyphosphate synthetase	vacuole or lysosome, vacuolar/lysosomal transport, phosphate metabolism, protein targeting, sorting and translocation, directional cell growth (morphogenesis)
13479	PAC_16993	0.501988	1.05458	1.22973	1.21275	2.516	2.3638	1.77337	7.5724	73.8529	2.45e-13	1.32e-10	scaffold00041	405872	401634	scaffold00041:401634-405872	related to monocarboxylate transporter 4	NA
188	PAC_00272	-0.102928	-0.824155	-2.0442	-1.11584	0.796301	0.66362	0.139708	7.73969	14.5171	0.042712	0.15709	scaffold00001	907885	905949		related to alcohol oxidase	secondary metabolism, C-compound and carbohydrate metabolism, biosynthesis of glycine, metabolism of amines, FAD/FMN binding, NAD/NADP binding, electron transport
189	PAC_00273	0.13983	-0.756982	-0.866317	-1.32605	0.236736	0.321999	-0.129026	3.16534	6.62881	0.468523	0.699442	scaffold00001	909408	911642		uncharacterized protein	protein folding and stabilization, stress response
190	PAC_00274	0.328559	-0.189317	0.0793944	0.0746032	-0.412323	-0.431842	-0.161782	3.75893	5.48911	0.600498	0.799639	scaffold00001	912864	913681		uncharacterized protein	NA
191	PAC_00275	0.500047	0.190042	-0.0885169	-0.235829	0.983322	0.485743	-0.160992	2.62672	5.69738	0.575495	0.783029	scaffold00001	916558	914307		uncharacterized protein	transcriptional control, DNA binding
192	PAC_00276	0.263571	-0.363898	0.32329	0.0093961	1.39349	0.604391	-0.826347	0.829299	9.19591	0.238895	0.472806	scaffold00001	917030	917669		uncharacterized protein	NA
193	PAC_00278	-3.55581	-0.572529	-1.64456	-0.569923	-0.0266377	0.31925	0.239408	0.3995	9.80316	0.200005	0.425048	scaffold00001	919921	921536		uncharacterized protein	NA
1755	PAC_02157	0.417055	-0.517045	0.0992438	0.543453	2.58003	3.58606	2.54469	4.88816	73.2597	3.23e-13	1.68e-10	scaffold00002	3049703	3048528	scaffold00002:3048528-3049703	related to L-serine dehydratase	degradation of serine, degradation of threonine, metabolism of serine, glycolysis and gluconeogenesis, amino acid metabolism
195	PAC_00281	-0.473559	-0.858332	-0.152671	-0.0302207	0.00648635	0.187938	1.3881	1.86033	12.9146	0.0742165	0.227806	scaffold00001	925550	924117		uncharacterized protein	NA
196	PAC_00282	0.00340674	-0.897584	-1.65064	-0.931319	-0.156331	1.11314	0.0511688	2.61533	15.9719	0.0253743	0.109957	scaffold00001	927801	926467		uncharacterized protein	NA
2379	PAC_02969	-0.11545	0.155278	0.13654	0.605087	1.45541	1.80015	1.55128	7.07184	73.1948	3.33e-13	1.68e-10	scaffold00003	2128457	2127816	scaffold00003:2127816-2128457	related to ubiquitin	stress response, cytoplasmic and nuclear protein degradation, protein/peptide degradation, protein modification
14090	PAC_17940	-0.64763	-0.0527535	0.12012	0.536072	1.74809	3.06633	1.11205	6.84735	72.8651	3.89e-13	1.9e-10	scaffold00050	142320	141655	scaffold00050:141655-142320	uncharacterized protein	NA
199	PAC_00289	-0.381472	-0.046309	0.352072	0.238911	0.394494	-0.0329966	0.0406603	5.62767	7.73191	0.356826	0.601025	scaffold00001	948119	951205		related to IST2 protein	osmotic and salt stress response
200	PAC_00294	-1.05163	-0.197257	-0.483452	-0.361551	1.01796	-0.105793	0.255775	8.84233	10.918	0.142235	0.345173	scaffold00001	962750	964512		probable monosaccharide transporter	C-compound and carbohydrate transport, non-vesicular cellular import, regulation of C-compound and carbohydrate metabolism, cellular import, perception of nutrients and nutritional adaptation, transport facilities
13102	PAC_16500	-1.01113	-2.31471	-1.47009	-1.83821	1.67994	-0.247319	-0.37921	5.09708	72.5217	4.56e-13	2.16e-10	scaffold00038	266179	264546	scaffold00038:264546-266179	related to permease of the major facilitator superfamily	allantoin and allantoate transport, cellular import, non-vesicular cellular import, transport facilities, vitamine/cofactor transport
202	PAC_00296	1.01235	0.0134423	-1.25259	-0.668576	0.366842	-0.37433	0.0820476	2.87239	12.2974	0.0911934	0.260131	scaffold00001	968587	970336		related to cytochrome P450 CYP2 subfamily	electron transport, cell growth / morphogenesis, secondary metabolism, fruit body development (sexually or asexually derived spores)
203	PAC_00300	-0.0492973	-0.0317857	0.471233	0.969779	0.62419	0.517516	0.288454	4.92363	14.3062	0.0459962	0.165237	scaffold00001	974921	976351		related to translation initiation protein SUA5	translation initiation, translation, cell growth / morphogenesis
204	PAC_00301	-0.138851	-0.0627345	0.0454875	0.189607	0.203368	-0.0936945	-0.062341	5.85046	2.08344	0.955078	0.992192	scaffold00001	977444	976642		coatomer zeta subunit	vesicular transport (Golgi network, etc.), protein binding, protein transport, vesicle formation, intracellular transport vesicles, protein targeting, sorting and translocation
12476	PAC_15596	1.55315	2.22264	1.91888	1.98747	4.55253	2.79308	3.77522	2.16334	72.3579	4.93e-13	2.26e-10	scaffold00032	422020	423072	scaffold00032:422020-423072	related to zinc-binding dehydrogenase	secondary metabolism, C-compound and carbohydrate metabolism, heavy metal binding (Cu, Fe, Zn)
206	PAC_00303	-0.776734	0.768961	-0.0910161	-0.187153	-0.114599	0.683488	0.528428	1.22717	7.61165	0.368079	0.612208	scaffold00001	984011	980335		uncharacterized protein	secondary metabolism
207	PAC_00304	-1.42598	0.25822	0.277581	-0.153956	0.109697	0.162453	-0.275204	2.6796	13.1359	0.068866	0.216545	scaffold00001	984389	986515		uncharacterized protein	NA
208	PAC_00305	-0.109021	-0.0874484	-0.173426	0.134325	-0.249904	-0.0512379	0.087166	6.56748	3.38619	0.847129	0.94869	scaffold00001	990030	988493		related to hnRNP protein E2	mRNA synthesis, splicing, transcriptional control, RNA binding, mRNA processing (splicing, 5'-, 3'-end processing), translational control, protein binding, DNA binding, RNA processing, nucleic acid binding
209	PAC_00306	0.198968	-0.146559	-0.0734853	-0.123249	-0.128417	0.612184	0.652183	2.5912	8.22457	0.313209	0.557009	scaffold00001	990986	992026		uncharacterized protein	NA
210	PAC_00307	0.396415	-0.358945	-0.291614	0.471912	1.03142	-0.0735166	-0.303463	3.6946	16.4548	0.0212711	0.0980385	scaffold00001	992651	994068		related to glu/asp-tRNA amidotransferase subunit A	nitrogen, sulfur and selenium metabolism
211	PAC_00308	-0.29599	-0.0600857	-0.460801	-0.301249	0.162963	0.1402	0.313451	4.27359	4.6571	0.701726	0.864707	scaffold00001	995153	996313		uncharacterized protein	NA
212	PAC_00310	0.298901	-0.166423	-0.681507	-0.61663	-0.00847122	-0.118242	0.255374	3.60264	6.87627	0.441876	0.678195	scaffold00001	1006298	998571		related to polyketide synthase	metabolism of polyketides, toxins, virulence, disease factors
4247	PAC_05248	0.901503	0.404409	1.59738	3.63682	0.882195	0.71666	-0.486911	6.9047	72.0517	5.68e-13	2.53e-10	scaffold00006	1203427	1189351	scaffold00006:1189351-1203427	related to non-ribosomal peptide synthetase	non-ribosomal peptide synthesis
4510	PAC_05599	1.13865	1.16067	1.37724	1.19063	4.56771	4.04819	1.4938	5.25008	71.9486	5.96e-13	2.58e-10	scaffold00007	148745	148311	scaffold00007:148311-148745	uncharacterized protein	NA
215	PAC_00313	0.0592268	-0.0336759	-0.231168	-0.125363	0.909117	0.41442	0.00551718	5.61983	16.4572	0.0212525	0.0979999	scaffold00001	1016241	1016997		uncharacterized protein	NA
216	PAC_00314	0.0820437	-0.271049	-0.614167	-0.748669	0.466869	0.25691	-0.163331	1.62497	2.69433	0.911767	0.978347	scaffold00001	1018934	1017264		related to MFS efflux transporter	NA
217	PAC_00315	1.12074	0.946887	-0.622027	-1.08793	0.162591	0.328789	0.356603	5.50399	9.77363	0.201769	0.427463	scaffold00001	1023648	1021783		related to n-alkane-inducible cytochrome P450	lipid, fatty acid and isoprenoid metabolism, metabolism of alkanes, alkenes, alkanals, alkanols, energy conversion and regeneration, secondary metabolism
218	PAC_00316	-0.0517564	0.220457	-0.0848121	-0.111558	-0.18961	-0.0548829	-0.0687806	5.29764	1.26487	0.989356	0.999533	scaffold00001	1026088	1024298		probable beta-hexosaminidase alpha chain precursor	polysaccharide metabolism, C-compound and carbohydrate metabolism, aminosaccharide metabolism, lipid, fatty acid and isoprenoid metabolism, phospholipid metabolism, glycolipid metabolism, protein binding, homeostasis of metal ions (Na, K, Ca etc.), cellular sensing and response to external stimulus, vacuole or lysosome
219	PAC_00317	-0.145733	0.217707	0.0960117	0.00707095	0.116205	-0.0774563	-0.1624	6.71502	1.8885	0.965753	0.995704	scaffold00001	1027508	1029106		related to nuclear poly(A)-binding protein	mRNA processing (splicing, 5'-, 3'-end processing), RNA binding, RNA transport
220	PAC_00318	-0.0831175	-0.0584477	0.186206	0.344219	0.0189076	-0.0889801	-0.368251	6.04102	5.62579	0.584057	0.789175	scaffold00001	1029517	1031524		related to HEM14 - protoporphyrinogen oxidase, mitochondrial	biosynthesis of vitamins, cofactors, and prosthetic groups, metabolism of porphyrins, FAD/FMN binding, NAD/NADP binding, secondary metabolism
221	PAC_00319	-0.0952577	0.189694	0.00312147	-0.11766	-0.839653	-0.681306	-0.133181	2.67642	8.29648	0.307178	0.550942	scaffold00001	1036256	1033787		uncharacterized protein	NA
222	PAC_00320	0.633319	-0.0248864	-0.217807	-0.332435	0.02992	-0.276482	0.571687	2.34137	5.68065	0.577493	0.783902	scaffold00001	1037524	1040534		related to high-affinity phosphate permease, phosphate-repressible	phosphate transport, cellular import, homeostasis of phosphate, heavy metal ion transport (Cu+, Fe3+, etc.), C-compound and carbohydrate transport, homeostasis of protons, phosphate metabolism, anion transport, transport facilities
223	PAC_00321	0.267614	0.0142906	0.0457049	-0.173263	0.116923	0.210722	-0.388494	2.52094	2.98192	0.88667	0.96709	scaffold00001	1041205	1042074		uncharacterized protein	NA
224	PAC_00323	1.52717	-0.644522	0.898397	0.0793125	-1.25649	-0.331864	-0.212733	0.0542898	8.79032	0.268063	0.50794	scaffold00001	1046095	1044277		uncharacterized protein	NA
225	PAC_00324	-0.336778	0.25012	0.244473	-0.019839	-0.472232	-0.0379373	-0.0792528	7.37837	8.0104	0.331678	0.575943	scaffold00001	1050809	1048497		related to SRC1 - regulation of cohesion (Splice variant I)	G2/M transition of mitotic cell cycle
14088	PAC_17938	0.408373	0.308055	2.11613	3.90525	1.3461	1.7782	0.862145	3.73237	71.667	6.8e-13	2.85e-10	scaffold00050	136201	138354	scaffold00050:136201-138354	uncharacterized protein	NA
227	PAC_00327	0	3.34602	-0.541629	-3.22232	-0.204295	-0.349691	-0.21671	-0.0497947	9.97171	0.190182	0.411937	scaffold00001	1058154	1062780		uncharacterized protein	NA
10175	PAC_12580	-0.132236	0.304768	0.244813	0.287428	-3.04473	-1.135	-0.771346	6.82025	71.6196	6.95e-13	2.85e-10	scaffold00021	837759	837269	scaffold00021:837269-837759	uncharacterized protein	NA
229	PAC_00337	0.371895	0.105541	0.10393	-0.373813	-0.954558	-0.107635	0.474858	4.62064	10.3979	0.167124	0.380933	scaffold00001	1093751	1092739		uncharacterized protein	C-compound and carbohydrate metabolism, secondary metabolism, NAD/NADP binding
230	PAC_00341	0.272022	-0.0915712	1.03462	2.49949	-0.0241914	0.0541369	0.166085	2.42314	15.5996	0.0290367	0.120317	scaffold00001	1105172	1106196		related to hydrolase related to dienelactone hydrolase	NA
231	PAC_00343	-0.189643	0.316427	-0.0483593	-1.62875	-0.258328	-0.0162018	0.803892	0.802973	12.8882	0.0748803	0.228809	scaffold00001	1111515	1109350		uncharacterized protein	fungal and other eukaryotic cell type differentiation
7505	PAC_09301	-0.885932	-0.903506	-0.700857	-1.36713	-1.8134	-1.37765	-0.355457	5.52842	71.5095	7.32e-13	2.93e-10	scaffold00014	58882	60333	scaffold00014:58882-60333	uncharacterized protein	C-compound and carbohydrate transport, transport facilities, disease, virulence and defense, cellular signalling, virulence, disease factors, fungal and other eukaryotic cell type differentiation
14485	PAC_18615	-0.819831	0.649363	0.927243	1.64614	3.62007	8.17146	0.968063	5.28343	70.7405	1.05e-12	4.08e-10	scaffold00059	20917	22405	scaffold00059:20917-22405	related to integral membrane protein	secondary metabolism, cellular signalling, virulence, disease factors, fungal and other eukaryotic cell type differentiation, disease, virulence and defense
234	PAC_00346	0.466683	0.272779	-0.301403	-0.472235	-0.365758	-0.470038	-0.205287	4.63856	13.2118	0.067112	0.212973	scaffold00001	1123454	1126113		uncharacterized protein	NA
235	PAC_00348	0.102865	0.637996	0.0994719	-0.0601576	0.716189	0.574325	0.22975	6.53106	13.952	0.0520425	0.179442	scaffold00001	1133654	1131905		related to ARO8 - aromatic amino acid aminotransferase I	metabolism of the cysteine - aromatic group, metabolism of phenylalanine, metabolism of tyrosine, metabolism of tryptophan, regulation of amino acid metabolism, metabolism of alkaloids, metabolism of lysine, pyridoxal phosphate binding
236	PAC_00349	0.210903	0.0800598	0.0346457	0.242502	0.0253798	-0.294789	-0.16531	4.28401	2.87828	0.896029	0.972136	scaffold00001	1138591	1136638		related to ECM39 protein, involved in cell wall biogenesis and architecture	cell wall, C-compound and carbohydrate metabolism, N-directed glycosylation, deglycosylation, sugar, glucoside, polyol and carboxylate anabolism, polysaccharide metabolism, modification with sugar residues (e.g. glycosylation, deglycosylation)
237	PAC_00350	-0.223058	-0.127745	0.0337085	0.233955	0.2499	-0.24725	-0.0431459	3.03628	2.37807	0.935995	0.986534	scaffold00001	1139019	1139585		related to YOS1, subunit of the Yip1p-Yif1p Complex, required for Transport between the ER and the Golgi Complex	ER to Golgi transport, intracellular transport vesicles
238	PAC_00351	-0.368565	0.328287	0.397441	0.113252	0.331174	0.329674	0.26148	7.72247	10.2922	0.172613	0.389408	scaffold00001	1144441	1141865		related to carbon catabolite repression protein CREB	regulation of C-compound and carbohydrate metabolism, modification by ubiquitination, deubiquitination, protein/peptide degradation, proteasomal degradation (ubiquitin/proteasomal pathway), cytoplasmic and nuclear protein degradation
239	PAC_00352	0.068602	0.0170461	0.177208	0.361094	0.666758	0.409622	0.311431	5.13168	13.3989	0.0629664	0.204461	scaffold00001	1149600	1147759		related to sucrose transporter SUT1D	C-compound and carbohydrate transport, sugar binding, sugar transport, proton driven symporter, metabolism of melanins, cellular sensing and response to external stimulus
240	PAC_00353	0.246891	-0.210049	0.318463	0.292151	0.382554	0.0255402	0.0847567	4.8522	7.4248	0.386028	0.629303	scaffold00001	1151471	1150078		uncharacterized protein	NA
9567	PAC_11838	-0.628822	-1.34758	0.600764	0.277224	-4.18651	-1.30241	-1.18323	1.58033	69.8974	1.55e-12	5.9e-10	scaffold00019	833286	831245	scaffold00019:831245-833286	uncharacterized protein	NA
242	PAC_00355	0.0333991	-0.00539678	0.0724584	-0.464325	-0.892743	-0.729196	0.0261515	2.55463	9.90109	0.194248	0.417922	scaffold00001	1155592	1154410		uncharacterized protein	NA
243	PAC_00356	-0.137782	-0.168865	-0.10001	-0.382326	-0.242879	-0.106274	-0.171929	5.16496	5.54664	0.593564	0.795001	scaffold00001	1156151	1157389		uncharacterized protein	NA
244	PAC_00357	-0.552824	0.0131984	-0.549074	-0.606337	-0.688389	-0.0966148	0.222522	6.86539	13.9328	0.0523896	0.180081	scaffold00001	1163001	1161351		probable mitochondrial integral membrane protein	NA
245	PAC_00358	0.111214	0.00617964	-0.229299	-0.223062	-0.382437	-0.124366	-0.101072	4.33017	4.38137	0.734951	0.884582	scaffold00001	1163757	1165086		probable protein phosphatase methylesterase 1	ribosomal proteins, metabolism of serine, C-1 compound catabolism, aromate metabolism, posttranslational modification of amino acids (e.g. hydroxylation, methylation), protein binding, enzymatic activity regulation / enzyme regulator, enzyme inhibitor, lipid, fatty acid and isoprenoid metabolism, protein modification, mitochondrion
246	PAC_00359	1.11224	-0.592572	-0.388364	0.426263	-0.829945	-0.10053	-0.169283	1.60092	9.32169	0.230377	0.461909	scaffold00001	1166269	1167853		uncharacterized protein	NA
247	PAC_00360	-0.577068	-0.294143	-0.378241	-0.168315	-0.210303	0.0698605	0.0685875	5.95755	9.4516	0.221837	0.453227	scaffold00001	1168868	1168546		uncharacterized protein	NA
248	PAC_00361	-0.0437417	-0.0796426	0.0588216	0.344923	0.605196	0.88451	-0.135057	3.86135	11.7556	0.10889	0.291237	scaffold00001	1172933	1171617		probable replication factor protein	DNA synthesis and replication, extension/ polymerization activity, DNA repair, G2/M transition of mitotic cell cycle, cell cycle checkpoints (checkpoints of morphogenesis, DNA-damage,-replication, mitotic phase and spindle), DNA binding, nucleotide/nucleoside/nucleobase binding, enzymatic activity regulation / enzyme regulator, protein binding, DNA damage response, DNA recombination and DNA repai…
249	PAC_00362	0.00166052	-0.414545	-0.0715356	0.0805299	0.0057848	-0.263904	0.0151057	4.20309	2.37765	0.936025	0.986534	scaffold00001	1173764	1174563		related to copper transport protein	heavy metal ion transport (Cu+, Fe3+, etc.), cellular import, homeostasis of metal ions (Na, K, Ca etc.)
250	PAC_00363	0.00711839	-0.21	0.0465993	0.177357	-0.0793039	-0.182336	-0.143905	5.58493	1.34874	0.98709	0.999207	scaffold00001	1176152	1174821		related to tRNA dihydrouridine synthase	pyrimidine nucleotide/nucleoside/nucleobase metabolism, tRNA modification, tRNA processing, metabolism of tryptophan, FAD/FMN binding
251	PAC_00364	-0.531606	-0.285469	0.165192	0.490114	0.383836	-0.375754	-0.315424	8.68198	8.09741	0.324083	0.568348	scaffold00001	1176696	1177904		probable inorganic pyrophosphatase	phosphate metabolism, metal binding
252	PAC_00365	0.108603	0.0298887	0.360956	0.703942	-0.077331	-0.448165	-0.347554	4.72274	9.31268	0.230979	0.46264	scaffold00001	1178649	1178290		mitochondrial ribosomal protein L44	ribosomal proteins, mitochondrion
253	PAC_00366	0.172395	0.188556	-0.0490047	0.334473	-0.158839	-0.306438	-0.171812	4.0556	4.83713	0.679832	0.851713	scaffold00001	1178921	1180264		related to protein transport membrane glycoprotein Sec20	NA
254	PAC_00367	-0.306507	0.0554393	0.148666	0.0989905	0.0280459	0.00017458	-0.190962	5.54026	2.73494	0.908393	0.976993	scaffold00001	1183742	1182933		probable TVP23 Integral membrane protein localized to vesicles along with the v-SNARE Tlg2p	NA
255	PAC_00368	-0.0667169	-0.273446	-0.349367	-0.258653	0.339674	0.0956794	-0.239471	7.30448	5.63187	0.583329	0.788672	scaffold00001	1183925	1185069		related to citrate lyase beta subunit	tricarboxylic-acid pathway (citrate cycle, Krebs cycle, TCA cycle), C-compound and carbohydrate metabolism
11766	PAC_14540	-1.1754	2.55747	1.25726	1.58275	3.56941	-1.39914	1.0211	2.18393	68.7443	2.65e-12	9.85e-10	scaffold00027	484792	484271	scaffold00027:484271-484792	uncharacterized protein	NA
14988	PAC_19330	0.283136	0.964788	0.762367	0.635686	1.43176	1.81313	0.891557	5.18686	68.6323	2.79e-12	1.01e-09	scaffold00070	151029	149159	scaffold00070:149159-151029	related to GABA transport protein	C-compound and carbohydrate transport, transport facilities, amino acid/amino acid derivatives transport, nitrogen, sulfur and selenium metabolism, amine / polyamine transport, proton driven symporter, cellular import, lipid/fatty acid transport, secondary metabolism
258	PAC_00371	0.10362	-0.163655	0.157628	0.775739	-0.00209992	-0.0661837	-0.231644	4.80781	7.80393	0.350201	0.594485	scaffold00001	1193484	1192575		related to E.coli cation transport protein	cation transport (H+, Na+, K+, Ca2+ , NH4+, etc.), transport facilities
259	PAC_00372	-0.111708	0.030235	0.142883	0.245905	0.365684	0.281497	0.224275	5.33544	6.51404	0.481164	0.709747	scaffold00001	1193979	1195071		related to programmed cell death protein (calcium-binding protein)	calcium binding, cellular signalling, apoptosis (type I programmed cell death), Ca2+ mediated signal transduction, homeostasis of metal ions (Na, K, Ca etc.), protein binding, receptor binding, regulation of channel activity, regulation, generation and propagation of action potential, cytoplasmic and nuclear protein degradation, protease mediated signal transduction, actin cytoskeleton
8169	PAC_10117	0.0958142	-0.490956	0.0191397	-1.55836	-2.05568	-1.76548	-1.40638	1.98077	68.3991	3.11e-12	1.1e-09	scaffold00015	1128432	1127918	scaffold00015:1127918-1128432	uncharacterized protein	NA
261	PAC_00374	-0.200379	-1.58625	-0.74208	-1.26782	-0.913441	-1.20182	1.24571	0.043632	17.0349	0.0171722	0.0847963	scaffold00001	1200392	1203209		uncharacterized protein	fungal and other eukaryotic cell type differentiation, secondary metabolism
262	PAC_00375	-0.381874	-0.311215	-0.622041	-0.587502	0.338297	0.424177	0.0323449	7.34517	11.0357	0.13707	0.336144	scaffold00001	1206850	1205493		uncharacterized protein	NA
4251	PAC_05252	3.09696	0.523323	3.3883	5.20948	1.69865	1.99101	0.754797	3.80193	67.5513	4.61e-12	1.6e-09	scaffold00006	1215164	1213793	scaffold00006:1213793-1215164	related to aerobactin siderophore biosynthesis protein iucB	secondary metabolism, C-compound and carbohydrate metabolism
264	PAC_00377	0.00409075	-0.382022	-0.692244	0.183946	-0.852549	0.449985	-0.48219	1.5105	8.22759	0.312954	0.55662	scaffold00001	1210391	1210026		uncharacterized protein	NA
265	PAC_00378	-0.0439888	-0.32873	-0.462889	0.0123506	-0.283326	0.208527	-0.174131	5.78491	5.28673	0.625017	0.815096	scaffold00001	1210649	1211842		uncharacterized protein	NA
266	PAC_00379	0.355511	0.0121019	0.270023	0.354603	0.699173	0.214454	-0.279732	8.50139	8.97912	0.254159	0.492532	scaffold00001	1217148	1215271		probable methylmalonate-semialdehyde dehydrogenase (acylating)	amino acid metabolism, C-compound and carbohydrate metabolism, NAD/NADP binding, electron transport, metabolism of the pyruvate family (alanine, isoleucine, leucine, valine) and D-alanine
267	PAC_00380	0.158105	0.223497	0.36074	0.299636	0.408938	0.0536406	-0.0747069	3.06664	5.63291	0.583204	0.788672	scaffold00001	1218080	1219670		related to F-box domain protein	NA
268	PAC_00381	0.147419	0.00918069	-0.732725	-0.577467	0.786192	0.457234	0.382329	5.5277	4.98714	0.661533	0.839256	scaffold00001	1220325	1222236		related to 4-coumarate--CoA ligase	biosynthesis of phenylalanine, degradation of phenylalanine, metabolism of phenylpropanoids, C-compound and carbohydrate metabolism
10040	PAC_12401	-2.20955	-1.5409	-1.12318	-1.33172	-3.11535	-0.653266	-0.0575548	4.15697	67.3385	5.09e-12	1.73e-09	scaffold00021	183111	183863	scaffold00021:183111-183863	uncharacterized protein	NA
6813	PAC_08439	-1.44433	-0.0295683	0.0496046	-0.217495	1.96593	1.06693	1.9125	7.00451	67.2485	5.31e-12	1.76e-09	scaffold00012	518874	517905	scaffold00012:517905-518874	uncharacterized protein	NA
271	PAC_00385	-0.140624	0.038724	0.0169089	0.132627	-0.113584	0.0223795	0.0200514	6.89528	1.13401	0.992368	0.999746	scaffold00001	1229923	1227756		probable Autophagy-related protein 22	protein targeting, sorting and translocation, autoproteolytic processing, vacuolar/lysosomal transport, endocytosis, transport facilities
272	PAC_00386	0.0668943	-0.0722842	-0.0954828	0.0533216	-0.0720153	-0.0342917	0.00369676	6.75489	0.706671	0.998284	0.999837	scaffold00001	1231289	1234869		related to RNA polymerase II mediator complex protein pmc1	transcriptional control, transcription activation, protein binding, regulation by binding / dissociation, regulator of transcription factor, regulation of C-compound and carbohydrate metabolism, metabolism of energy reserves (e.g. glycogen, trehalose), general transcription activities, budding, cell polarity and filament formation
273	PAC_00387	0.10067	0.13184	0.158754	0.0361702	-0.275515	-0.555406	-0.569114	4.89856	10.729	0.150882	0.358302	scaffold00001	1236827	1235982		uncharacterized protein	NA
274	PAC_00388	-0.0750124	0.171065	0.26944	0.236314	0.0327521	-0.288113	0.0280109	5.81724	4.38716	0.734258	0.884582	scaffold00001	1237280	1238394		uncharacterized protein	NA
275	PAC_00389	0.612096	-0.170035	0.0453615	0.839293	0.520756	-0.058985	-0.20176	3.87237	8.87488	0.261765	0.500721	scaffold00001	1239690	1238482		related to RNA 3`-terminal phosphate cyclase-like protein	rRNA processing, tRNA processing, tRNA modification, RNA processing, RNA modification, rRNA synthesis
276	PAC_00390	-0.036323	0.0162833	0.00395479	0.0965147	-0.332943	-0.181128	-0.358994	7.0676	5.85592	0.55667	0.769349	scaffold00001	1242439	1240300		related to SRP40 - suppressor of mutant AC40 of RNA polymerase I and III	NA
277	PAC_00391	0.141911	-0.112899	0.113126	0.452114	-0.119724	-0.251604	-0.265427	6.54915	5.62365	0.584314	0.789299	scaffold00001	1249930	1243187		related to ATP dependent RNA helicase	splicing, ATP binding, DNA topology, DNA repair, DNA recombination, RNA synthesis, rRNA processing, nucleotide/nucleoside/nucleobase binding, mRNA synthesis, ribosome biogenesis, translational control
278	PAC_00392	-0.0943353	-0.027071	0.0177965	-0.0935533	-0.248513	-0.190279	-0.00258546	4.182	1.6073	0.978361	0.997877	scaffold00001	1250403	1251926		uncharacterized protein	NA
279	PAC_00393	-0.0916647	-0.0333103	0.0658727	0.548891	0.207393	0.36827	0.0791474	6.32915	4.85328	0.677863	0.850407	scaffold00001	1252713	1254454		probable phenylalanine-tRNA ligase beta chain	aminoacyl-tRNA-synthetases, ATP binding
280	PAC_00394	-0.0526551	-0.242743	0.187911	0.581137	-0.0185854	-0.559401	-0.691206	8.49318	6.34887	0.499654	0.723277	scaffold00001	1255472	1261758		probable carbamoyl-phosphate synthase (glutamine-hydrolyzing) arginine-specific large chain	biosynthesis of arginine, pyrimidine nucleotide/nucleoside/nucleobase metabolism, degradation of glutamine, metabolism of urea (urea cycle), heavy metal binding (Cu, Fe, Zn), ATP binding
281	PAC_00395	-0.242408	-0.0452739	0.114211	0.161932	0.0530264	0.265675	0.276383	6.31367	5.44307	0.606059	0.802509	scaffold00001	1264802	1262543		probable nuclear protein localization factor and ER translocation component NPL4	protein targeting, sorting and translocation, nuclear transport, proteasomal degradation (ubiquitin/proteasomal pathway), protein folding and stabilization, metal binding, heavy metal binding (Cu, Fe, Zn), Golgi
282	PAC_00396	-0.254429	0.0251115	0.162795	0.436008	0.382258	0.101427	-0.320656	5.1855	7.23709	0.404619	0.646357	scaffold00001	1265328	1266131		related to endoplasmic reticulum translocation complex chain SEC66	protein targeting, sorting and translocation, transport facilities, transport routes, protein transport, non-vesicular ER transport
283	PAC_00398	0.318013	-0.301005	-0.184606	0.296384	0.464504	0.669768	0.471133	4.13923	15.086	0.0349123	0.136852	scaffold00001	1270187	1267677		related to origin recognition complex subunit 3	DNA synthesis and replication, ori recognition and priming complex formation, enhancer/silencer interaction, protein binding, DNA binding, DNA conformation modification (e.g. chromatin), transcriptional control
284	PAC_00399	0.125568	-0.179368	0.377909	0.910681	0.172497	-0.0282741	-0.0287145	4.99708	10.8866	0.143642	0.347108	scaffold00001	1270306	1273129		uncharacterized protein	NA
285	PAC_00400	-0.0974442	-0.131149	0.0894732	0.210186	0.289179	-0.456843	-0.0625001	2.4913	2.67692	0.913196	0.978943	scaffold00001	1274199	1273225		related to G-patch domain protein	NA
286	PAC_00401	0.881228	0.139416	0.11609	-0.11269	-0.148265	0.138354	-0.203135	1.58606	5.6415	0.582175	0.78786	scaffold00001	1278779	1278177		uncharacterized protein	NA
4643	PAC_05770	2.02808	1.00341	2.83759	6.45068	1.93956	2.32992	0.762385	5.0207	67.153	5.55e-12	1.8e-09	scaffold00007	686233	684253	scaffold00007:684253-686233	probable siderophore iron transporter mirB	secondary metabolism, siderophore-iron transport, non-vesicular cellular import, homeostasis of metal ions (Na, K, Ca etc.)
3901	PAC_04840	1.29267	0.325521	1.12182	1.38805	0.843405	-0.636278	-0.158841	3.8309	66.7845	6.58e-12	2.1e-09	scaffold00005	2138977	2140332	scaffold00005:2138977-2140332	probable class V chitinase	polysaccharide metabolism, aminosaccharide catabolism, extracellular aminosaccharide degradation, C-compound and carbohydrate metabolism, sugar, glucoside, polyol and carboxylate metabolism, chitin metabolism, chitin catabolism, polysaccharide binding, sugar binding, pH response, response to biotic stimulus, perception of nutrients and nutritional adaptation
289	PAC_00405	-0.25336	-0.118698	0.0193206	-0.58109	-1.03217	-0.489355	0.286921	3.11281	8.29168	0.307578	0.551093	scaffold00001	1299682	1297226		related to hsp70 protein	protein folding and stabilization, stress response
290	PAC_00406	-0.778154	-0.398603	-0.676325	-0.779893	-1.24573	-0.448918	0.628782	2.15253	13.8898	0.0531756	0.181902	scaffold00001	1300145	1301935		uncharacterized protein	NA
291	PAC_00407	-0.927626	0.421602	-0.326551	-0.932998	-0.746968	-0.0133717	0.145542	4.5591	12.7218	0.079183	0.237186	scaffold00001	1303044	1302259		uncharacterized protein	NA
292	PAC_00408	0.485783	-0.168866	0.0764934	0.446012	0.174313	0.58593	0.955936	2.23966	12.3	0.0911143	0.259974	scaffold00001	1306701	1304088		uncharacterized protein	NA
293	PAC_00409	0.0757244	-0.0252511	0.0124025	0.353586	0.426674	0.441931	0.287437	3.43779	5.76053	0.567972	0.777764	scaffold00001	1306903	1307534		related to histone-lysine N-methyltransferase	DNA conformation modification (e.g. chromatin), posttranslational modification of amino acids (e.g. hydroxylation, methylation)
294	PAC_00410	-0.239411	-0.202721	0.219817	0.789488	0.403868	-0.204383	-0.191613	7.45195	5.67534	0.578127	0.784217	scaffold00001	1308600	1307873		40S ribosomal protein S13	ribosomal proteins, ribosome biogenesis, translation, protein binding, RNA binding
295	PAC_00411	-0.0303941	-0.0536133	0.0547001	0.150448	-0.150036	-0.233168	-0.0877057	6.64523	2.5715	0.921617	0.981983	scaffold00001	1311623	1309659		related to pre-mRNA splicing factor U2AF large chain	splicing, RNA binding, mRNA processing (splicing, 5'-, 3'-end processing), protein binding, nucleic acid binding, nucleotide/nucleoside/nucleobase binding, mRNA synthesis, phosphate metabolism, cell cycle arrest, modification by phosphorylation, dephosphorylation, autophosphorylation, DNA binding, ATP binding, regulation by modification, regulation of protein activity, protein transport, nuclear …
296	PAC_00412	0.17224	0.11762	0.135822	0.425881	0.53977	-0.0711414	-0.160321	3.84708	7.2144	0.406904	0.648126	scaffold00001	1311831	1313147		probable N-glycosylase/DNA lyase	DNA repair, DNA binding, DNA damage response
297	PAC_00413	-0.319503	0.0417458	-0.109281	-0.0957514	-0.389351	-0.556035	-0.409552	5.77816	14.0351	0.0505605	0.17616	scaffold00001	1313414	1314250		probable endonuclease lcl3	NA
298	PAC_00414	-0.116258	0.00635231	0.0734114	0.240489	-0.34056	-0.214037	-0.318884	8.1287	5.53092	0.595457	0.795965	scaffold00001	1318185	1322071		related to Pst1p	budding, cell polarity and filament formation
299	PAC_00415	-0.321453	-0.446866	-1.39265	-0.472574	-0.367142	-0.237776	-0.378328	6.87432	15.9076	0.0259742	0.111627	scaffold00001	1329446	1328193		related to krueppel protein	transcriptional control, DNA binding, protein/peptide degradation, heavy metal binding (Cu, Fe, Zn), regulation by processing, regulator of transcription factor, DNA conformation modification (e.g. chromatin), RNA synthesis, nucleic acid binding, metal binding, organization of chromosome structure
300	PAC_00416	0.148862	0.0920074	-0.0199112	0.0143187	-0.20314	-0.205886	-0.175344	7.04946	3.15531	0.870272	0.960074	scaffold00001	1341540	1337705		probable 146D nuclear protein	splicing, mRNA processing (splicing, 5'-, 3'-end processing), protein binding, RNA binding, assembly of protein complexes
301	PAC_00417	0.0306615	-0.115941	0.0380423	0.173977	0.400213	0.0585205	-0.195939	6.64271	5.01115	0.658602	0.837689	scaffold00001	1343944	1342735		related to actin-related protein 2-3 complex subunit 2	assembly of protein complexes, actin cytoskeleton, protein binding, structural protein binding, cell motility, cytoskeleton-dependent transport, cell growth / morphogenesis
302	PAC_00418	0.192931	-0.139897	0.319758	0.737415	0.0764748	-0.726806	-0.399663	5.01241	9.00194	0.252517	0.49024	scaffold00001	1344316	1347279		probable DIP2 - Dom34p-interacting protein	rRNA processing, RNA binding, mitotic cell cycle and cell cycle control, meiosis, transcription repression, fungal/microorganismic development, fungal and other eukaryotic cell type differentiation
303	PAC_00419	-0.146148	-0.148203	-0.295333	-0.119496	0.837412	0.649731	-0.0870208	5.87486	12.1034	0.0972106	0.270638	scaffold00001	1347683	1348928		probable Phosphotransferase enzyme family domain protein	phosphate metabolism, modification by phosphorylation, dephosphorylation, autophosphorylation, FAD/FMN binding, regulation by modification, regulation of protein activity, electron transport, fatty acid metabolism, ATP binding
304	PAC_00420	-0.391101	-0.157016	-0.538698	-0.335954	-0.130778	0.101543	0.0168737	7.32972	7.93926	0.337981	0.582655	scaffold00001	1355327	1357800		uncharacterized protein	NA
305	PAC_00421	0.475931	0.114283	0.160076	0.328225	0.0553021	0.436181	0.445051	4.89836	10.1753	0.178854	0.397497	scaffold00001	1361384	1358634		related to component of the anaphase promoting complex	mitotic cell cycle and cell cycle control, modification by ubiquitination, deubiquitination, cytoplasmic and nuclear protein degradation, G1 phase of mitotic cell cycle, M phase, cell cycle checkpoints (checkpoints of morphogenesis, DNA-damage,-replication, mitotic phase and spindle), chromosome segregation/division, protein binding, assembly of protein complexes, proteasomal degradation (ubiquit…
306	PAC_00422	0.294128	-0.0412102	0.120679	0.418534	0.00646727	-0.0484515	-0.0913602	6.10517	5.56566	0.591277	0.793913	scaffold00001	1363980	1361944		uncharacterized protein	NA
12246	PAC_15201	0.515711	2.45421	1.47741	2.49423	2.48176	8.01144	0.502774	3.07948	66.7346	6.73e-12	2.1e-09	scaffold00030	228362	229133	scaffold00030:228362-229133	related to MUS-26 protein MUS-26, involved in DNA repair	DNA repair, mitotic cell cycle, cell cycle checkpoints (checkpoints of morphogenesis, DNA-damage,-replication, mitotic phase and spindle), protein binding
308	PAC_00424	-0.25736	-0.128946	0.0909883	0.402716	-0.209875	-0.0453694	-0.156007	5.95488	4.21866	0.754276	0.895728	scaffold00001	1369355	1369983		related to ER membrane protein complex subunit 6	NA
309	PAC_00425	0.230814	-0.0244675	-0.164373	0.0756197	-0.0393369	0.0689382	0.152322	5.18752	2.1834	0.948996	0.990298	scaffold00001	1373671	1370586		related to GTP-binding protein	translation, GTP binding, nucleotide/nucleoside/nucleobase binding
310	PAC_00426	0.0366892	0.179085	0.105567	0.0556959	0.473744	0.66575	0.1969	6.24316	12.4086	0.0878988	0.25379	scaffold00001	1374439	1375867		probable protein transport protein SEC9	vesicle fusion, cellular export and secretion, budding, cell polarity and filament formation, vesicular transport (Golgi network, etc.), development of asco- basidio- or zygospore
311	PAC_00427	-0.289382	0.174787	-0.616616	0.0232759	-0.15063	0.16841	0.166356	1.86125	2.96217	0.88848	0.9679	scaffold00001	1376380	1375996		uncharacterized protein	NA
312	PAC_00428	0.359401	-0.252702	-0.6928	-0.522699	-0.340295	-0.0030603	-0.115937	4.16842	6.9656	0.432471	0.670199	scaffold00001	1376791	1379899		related to YVC1 Vacuolar cation channel	cation transport (H+, Na+, K+, Ca2+ , NH4+, etc.), ion channels, vacuolar/lysosomal transport, homeostasis of cations
313	PAC_00429	0.53772	-0.195896	0.46119	0.599486	0.619429	-0.137324	-0.260454	4.06005	8.10737	0.323221	0.567765	scaffold00001	1382919	1380160		related to ATP-dependent RNA helicase	mRNA synthesis, splicing, ribosome biogenesis, nucleotide/nucleoside/nucleobase binding, rRNA processing, RNA binding, ATP binding
314	PAC_00430	-0.251028	-0.588341	-0.232781	0.39019	-0.257665	-0.294609	-0.0570058	6.76187	7.88609	0.342746	0.587412	scaffold00001	1383389	1384828		uncharacterized protein	NA
315	PAC_00431	-0.415779	-0.403359	0.0465589	0.401438	-0.226923	-0.0827542	-0.142242	4.29742	6.50232	0.482466	0.710812	scaffold00001	1386326	1385828		probable acetate non-utilizing protein 9, mitochondrial precursor	C-compound and carbohydrate metabolism, glycolysis and gluconeogenesis
316	PAC_00432	0.128166	-0.0866895	-0.314706	0.173761	-0.404294	-0.253762	-0.332137	4.00102	7.50352	0.378397	0.621792	scaffold00001	1386466	1387227		related to methyltransferase S. pombe	protein modification, transfer of activated C-1 groups
317	PAC_00433	-0.101234	-0.0320516	0.11383	0.324488	-0.0340934	-0.188007	-0.261662	5.71178	3.27999	0.857949	0.95423	scaffold00001	1387971	1387436		probable small nuclear ribonucleoprotein Sm D1	splicing, deoxyribonucleotide metabolism, protein binding, mRNA synthesis, assembly of protein complexes, RNA binding
318	PAC_00434	-0.49084	-0.110009	0.255808	0.384706	0.299843	-0.0238693	-0.0412285	5.09328	7.27296	0.401024	0.643448	scaffold00001	1388830	1388378		related to PKR1 protein	drug/toxin transport
319	PAC_00435	0.258216	0.660545	0.42953	0.307665	0.678923	1.12546	-0.47261	3.5233	17.3008	0.0155562	0.0791966	scaffold00001	1416865	1418057		uncharacterized protein	NA
13742	PAC_17394	0.787849	-0.064376	0.137106	2.31511	4.48531	4.08863	4.54789	1.08768	66.6107	7.13e-12	2.18e-09	scaffold00044	308768	308346	scaffold00044:308346-308768	uncharacterized protein	NA
321	PAC_00437	0.068202	0.192979	0.107717	-0.0354783	0.337967	0.359421	-0.0607558	6.35361	6.58648	0.473165	0.704198	scaffold00001	1423302	1421401		uncharacterized protein	cytokinesis (cell division) /septum formation and hydrolysis, modification by phosphorylation, dephosphorylation, autophosphorylation, cellular signalling, phosphate metabolism, protein binding, metal binding, magnesium binding, nucleotide/nucleoside/nucleobase binding, ATP binding, regulation by modification, regulation of protein activity, serine/threonine kinase, kinase activator, MAPKKK casca…
322	PAC_00438	0.0800542	-0.276593	0.169961	0.207493	0.323455	0.218419	-0.0373943	5.28795	5.21315	0.63397	0.820942	scaffold00001	1423790	1425892		uncharacterized protein	NA
323	PAC_00439	-0.559393	0.410908	0.206773	-0.0110612	0.0992171	-0.0339927	-0.0553416	3.82532	6.91855	0.437409	0.674374	scaffold00001	1427186	1427944		uncharacterized protein	NA
324	PAC_00440	-0.397153	-0.187813	0.0943117	-0.228168	-0.329937	-0.150171	-0.421493	2.3285	4.57203	0.712028	0.87108	scaffold00001	1437369	1436958		related to ubiquitin-like protein modifier	protein modification, modification by ubiquitin-related proteins, protein binding, modification by ubiquitination, deubiquitination
325	PAC_00441	-0.770656	0.781998	0.386544	-0.281136	-0.841637	-0.780026	-0.247958	2.85687	12.6674	0.0806391	0.240106	scaffold00001	1438122	1440038		uncharacterized protein	NA
326	PAC_00442	-0.798481	0.407793	-0.379312	-0.465764	0.0308697	0.981551	1.07467	2.65623	17.5548	0.0141483	0.0742323	scaffold00001	1441240	1444122		uncharacterized protein	NA
327	PAC_00443	-1.08294	-0.0679368	-0.302665	-0.0838148	0.502388	0.416941	0.520926	3.79993	14.6323	0.0410121	0.152782	scaffold00001	1446981	1448804		uncharacterized protein	NA
328	PAC_00444	-0.843382	-0.301717	0.446708	0.424488	0.470337	0.568419	1.07767	2.45714	14.4011	0.0444898	0.161761	scaffold00001	1451066	1449886		uncharacterized protein	NA
329	PAC_00445	-0.151016	-0.00223369	-0.0446461	-0.136422	0.218706	-0.0189816	-0.0879927	4.96712	1.32515	0.987754	0.999327	scaffold00001	1454309	1453136		uncharacterized protein	transcriptional control, DNA binding, heavy metal binding (Cu, Fe, Zn), DNA conformation modification (e.g. chromatin), nucleic acid binding, metal binding, organization of chromosome structure
330	PAC_00446	-0.000418697	0.0372164	0.0291618	0.31206	0.430743	0.417678	0.15818	6.61972	9.12676	0.243683	0.478868	scaffold00001	1466107	1464601		related to N-acetylglucosaminyltransferase SPT14	lipid, fatty acid and isoprenoid metabolism, cell wall, C-compound and carbohydrate metabolism, phospholipid metabolism, modification with fatty acids (e.g. myristylation, palmitylation, farnesylation), protein modification, glycolipid metabolism, protein binding
331	PAC_00447	-0.235845	-0.0701512	0.0699127	0.575286	0.348366	0.235876	-0.0813295	2.98446	6.14	0.523501	0.743051	scaffold00001	1466705	1468016		uncharacterized protein	GTP binding, cellular signalling, fungal/microorganismic development, fungal and other eukaryotic cell type differentiation, budding, cell polarity and filament formation
332	PAC_00448	-0.607666	0.190184	-0.268065	-0.198845	0.366365	0.29708	-0.0466159	5.72442	7.92363	0.339376	0.584049	scaffold00001	1469572	1471664		related to tol protein	fungal and other eukaryotic cell type differentiation
333	PAC_00449	-0.749113	0.138601	-0.564666	-0.348625	0.210367	0.133195	0.157152	3.21664	6.47417	0.485597	0.712405	scaffold00001	1472313	1471708		uncharacterized protein	NA
334	PAC_00450	0.268443	-0.0302246	-0.0445967	-0.632872	-0.623171	-0.0330824	-0.375838	2.21672	8.85332	0.263359	0.502417	scaffold00001	1473027	1474936		uncharacterized protein	NA
10643	PAC_13158	0.522917	0.169808	1.1084	2.64524	0.517054	1.10099	-0.0738941	7.60859	66.5611	7.3e-12	2.19e-09	scaffold00023	360207	345691	scaffold00023:345691-360207	related to non-ribosomal peptide synthetase	non-ribosomal peptide synthesis
336	PAC_00453	-0.71264	-0.0684766	-0.129887	-1.06399	-0.378013	-0.26102	0.245671	0.981748	7.41564	0.386922	0.629965	scaffold00001	1524110	1522135		uncharacterized protein	metabolism of polyketides, virulence, disease factors, non-ribosomal peptide synthesis
337	PAC_00456	0.0633149	-0.26233	0.275235	1.20114	-0.00628981	0.183934	0.21832	4.4279	12.3067	0.0909142	0.25962	scaffold00001	1529323	1530476		uncharacterized protein	NA
338	PAC_00457	0.351777	0.0685212	0.0424146	0.0818862	-0.28315	0.000605947	-0.0171493	7.12425	3.52121	0.832974	0.940327	scaffold00001	1536131	1530787		related to PHD finger protein	protein binding, metal binding, DNA conformation modification (e.g. chromatin), transcriptional control, heavy metal binding (Cu, Fe, Zn), organization of chromosome structure
339	PAC_00458	0.418391	0.045778	0.313033	-0.0191235	-0.297008	-0.183979	-0.17045	5.73943	4.61543	0.706776	0.868236	scaffold00001	1538022	1541245		related to DNA-directed DNA polymerase theta	DNA synthesis and replication, DNA topology, extension/ polymerization activity, DNA repair, DNA recombination, RNA synthesis, rRNA processing, splicing, DNA binding, ATP binding, RNA processing, translational control, detoxification
14572	PAC_18743	-1.24834	-0.605886	-0.234588	0.914752	-2.81139	-2.87007	-1.77909	2.24288	66.3778	7.94e-12	2.34e-09	scaffold00060	167845	169106	scaffold00060:167845-169106	uncharacterized protein	NA
341	PAC_00460	0.179139	-0.091466	0.23398	0.373096	-0.188181	-0.22447	-0.35515	4.81231	6.12	0.52581	0.745201	scaffold00001	1543880	1546924		related to MutS2 protein	DNA repair, ATP binding, protein binding, DNA binding, DNA damage response
342	PAC_00461	0.00293774	0.299029	-0.214104	-0.104581	-0.582763	-0.463814	-0.146904	2.58314	3.71861	0.811557	0.928369	scaffold00001	1548663	1547092		uncharacterized protein	NA
343	PAC_00462	-0.0911232	-0.246506	0.340007	0.773096	0.212996	-0.423424	-0.25763	8.68769	5.78854	0.564647	0.775024	scaffold00001	1550369	1549367		probable 60S acidic ribosomal protein P0	ribosomal proteins, structural protein binding, translation elongation, translation, protein binding, RNA degradation, rRNA processing, ribosome biogenesis
344	PAC_00463	0.219094	-0.182509	0.545915	0.879882	0.293922	0.258844	0.327903	4.14609	11.4073	0.121813	0.312059	scaffold00001	1550679	1552376		related to tRNA (guanine-N(7)-)-methyltransferase subunit trm82	tRNA modification, protein binding, tRNA processing
345	PAC_00464	0.0517617	-0.126042	0.177531	0.3552	0.154613	-0.317983	-0.405478	5.40581	6.47541	0.485459	0.712374	scaffold00001	1554648	1552639		uncharacterized protein	NA
346	PAC_00465	0.0250994	-0.0835246	0.00286333	0.0542825	0.522037	-0.0880109	-0.346447	5.92721	5.98408	0.541609	0.758023	scaffold00001	1555037	1556330		probable uroporphyrinogen decarboxylase	biosynthesis of vitamins, cofactors, and prosthetic groups, metabolism of porphyrins
347	PAC_00466	-0.450874	-0.00374604	0.0154375	0.461659	-0.020356	-0.0894958	-0.0907299	4.58888	6.24118	0.511887	0.73285	scaffold00001	1557091	1556401		probable cytosine deaminase	pyrimidine nucleotide/nucleoside/nucleobase metabolism, nitrogen, sulfur and selenium metabolism, pyrimidine nucleotide/nucleoside/nucleobase catabolism, heavy metal binding (Cu, Fe, Zn)
348	PAC_00467	0.134562	-0.135608	0.0915029	0.729915	0.4241	0.485012	0.21306	7.54	10.5914	0.157464	0.36779	scaffold00001	1558448	1559860		probable YDJ1 - mitochondrial and ER import protein	protein targeting, sorting and translocation, protein transport, mitochondrial transport, mitotic cell cycle and cell cycle control, protein folding and stabilization, enzyme activator, vesicular transport (Golgi network, etc.), stress response, heat shock response, G1 phase of mitotic cell cycle, cell cycle arrest, modification with fatty acids (e.g. myristylation, palmitylation, farnesylation),…
349	PAC_00468	0.312001	0.0351069	0.0529742	-0.460013	0.248215	0.0410035	0.348533	5.53432	6.39218	0.494773	0.719478	scaffold00001	1560599	1563848		probable binuclear zinc cluster transcription factor that regulates the ratio between aurofusarin and rubrofusarin biosynthesis	regulation of secondary metabolism, transcription activation, secondary metabolism
350	PAC_00469	-0.0581889	-0.120828	0.242921	0.504552	0.472879	0.550739	0.275466	6.52981	15.7987	0.0270203	0.114347	scaffold00001	1565191	1564187		probable proteasome endopeptidase complex chain PUP1	proteasomal degradation (ubiquitin/proteasomal pathway), protein processing (proteolytic), protein binding, stress response, protein/peptide degradation
351	PAC_00470	0.0618774	-0.0944953	0.225289	0.767678	0.108292	0.0202075	-0.0357931	6.01369	8.95376	0.255993	0.493979	scaffold00001	1565660	1570332		related to nucleoporin	nuclear transport, nuclear membrane, ribosome biogenesis, structural protein binding, RNA transport
352	PAC_00471	0.0919552	0.395039	0.466665	0.965505	0.521983	0.149764	-0.0449874	5.78035	11.8601	0.105255	0.285131	scaffold00001	1574770	1571031		probable HAK-1 potassium transporter	cation transport (H+, Na+, K+, Ca2+ , NH4+, etc.), transport facilities, cellular import, transport ATPases
353	PAC_00472	-0.952721	-0.371592	-0.233927	-0.108534	0.636299	0.329351	0.0305169	4.03049	10.7766	0.148663	0.355072	scaffold00001	1576475	1575848		uncharacterized protein	NA
354	PAC_00473	0.142944	0.278579	0.0191594	0.1859	0.27344	0.504665	0.593494	3.59686	8.71018	0.274139	0.515173	scaffold00001	1579069	1577520		uncharacterized protein	NA
355	PAC_00474	-0.176946	-0.18654	-1.23999	0.154995	1.10927	1.00153	0.451036	4.43638	17.2859	0.0156426	0.0794902	scaffold00001	1579699	1581105		related to salicylate 1-monooxygenase	secondary metabolism, aerobic aromate catabolism, detoxification by modification
356	PAC_00475	-0.489974	0.0642542	-0.00431643	-0.0757517	-0.332482	-0.0710427	0.157992	4.4342	4.37745	0.735419	0.884782	scaffold00001	1583327	1581335		related to prolyl aminopeptidase A	cytoplasmic and nuclear protein degradation, protein/peptide degradation
357	PAC_00476	0.0104044	-0.132866	0.172273	0.0736893	-0.369367	-0.378342	-0.160912	4.84419	5.49715	0.599527	0.798875	scaffold00001	1583982	1586042		probable kelch domain-containing protein 4	mating (fertilization), budding, cell polarity and filament formation, directional cell growth (morphogenesis), cell cycle, mitotic cell cycle and cell cycle control, RNA synthesis, transcriptional control, transcription activation, assembly of protein complexes, protein binding, regulation by binding / dissociation, regulator of transcription factor
358	PAC_00477	-0.199389	0.23964	0.0161684	0.0530019	-0.167747	-0.053191	0.276973	4.02737	2.89056	0.894939	0.971831	scaffold00001	1587438	1586407		uncharacterized protein	NA
359	PAC_00478	-0.422388	-0.216805	-0.0483889	0.353054	0.0341518	-0.0722664	-0.163922	5.97188	6.47251	0.485781	0.712476	scaffold00001	1588428	1587807		uncharacterized protein	NA
360	PAC_00479	-0.398039	0.123663	0.00215219	-0.0501783	-0.454168	-0.289188	-0.225364	9.40952	5.52282	0.596433	0.796724	scaffold00001	1591074	1589255		probable protein disulfide-isomerase precursor	protein folding and stabilization, protein modification, lipid/fatty acid transport, protein binding, electron transport, regulation by binding / dissociation
6687	PAC_08289	-0.186722	0.231709	0.169217	-0.0341133	-0.338144	-1.95178	-0.651005	5.31762	66.1805	8.71e-12	2.52e-09	scaffold00012	115165	113103	scaffold00012:113103-115165	related to HXT3 - Low-affinity hexose facilitator	C-compound and carbohydrate transport, non-vesicular cellular import, fungal/microorganismic development, secondary metabolism
362	PAC_00481	-0.089438	-0.223612	-0.0439723	0.013489	0.20136	-0.0848014	-0.378998	5.81088	4.78752	0.685874	0.855162	scaffold00001	1600859	1598714		probable MON1 Protein required for fusion of cvt-vesicles and autophagosomes with the vacuole	protein targeting, sorting and translocation, autoproteolytic processing, vacuolar/lysosomal transport
363	PAC_00482	-0.0408616	-0.0516442	-0.0247478	0.430342	0.412613	-0.00047587	0.0775434	5.137	5.85831	0.556388	0.769098	scaffold00001	1601103	1606986		probable regulator of reproduction DopA	cell growth / morphogenesis, fungal and other eukaryotic cell type differentiation
364	PAC_00483	0.299569	0.0511913	0.0598826	0.0824809	-0.106791	0.0742372	-0.0669664	5.50991	2.3627	0.937077	0.986969	scaffold00001	1610293	1608210		related to RNA Polymerase I Transcription Factor Rrn3	rRNA synthesis, general transcription activities
365	PAC_00484	-0.00763393	-0.0731768	-0.0236822	-0.0718175	-0.079978	-0.167897	-0.403533	6.09337	4.18077	0.758737	0.898214	scaffold00001	1612307	1611251		probable transcription factor HAP3	transcriptional control, DNA conformation modification (e.g. chromatin), RNA synthesis, transcription activation, protein binding, DNA binding, organization of chromosome structure, regulation of C-compound and carbohydrate metabolism
366	PAC_00485	-0.0932094	-0.00748767	0.234054	0.269707	-0.334018	-0.696373	-0.554279	4.74895	12.6082	0.0822488	0.243379	scaffold00001	1615359	1614598		related to Gim complex component GIM4	protein folding and stabilization, cytoskeleton/structural proteins, protein binding, actin cytoskeleton, microtubule cytoskeleton
367	PAC_00486	-0.10265	-0.294519	-0.236385	-0.146087	0.269678	-0.143958	-0.18796	6.10993	5.16023	0.640416	0.825319	scaffold00001	1616633	1616216		related to UPF0136 domain protein	NA
368	PAC_00487	-0.413574	-0.219616	0.214898	0.274499	-0.218034	-0.372841	-0.369601	4.87408	8.47564	0.292524	0.535573	scaffold00001	1616961	1617576		related to apoptotic cell death regulator DAD1	anti-apoptosis, C-compound and carbohydrate metabolism, modification with sugar residues (e.g. glycosylation, deglycosylation), N-directed glycosylation, deglycosylation, protein binding
369	PAC_00488	0.481573	0.0286454	0.253689	0.548096	0.442933	0.00168436	-0.0612662	5.22476	8.53646	0.28767	0.529696	scaffold00001	1618901	1617749		related to GRH1 - Yeast (GR)ASP65 (H)omologue	protein binding, protein transport, cell cycle checkpoints (checkpoints of morphogenesis, DNA-damage,-replication, mitotic phase and spindle)
370	PAC_00489	0.171782	0.0694187	0.242998	0.621305	0.122323	-0.473527	-0.106438	3.57892	4.86913	0.67593	0.848869	scaffold00001	1619847	1620676		probable TGS1 TrimethylGuanosine Synthase	transfer of activated C-1 groups, protein binding, RNA processing, RNA modification
371	PAC_00490	-0.234467	-0.0513514	0.0148926	-0.121693	-0.18772	-0.180232	-0.132537	5.78549	3.01179	0.883909	0.965988	scaffold00001	1623793	1626605		related to severin kinase	modification by phosphorylation, dephosphorylation, autophosphorylation, cellular signalling, phosphate metabolism, mitotic cell cycle and cell cycle control, cell growth / morphogenesis, cell wall, cytokinesis (cell division) /septum formation and hydrolysis, meiosis, development of asco- basidio- or zygospore
372	PAC_00491	0.0838419	-0.20809	-0.114115	0.12225	0.406522	0.0024734	0.202497	4.74954	3.97226	0.782967	0.91187	scaffold00001	1630891	1627807		related to TEL2 Protein involved in controlling telomere length and position effect	DNA binding, DNA damage response, organization of chromosome structure
373	PAC_00492	-0.110027	-0.0212492	-0.0657454	-0.0538249	0.265819	-0.118251	-0.0221845	5.85167	1.98474	0.96068	0.994231	scaffold00001	1631063	1632677		probable NEDD8-activating enzyme E1 catalytic subunit	modification by ubiquitination, deubiquitination, cell cycle, mitotic cell cycle and cell cycle control, mitotic cell cycle, chromosome segregation/division, protein modification, modification by ubiquitin-related proteins, protein/peptide degradation, proteasomal degradation (ubiquitin/proteasomal pathway), protein binding, nucleotide/nucleoside/nucleobase binding, ATP binding, enzymatic activit…
374	PAC_00493	0.135851	-0.0565865	0.365188	0.939876	0.109049	-0.167506	-0.15706	5.02821	8.29295	0.307472	0.551093	scaffold00001	1634192	1632914		probable DNA-directed RNA polymerase I and III subunit Rpc40, putative	rRNA synthesis, tRNA synthesis, DNA binding, nucleotide/nucleoside/nucleobase metabolism, protein binding, general transcription activities, mRNA synthesis
375	PAC_00494	-0.00201351	-0.14725	0.168655	0.573811	0.393297	-0.109201	-0.228247	7.70991	7.84971	0.346032	0.590943	scaffold00001	1634446	1635993		NADH dehydrogenase (ubiquinone) 49K chain	electron transport and membrane-associated energy conservation, accessory proteins of electron transport and membrane-associated energy conservation, aerobic respiration, protein binding, FAD/FMN binding, NAD/NADP binding, Fe/S binding, electron transport
376	PAC_00495	0.00171359	0.156517	-0.022453	-0.37358	-0.330204	-0.927279	-0.772672	0.706861	8.41612	0.297334	0.540737	scaffold00001	1637117	1636137		uncharacterized protein	NA
377	PAC_00496	-0.230287	-0.189419	0.30605	0.808023	0.74072	0.0756813	-0.22303	8.68536	11.9835	0.101102	0.277348	scaffold00001	1642279	1641132		ATP synthase gamma chain, mitochondrial precursor	aerobic respiration, energy generation (e.g. ATP synthase), transport ATPases, mitochondrial transport, homeostasis of protons, electron transport and membrane-associated energy conservation, respiration, cation transport (H+, Na+, K+, Ca2+ , NH4+, etc.), electron transport, ATP binding
378	PAC_00497	0.196954	-0.000142127	0.10695	0.293353	0.173746	0.14745	0.113465	6.87915	3.74152	0.809022	0.926963	scaffold00001	1642735	1645769		probable DNA topoisomerase 1	DNA topology, extension/ polymerization activity, somatic / mitotic recombination, DNA conformation modification (e.g. chromatin), regulation of DNA processing, chromosome condensation, nuclear migration, transcription elongation, transcriptional control, DNA synthesis and replication, protein binding, DNA binding, ATP binding
379	PAC_00498	-0.184392	0.0657076	0.0786188	0.0115808	0.0520292	-0.0199274	-0.17199	6.30847	1.36813	0.986527	0.99911	scaffold00001	1646339	1647884		related to monooxigenase	biosynthesis of vitamins, cofactors, and prosthetic groups, secondary metabolism, metabolism of ubiquinone, FAD/FMN binding, electron transport
380	PAC_00499	-0.357171	-0.502523	-1.05128	-0.918306	-0.0408772	0.0609436	-0.0704092	6.70532	14.6787	0.0403456	0.151347	scaffold00001	1649571	1651208		uncharacterized protein	NA
381	PAC_00500	-0.290252	-0.00159829	-0.179315	-0.016605	0.309012	0.270244	0.0138706	6.84655	5.82288	0.560576	0.772373	scaffold00001	1653417	1651972		probable Ca2+/calmodulin-dependent kinase-1	modification by phosphorylation, dephosphorylation, autophosphorylation, enzyme mediated signal transduction, rhythm (e.g. circadian, ultradian), phosphate metabolism, Ca2+ mediated signal transduction, cell growth / morphogenesis, protein binding, ATP binding, protein kinase, apoptosis (type I programmed cell death)
382	PAC_00501	0.00671309	0.00828443	-0.120073	0.14021	0.281341	0.563253	0.212128	4.72943	8.23835	0.312047	0.555515	scaffold00001	1654430	1655054		related to ubiquitin-conjugating enzyme E2	modification by ubiquitination, deubiquitination, cytoplasmic and nuclear protein degradation, protein/peptide degradation, protein modification, assembly of protein complexes, proteasomal degradation (ubiquitin/proteasomal pathway), protein binding, ATP binding, stress response, DNA synthesis and replication, DNA repair, development of asco- basidio- or zygospore
383	PAC_00502	0.320745	0.140903	0.322938	0.939765	0.343948	0.321381	0.0494936	5.99644	8.25102	0.31098	0.554628	scaffold00001	1658444	1656364		probable HTS1 - histidine--tRNA ligase, mitochondrial	aminoacyl-tRNA-synthetases, translation, nucleotide/nucleoside/nucleobase binding, ATP binding
384	PAC_00503	-0.0078292	-0.0684312	-0.00558299	0.0690293	0.189088	0.0650601	0.0914031	7.04848	1.11392	0.992776	0.999778	scaffold00001	1658653	1660968		probable vacuolar sorting protein	protein targeting, sorting and translocation, vacuolar/lysosomal transport, protein transport, vesicular transport (Golgi network, etc.), vacuole or lysosome, ATP binding
385	PAC_00504	-0.258118	0.229431	0.0105415	0.0428229	-0.190665	-0.00673659	0.0296933	7.00992	2.90264	0.89386	0.9712	scaffold00001	1661512	1664931		related to VPS33 - vacuolar sorting protein	DNA conformation modification (e.g. chromatin), transcriptional control, posttranslational modification of amino acids (e.g. hydroxylation, methylation), protein binding, electron transport, organization of chromosome structure, metal binding, heavy metal binding (Cu, Fe, Zn), secondary metabolism, metabolism of polyamines, degradation of polyamines
386	PAC_00506	-0.181831	0.00529539	0.296792	0.562119	0.17813	-0.191035	-0.291899	7.00143	5.95132	0.545445	0.761184	scaffold00001	1668994	1668087		related to middle part of C.elegans myosin heavy chain A	NA
387	PAC_00507	0.0116758	0.110405	0.266978	0.343311	0.416871	0.229436	0.0363885	7.49745	4.26605	0.748674	0.892716	scaffold00001	1669336	1670948		eukaryotic translation initiation factor 2 subunit 3	translation initiation, GTP binding, nucleotide/nucleoside/nucleobase binding, translation
388	PAC_00508	-0.661078	-0.254286	-0.179427	-0.0942131	-0.431312	-0.496911	-0.382795	9.76363	9.10855	0.244956	0.480602	scaffold00001	1677920	1673625		PYC2 Pyruvate carboxylase 2 EC:6.4.1.1	C-compound and carbohydrate metabolism, fatty acid metabolism, metabolism of vitamins, cofactors, and prosthetic groups, glycolysis and gluconeogenesis, ATP binding, lipid, fatty acid and isoprenoid metabolism, anaplerotic reactions, metal binding, biotin binding
389	PAC_00509	-0.18374	-0.0371759	0.0327505	0.215076	0.187677	0.00702184	-0.0138839	8.10862	1.82212	0.969026	0.996339	scaffold00001	1687556	1679823		probable clathrin heavy chain	protein targeting, sorting and translocation, intracellular transport vesicles, protein binding, vesicle formation, receptor-mediated endocytosis, structural protein binding, vacuolar/lysosomal transport, cellular import
13893	PAC_17642	2.38323	2.49741	1.35638	2.41601	2.008	0.351708	0.531388	2.59762	65.9634	9.63e-12	2.7e-09	scaffold00047	94398	93448	scaffold00047:93448-94398	probable short-chain dehydrogenase/reductase	C-compound and carbohydrate metabolism, secondary metabolism, lipid, fatty acid and isoprenoid metabolism
391	PAC_00511	0.641593	0.373022	0.294317	-0.373083	-0.0145578	-0.151379	0.928259	1.6211	6.84184	0.445531	0.681306	scaffold00001	1693492	1694363		uncharacterized protein	NA
3499	PAC_04311	0.0397278	-0.0761144	-0.154129	-0.294979	1.42285	1.78422	1.1406	7.13427	65.9491	9.69e-12	2.7e-09	scaffold00005	480366	482437	scaffold00005:480366-482437	related to glucan 1,4-alpha-glucosidase	C-compound and carbohydrate metabolism
393	PAC_00514	0.0717716	0.0859893	-1.25038	-1.19422	-0.772634	-0.320061	-0.285252	8.75847	13.4298	0.0623031	0.202769	scaffold00001	1702932	1703303		uncharacterized protein	NA
1841	PAC_02259	-0.0297667	0.549899	0.925543	1.34537	1.84435	1.34623	0.718547	5.93065	65.6859	1.09e-11	3e-09	scaffold00002	3331742	3333121	scaffold00002:3331742-3333121	related to D-arabinitol 2-dehydrogenase	C-compound and carbohydrate metabolism, sugar, glucoside, polyol and carboxylate anabolism, sugar, glucoside, polyol and carboxylate catabolism
395	PAC_00516	-0.11034	-0.249281	0.266616	0.72521	-0.156063	-0.675114	-0.481193	8.72428	7.67453	0.362166	0.606219	scaffold00001	1705352	1704729		probable ribosomal protein L11.e.A, cytosolic	ribosomal proteins, ribosome biogenesis
396	PAC_00517	-0.073009	-0.131112	0.218308	0.624294	0.108804	-0.0480142	0.0519639	5.68882	4.77462	0.687445	0.856011	scaffold00001	1705671	1706558		related to small nuclear ribonucleoprotein B	splicing, mRNA synthesis, protein binding, RNA binding, deoxyribonucleotide metabolism, RNA processing, mRNA processing (splicing, 5'-, 3'-end processing)
397	PAC_00518	0.0298597	0.0324333	0.154624	0.840825	0.458189	-0.0508051	-0.111287	6.23192	10.4772	0.163104	0.375722	scaffold00001	1706969	1707637		probable FMP37 Found in Mitochondrial Proteome	apoptosis (type I programmed cell death)
398	PAC_00519	-0.909912	0.600227	-0.998004	-1.52089	-0.469714	-0.176473	1.87318	1.07524	18.3683	0.0104143	0.0596354	scaffold00001	1710617	1709665		uncharacterized protein	NA
399	PAC_00520	-0.59742	-0.235751	-0.517433	-0.503659	0.459276	0.588471	0.422015	8.7978	8.70585	0.27447	0.515672	scaffold00001	1714013	1712313		uncharacterized protein	NA
400	PAC_00521	0.0753536	-0.0527525	-0.243841	-0.241965	0.062152	0.126639	0.0467034	3.4922	1.719	0.973747	0.997	scaffold00001	1717976	1716988		uncharacterized protein	regulation of nucleotide/nucleoside/nucleobase metabolism, regulation of C-compound and carbohydrate metabolism, cytokinesis (cell division) /septum formation and hydrolysis, small GTPase mediated signal transduction, cAMP/cGMP mediated signal transduction, perception of nutrients and nutritional adaptation, cell death, cell aging, mitotic cell cycle and cell cycle control, stress response, buddi…
401	PAC_00522	0.506157	-0.198499	-0.0201084	0.0277643	0.3724	-0.322394	-0.0544587	1.4939	2.86976	0.896783	0.972293	scaffold00001	1720274	1719590		uncharacterized protein	NA
402	PAC_00523	0.0626423	-0.00570129	0.14209	0.259545	0.458488	-0.081787	0.0351762	5.62781	5.94647	0.546014	0.761523	scaffold00001	1720663	1721380		related to SHR3 - endoplasmatic reticulum membrane protein	protein targeting, sorting and translocation, protein binding, amino acid/amino acid derivatives transport, ER to Golgi transport, protein modification, cellular signalling, unfolded protein response (e.g. ER quality control)
403	PAC_00524	0.416484	0.0364082	0.1165	0.0290499	0.054364	0.261736	-0.0945625	6.20589	5.72823	0.571817	0.780609	scaffold00001	1724767	1722189		related to Tip elongation protein 1	NA
404	PAC_00525	0.240028	-0.0117123	0.0207601	0.325786	0.386922	0.487977	0.3046	5.90573	11.4052	0.121895	0.312065	scaffold00001	1728914	1727395		related to thioredoxin-like protein	protein modification, protein folding and stabilization, electron transport, oxygen and radical detoxification, homeostasis, apoptosis (type I programmed cell death), detoxification, DNA synthesis and replication, mitotic cell cycle and cell cycle control, oxidative stress response, vacuole or lysosome
405	PAC_00526	0.785866	-0.87937	-0.313761	-0.375736	-0.0541286	-0.435499	-1.01545	2.34911	10.7895	0.148067	0.354311	scaffold00001	1730327	1729967		uncharacterized protein	NA
406	PAC_00527	0.0440434	-0.079415	0.33774	0.967732	0.338374	0.0123321	-0.00659853	6.97095	7.70915	0.358938	0.60263	scaffold00001	1732285	1734232		bifunctional purine biosynthesis protein ADE16	purine nucleotide/nucleoside/nucleobase anabolism, tetrahydrofolate-dependent C-1-transfer, aerobic respiration, development of asco- basidio- or zygospore, nucleotide/nucleoside/nucleobase metabolism, purin nucleotide/nucleoside/nucleobase metabolism
407	PAC_00529	-0.492395	0.251299	0.333845	-0.229021	-0.152681	-0.00885038	-0.0919328	7.39389	4.81571	0.682442	0.852793	scaffold00001	1740240	1738795		uncharacterized protein	NA
408	PAC_00530	0.402457	0.0720491	-0.159702	-0.233379	0.0475519	0.6453	0.476194	9.29625	5.45903	0.60413	0.801315	scaffold00001	1744991	1742872		probable Transcriptional regulatory protein pro1	DNA binding, heavy metal binding (Cu, Fe, Zn), fruit body development (sexually or asexually derived spores)
409	PAC_00531	0.169595	0.000965732	-0.792101	-0.750801	-0.0173905	0.802792	0.235347	8.51791	10.2849	0.172994	0.389931	scaffold00001	1749613	1752208		uncharacterized protein	NA
410	PAC_00532	0.00753399	-0.00313223	0.476149	0.91503	0.196819	-0.0885325	-0.189178	6.27845	10.097	0.183143	0.403313	scaffold00001	1754145	1753187		related to RSM26 - mitochondrial ribosomal protein, small subunit	ribosomal proteins, mitochondrion, heavy metal binding (Cu, Fe, Zn), superoxide metabolism
411	PAC_00533	0.153851	-0.128399	-0.260589	-0.0020339	0.0215619	-0.431487	-0.401392	5.85784	7.24936	0.403386	0.645459	scaffold00001	1754477	1756977		probable Molybdenum cofactor sulfurase	protein modification, enzyme activator
412	PAC_00534	0.463729	0.0221741	-0.838543	-0.721406	-0.717245	-0.262612	-0.0784202	1.39451	9.1121	0.244708	0.480337	scaffold00001	1757380	1758319		uncharacterized protein	NA
413	PAC_00535	-0.595816	-0.391097	-0.243819	-0.126627	0.238719	-0.0130507	0.0855728	4.08248	5.27886	0.625973	0.815662	scaffold00001	1759338	1760408		uncharacterized protein	NA
414	PAC_00536	0.199767	0.0853145	0.339148	0.638238	0.360109	0.53543	0.94995	3.96157	11.6648	0.112134	0.296461	scaffold00001	1762282	1763935		uncharacterized protein	NA
1992	PAC_02483	-0.317837	1.0665	0.738603	0.947135	2.18475	3.00885	6.06854	4.53712	65.5671	1.16e-11	3.11e-09	scaffold00003	445802	447565	scaffold00003:445802-447565	related to DHA14-like major facilitator efflux transporter (MFS transporter)	drug/toxin transport, cellular export and secretion, resistance proteins, detoxification by export, secondary metabolism, detoxification
416	PAC_00538	-0.245647	-0.0184791	-0.342383	-0.257882	-0.39757	-0.826348	0.158984	1.39219	5.3683	0.615113	0.808204	scaffold00001	1767234	1769489		related to FLR1 - Putative H+ antiporter regulated by yAP-1 and involved in multidrug resistance	drug/toxin transport, toxins, detoxification, chemoperception and response, cellular export and secretion, detoxification by export, proton driven antiporter
417	PAC_00539	1.26642	-1.34862	-1.68681	-1.49071	0.221467	-0.041482	-0.375329	2.16032	15.4626	0.0305067	0.124394	scaffold00001	1770796	1769683		related to L-lactate dehydrogenase	C-compound and carbohydrate metabolism, lipid, fatty acid and isoprenoid metabolism, respiration, C-2 compound and organic acid metabolism, fatty acid metabolism, FAD/FMN binding, electron transport, secondary metabolism
418	PAC_00540	-0.470345	-0.202703	-1.62191	-0.884624	0.801555	0.0822514	-0.154683	6.22076	10.2299	0.175917	0.39362	scaffold00001	1771843	1773924		related to ADH5 - alcohol dehydrogenase V	C-compound and carbohydrate metabolism, alcohol fermentation, glycolysis and gluconeogenesis, C-2 compound and organic acid catabolism, detoxification
419	PAC_00541	0.0457496	0.11241	-0.457467	-0.430316	0.0775807	-0.0608544	0.0418902	4.93725	4.6787	0.699106	0.863502	scaffold00001	1775060	1776514		uncharacterized protein	NA
420	PAC_00542	1.09024	-0.193358	0.0406594	1.07894	-0.11296	-0.748032	-0.585176	1.77553	14.7828	0.0388863	0.147755	scaffold00001	1778095	1776822		related to alcohol dehydrogenase	glycolysis and gluconeogenesis, alcohol fermentation, C-compound and carbohydrate metabolism, C-2 compound and organic acid catabolism, detoxification
421	PAC_00543	0.0149557	-0.0742191	-0.0506112	0.222365	0.236851	0.247571	0.370752	5.01863	4.84795	0.678512	0.850792	scaffold00001	1778588	1780468		probable 3-phytase A precursor	phosphate metabolism, secondary metabolism, C-compound and carbohydrate metabolism, metabolism of vitamins, cofactors, and prosthetic groups, budding, cell polarity and filament formation
422	PAC_00544	0.696372	0.670137	-0.104414	0.517875	-0.432213	-0.0379134	-1.05522	2.70137	6.03382	0.535806	0.753526	scaffold00001	1781150	1782537		related to arsenite transporter ARR3	heavy metal ion transport (Cu+, Fe3+, etc.), inorganic chemical agent resistance (e.g. heavy metals), detoxification by export, resistance proteins
423	PAC_00545	-0.235328	-0.111782	-0.0473477	-0.0697834	0.302431	-0.174594	-0.494459	5.75695	7.18705	0.409668	0.650443	scaffold00001	1784275	1783468		probable Methylthioribulose-1-phosphate dehydratase	metal binding, heavy metal binding (Cu, Fe, Zn), apoptosis (type I programmed cell death), sugar, glucoside, polyol and carboxylate catabolism
424	PAC_00546	-0.123123	0.0639765	0.0848804	0.105926	0.0598633	-0.306753	-0.348929	9.40371	2.5436	0.923778	0.982707	scaffold00001	1785182	1787106		probable calcium-binding protein precursor cnx1	protein folding and stabilization, assembly of protein complexes, sugar binding, calcium binding, unfolded protein response (e.g. ER quality control), homeostasis of metal ions (Na, K, Ca etc.), meiosis, protein binding
15580	PAC_20164	-1.2583	0.768062	0.669366	0.793187	1.08762	5.14537	0.746141	5.98287	64.0111	2.38e-11	6.29e-09	scaffold00117	2119	1499	scaffold00117:1499-2119	related to 30 kDa heat shock protein	heat shock response, oxidative stress response
14966	PAC_19306	-0.794799	-0.29169	-0.321337	-0.617204	2.2557	1.32391	0.538588	8.02652	63.775	2.65e-11	6.89e-09	scaffold00070	79059	76750	scaffold00070:76750-79059	related to myo-inositol transport protein ITR1	C-compound and carbohydrate transport, cellular export and secretion, non-vesicular cellular import, C-compound and carbohydrate metabolism, lipid, fatty acid and isoprenoid metabolism, lipid/fatty acid transport, transport facilities, cellular import, proton driven symporter, homeostasis of protons
427	PAC_00549	-0.355588	-0.152331	0.284263	0.132845	-0.13935	-0.3768	-0.342759	4.5941	7.62881	0.366459	0.610699	scaffold00001	1796134	1797093		uncharacterized protein	NA
9000	PAC_11080	0.22501	0.106649	0.00989853	-0.0119713	0.410159	-1.59781	-1.13412	6.78341	63.1835	3.48e-11	8.8e-09	scaffold00017	1221596	1220076	scaffold00017:1220076-1221596	probable L-alanine-DL-glutamate epimerase and related enzymes of enolase superfamily	metabolism of the cysteine - aromatic group
3902	PAC_04842	2.70131	1.43071	1.14358	1.26503	1.15293	0.0757	-0.0266981	3.01573	63.1752	3.5e-11	8.8e-09	scaffold00005	2143494	2146101	scaffold00005:2143494-2146101	probable beta-glucosidase G	sugar, glucoside, polyol and carboxylate catabolism, polysaccharide metabolism
14567	PAC_18738	-1.35545	-1.55157	-2.73846	-2.34292	-3.35042	-2.11083	-0.83516	7.25914	62.8324	4.09e-11	1.01e-08	scaffold00060	152764	157401	scaffold00060:152764-157401	probable ABC1 transport protein	ATP binding, drug/toxin transport, ABC transporters, detoxification by export, secondary metabolism, cation transport (H+, Na+, K+, Ca2+ , NH4+, etc.), lipid/fatty acid transport, transport ATPases, chemical agent resistance, detoxification, homeostasis of metal ions (Na, K, Ca etc.), phosphate metabolism
431	PAC_00553	-0.0379522	-0.173485	-0.203128	-0.0582994	0.115849	0.307326	0.194861	6.42176	4.46351	0.725107	0.878878	scaffold00001	1807758	1803994		related to WW domain protein	NA
11955	PAC_14796	-4.50159	-1.54229	-0.622519	-1.27668	-2.47153	-1.98078	-1.3916	2.49178	62.5425	4.68e-11	1.14e-08	scaffold00028	509565	510418	scaffold00028:509565-510418	uncharacterized protein	NA
433	PAC_00555	0.169822	0.384769	0.396992	0.46463	0.554518	-0.361321	-0.226617	7.80985	15.7273	0.0277275	0.116469	scaffold00001	1813510	1811809		uncharacterized protein	NA
434	PAC_00556	0.118923	-0.0445374	-0.247749	-0.0763577	0.303336	0.0673015	0.219137	5.61623	4.01317	0.778259	0.909066	scaffold00001	1816575	1814137		related to amino acid transport protein GAP1	amino acid/amino acid derivatives transport, non-vesicular cellular import, cellular import, transport facilities
435	PAC_00557	0.0511694	-0.216577	0.0720728	0.00540416	0.0421068	-0.28736	-0.360942	6.58925	5.67238	0.578481	0.784425	scaffold00001	1821381	1819056		related to alpha-mannosidase MNS1	C-compound and carbohydrate metabolism, protein modification, N-directed glycosylation, deglycosylation, sugar, glucoside, polyol and carboxylate metabolism, polysaccharide metabolism, proteasomal degradation (ubiquitin/proteasomal pathway), calcium binding
436	PAC_00558	0.563278	0.0663053	0.0579845	0.876499	0.0983612	-0.0550334	0.181267	2.61339	9.35993	0.227837	0.458582	scaffold00001	1821917	1822736		uncharacterized protein	NA
8659	PAC_10712	0.259413	0.379785	-0.428503	-1.01312	-1.90285	-0.980422	-0.430421	6.0758	62.4888	4.8e-11	1.14e-08	scaffold00017	60959	65719	scaffold00017:60959-65719	related to 6-methylsalicylic acid synthase	metabolism of polyketides, virulence, disease factors
438	PAC_00560	-0.347038	-0.0622986	0.179656	0.172071	0.421908	0.158848	0.0123507	7.62234	6.32248	0.50264	0.72538	scaffold00001	1824432	1825115		probable Rotein of unknown function localised to mitochondria	NA
2876	PAC_03591	-1.64615	0.750343	0.68693	1.73927	3.997	6.48409	1.26364	10.6542	62.4754	4.83e-11	1.14e-08	scaffold00004	674237	671953	scaffold00004:671953-674237	related to carboxylesterase type B	metabolism of beta-lactams, defense related proteins, lipid, fatty acid and isoprenoid metabolism, detoxification by degradation, degradation / modification of foreign (exogenous) ester compounds, protein binding
14951	PAC_19276	-0.427548	-0.947473	-1.59448	-1.5992	-1.94801	-1.84208	-1.26172	4.76173	62.3312	5.16e-11	1.2e-08	scaffold00069	151790	153516	scaffold00069:151790-153516	related to transporter (major facilitator superfamily)	C-compound and carbohydrate transport, non-vesicular cellular import, C-compound and carbohydrate metabolism, transport facilities, sugar transport, proton driven symporter
4090	PAC_05081	2.92119	1.73789	4.21257	4.20073	0.757714	1.28168	2.3646	2.16113	62.0583	5.85e-11	1.34e-08	scaffold00006	691400	691935	scaffold00006:691400-691935	uncharacterized protein	NA
442	PAC_00564	-0.300794	0.0232391	0.189581	-0.0212419	-0.215882	-0.341154	-0.397201	6.45489	9.072	0.247528	0.483563	scaffold00001	1838069	1840062		related to transporter protein HOL1	drug/toxin transport, transport facilities, detoxification, cellular export and secretion, detoxification by export, secondary metabolism
443	PAC_00565	0.116017	0.106974	-0.11633	-0.119773	0.023718	0.189271	0.154254	5.43348	2.39606	0.934719	0.985957	scaffold00001	1844455	1841596		uncharacterized protein	transcription elongation
11742	PAC_14512	0.108973	0.214559	-0.208118	-0.509483	1.16871	1.86395	1.11737	6.29593	61.5126	7.53e-11	1.7e-08	scaffold00027	395300	393782	scaffold00027:393782-395300	related to C6 transcription factor	secondary metabolism
445	PAC_00567	0.0401412	-0.204622	0.241399	0.686279	0.111835	-0.442019	-0.231907	4.33099	9.06721	0.247866	0.48386	scaffold00001	1848365	1849013		probable COX23 Protein that functions in mitochondrial copper homeostasis and is essential for functional cytochrome oxidase expression	aerobic respiration
446	PAC_00568	0.123072	0.022067	0.336211	0.747363	0.443547	-0.243653	0.0833893	4.83749	6.72721	0.457825	0.690186	scaffold00001	1849520	1853094		uncharacterized protein	NA
447	PAC_00569	-0.396637	0.084663	0.289548	0.556065	0.160105	-0.272408	-0.339751	4.12694	5.68351	0.577151	0.783711	scaffold00001	1853906	1853265		uncharacterized protein	NA
448	PAC_00570	-0.188676	0.0298469	0.293031	0.441351	0.528494	-0.479002	-0.458642	3.3256	7.54276	0.374632	0.61866	scaffold00001	1854361	1855792		related to geranylgeranyltransferase beta subunit	modification with fatty acids (e.g. myristylation, palmitylation, farnesylation), protein binding, metal binding, heavy metal binding (Cu, Fe, Zn), lipid, fatty acid and isoprenoid metabolism, mitotic cell cycle and cell cycle control, small GTPase mediated signal transduction, homeostasis of metal ions (Na, K, Ca etc.), budding, cell polarity and filament formation, cellular signalling, isopreno…
449	PAC_00571	-0.248444	0.152835	-0.507903	-0.440882	-0.104029	-0.490216	-0.210009	6.17385	7.9814	0.334237	0.57897	scaffold00001	1856551	1857740		related to diaminopropionate ammonia-lyase	diaminopimelic acid pathway, heavy metal binding (Cu, Fe, Zn), biosynthesis of arginine
450	PAC_00572	-0.223963	0.0363862	-0.332159	-0.0556359	-0.689072	-0.535238	0.128535	2.80998	9.99329	0.188954	0.410321	scaffold00001	1859214	1858315		uncharacterized protein	NA
451	PAC_00573	-0.236409	0.0055488	-0.0212144	-0.0865052	0.386672	0.564111	0.219226	6.63531	8.57162	0.284891	0.52607	scaffold00001	1860822	1863090		probable transcriptional regulator CRZ1	transcriptional control, Ca2+ mediated signal transduction, stress response, homeostasis of cations, heavy metal binding (Cu, Fe, Zn), DNA conformation modification (e.g. chromatin), RNA synthesis, protein binding, nucleic acid binding, DNA binding, metal binding, organization of chromosome structure
452	PAC_00574	-0.171711	-0.426962	-0.246635	-0.137019	0.0771291	0.28659	-0.351999	6.12317	7.8422	0.346714	0.591498	scaffold00001	1864943	1863726		related to C.carbonum toxD protein	secondary metabolism, C-compound and carbohydrate metabolism, glycolysis and gluconeogenesis
453	PAC_00575	-0.116727	0.199491	0.107934	-0.0281125	-0.25342	-0.0605836	-0.0996965	8.4441	1.9562	0.962225	0.994792	scaffold00001	1866964	1875035		uncharacterized protein	NA
454	PAC_00576	-0.0297086	0.633261	-0.0479099	0.0979842	0.406638	0.193807	0.363774	4.88367	4.89817	0.672388	0.846874	scaffold00001	1876326	1877896		uncharacterized protein	NA
455	PAC_00577	-0.0688695	0.258915	0.395542	0.164983	-0.616664	-0.615216	-0.49732	7.70645	11.4217	0.121255	0.311089	scaffold00001	1880137	1882562		related to acetate regulatory DNA binding protein FacB	regulation of C-compound and carbohydrate metabolism, transcriptional control, DNA binding, secondary metabolism
456	PAC_00578	0.0553203	-0.0654276	0.0490448	0.319799	-0.240954	-0.286996	-0.268199	5.22233	4.38204	0.734872	0.884582	scaffold00001	1883926	1883180		related to small nuclear ribonucleoprotein U2B	splicing, RNA binding, mRNA processing (splicing, 5'-, 3'-end processing), protein binding, nucleic acid binding, nucleotide/nucleoside/nucleobase binding, assembly of protein complexes
457	PAC_00579	0.0262	-0.0628477	0.0375	0.135742	0.169791	-0.158188	-0.108069	7.21602	1.71083	0.974102	0.997	scaffold00001	1884142	1885334		probable Arp2/3 protein complex subunit sop2	cell growth / morphogenesis, actin cytoskeleton, budding, cell polarity and filament formation, protein binding, nuclear transport, assembly of protein complexes, structural protein binding, cell motility, transcriptional control
10911	PAC_13475	0.659173	2.20869	0.949198	1.56473	2.92876	6.63281	5.19323	1.65028	61.2762	8.39e-11	1.87e-08	scaffold00024	222312	222829	scaffold00024:222312-222829	uncharacterized protein	NA
12495	PAC_15625	-2.3928	-0.736963	-0.588288	-0.787001	-2.16418	-1.12311	-0.749688	3.75767	61.1186	9.02e-11	1.98e-08	scaffold00032	566054	566686	scaffold00032:566054-566686	uncharacterized protein	NA
460	PAC_00583	-0.0680365	0.0236317	0.0745491	0.0903984	0.262428	0.106844	-0.177035	8.69504	1.68573	0.975175	0.997114	scaffold00001	1897973	1900431		probable glutamine-fructose-6-phosphate transaminase; glucosamine--fructose-6-phosphate aminotransferase [isomerizing]	C-compound and carbohydrate metabolism, chitin anabolism, cell wall, metabolism of glutamine, metabolism of glutamate, nitrogen metabolism, sugar, glucoside, polyol and carboxylate metabolism, aminosaccharide metabolism, metabolism of energy reserves (e.g. glycogen, trehalose), sugar binding, assimilation of ammonia, metabolism of the glutamate group, aminosaccharide anabolism
461	PAC_00585	0.113399	0.513392	0.158029	-0.0159985	0.282696	0.20038	-0.22038	2.82078	3.38753	0.84699	0.94869	scaffold00001	1902397	1902876		uncharacterized protein	NA
462	PAC_00586	0.0713426	0.0147684	0.343592	0.106935	-0.298616	-0.0903289	0.148608	2.84799	2.2803	0.942713	0.988326	scaffold00001	1903582	1904381		uncharacterized protein	NA
15352	PAC_19849	-1.9016	0.281127	0.616251	0.0696205	-1.31179	-1.19589	-0.935748	4.32539	60.9043	9.96e-11	2.15e-08	scaffold00086	56851	60251	scaffold00086:56851-60251	uncharacterized protein	NA
464	PAC_00589	-0.0688391	-0.0479857	0.130973	0.245474	0.143743	0.246733	0.108749	6.71203	3.14044	0.871714	0.960984	scaffold00001	1912002	1910679		probable 26S proteasome AAA-ATPase subunit RPT4	proteasomal degradation (ubiquitin/proteasomal pathway), protein processing (proteolytic), protein binding, ATP binding, regulation by binding / dissociation, enzymatic activity regulation / enzyme regulator, stress response, phosphate metabolism, transcriptional control, cytoplasmic and nuclear protein degradation
465	PAC_00590	0.21362	-0.086837	0.237635	0.474977	-0.11543	-0.234215	-0.298156	9.63236	3.74574	0.808553	0.926827	scaffold00001	1913443	1915005		enolase	C-compound and carbohydrate metabolism, sugar, glucoside, polyol and carboxylate catabolism, metabolism of derivatives of dehydroquinic acid, shikimic acid and chorismic acid, glycolysis and gluconeogenesis
466	PAC_00591	-0.141424	-0.0935075	0.201777	0.433072	0.116274	0.272918	0.0908937	7.0442	5.90783	0.550553	0.764621	scaffold00001	1915673	1916732		probable HCR1 Component of translation initiation factor eIF3	NA
467	PAC_00592	-0.145341	1.15613	0.281691	-0.317814	-0.579271	-0.0796795	0.521406	1.19894	8.468	0.293139	0.536098	scaffold00001	1918011	1918648		uncharacterized protein	NA
468	PAC_00593	-0.0833994	0.0602338	0.119242	0.110445	-0.029172	-0.14472	-0.0614345	6.41367	1.47199	0.983264	0.99911	scaffold00001	1920863	1919079		related to serine/threonine-protein kinase Chk2	cell cycle checkpoints (checkpoints of morphogenesis, DNA-damage,-replication, mitotic phase and spindle), modification by phosphorylation, dephosphorylation, autophosphorylation, cellular signalling, phosphate metabolism, DNA repair, cell cycle arrest, DNA damage response, magnesium binding, ATP binding, regulation by modification, enzymatic activity regulation / enzyme regulator, protein kinase…
469	PAC_00594	-0.195586	-0.14502	0.0863628	-0.137198	-0.235494	-0.302094	-0.0807798	4.75803	4.19985	0.756492	0.897067	scaffold00001	1923132	1922185		uncharacterized protein	NA
470	PAC_00595	-0.0790993	-0.0701793	0.178316	0.474766	0.382951	0.352085	-0.0364521	6.25858	9.30625	0.23141	0.463205	scaffold00001	1923329	1924275		proteasome component PRE4	proteasomal degradation (ubiquitin/proteasomal pathway), protein processing (proteolytic), protein binding, stress response
471	PAC_00596	0.0249575	-0.156257	0.0249236	0.247798	0.124888	0.218261	0.127905	6.09899	3.61593	0.822798	0.934992	scaffold00001	1925012	1927655		related to serine/threonine-specific protein kinase	modification by phosphorylation, dephosphorylation, autophosphorylation, enzyme mediated signal transduction, phosphate metabolism, ATP binding, protein kinase, metal binding, magnesium binding, nucleotide/nucleoside/nucleobase binding, regulation by modification, enzymatic activity regulation / enzyme regulator, serine/threonine kinase
472	PAC_00597	0.279753	-0.35019	-0.154007	0.123025	-0.206786	0.134767	0.276337	5.60341	6.05544	0.533291	0.751344	scaffold00001	1930594	1928742		related to C2 domain protein	NA
473	PAC_00598	-0.0350931	0.00611078	-0.198827	-0.067254	0.097142	-0.00379526	0.0784224	6.13251	1.32348	0.987801	0.999327	scaffold00001	1935360	1931727		related to ADP-ribosylation factor (ARF) GTPase activating protein (GAP) with effector functions	cell cycle dependent actin filament reorganization, metal binding, heavy metal binding (Cu, Fe, Zn), GTPase activator (GAP), GTPase inhibitor (GIP), actin cytoskeleton, phospholipid metabolism, cellular signalling, fatty acid derivatives mediated signal transduction, polyphosphoinositol mediated signal transduction, nucleotide/nucleoside/nucleobase binding, GTP binding, small GTPase mediated sign…
474	PAC_00599	-0.211566	0.0201235	0.182604	0.13388	0.128365	-0.424342	-0.239083	5.01732	5.74558	0.569751	0.779085	scaffold00001	1936312	1937747		uncharacterized protein	NA
475	PAC_00600	-0.081601	-0.260643	0.151187	0.781216	0.308492	0.164933	-0.112266	5.62399	8.50309	0.290326	0.533016	scaffold00001	1942345	1940364		probable MDM31 Mitochondrial Distribution and Morphology	mitochondrion
476	PAC_00601	-0.0688511	-0.327923	0.265396	0.748656	0.542603	0.15292	0.121996	4.68255	7.98997	0.333479	0.578364	scaffold00001	1942853	1944132		probable PNO1 protein	rRNA processing, assembly of protein complexes, protein binding, unfolded protein response (e.g. ER quality control), RNA binding
477	PAC_00602	-1.29607	-0.0240256	0.503626	1.50141	0.716961	0.21763	-0.926989	14.2836	10.0207	0.187403	0.408315	scaffold00001	1945373	1944723		probable heat shock protein 30	heat shock response, oxidative stress response
478	PAC_00603	-0.0464707	0.741266	0.0187288	-0.378243	0.219067	0.134761	0.168006	3.01236	5.78792	0.56472	0.775032	scaffold00001	1949177	1947097		uncharacterized protein	NA
479	PAC_00604	-0.225995	0.0464026	0.188416	0.341188	0.225325	0.260798	0.0490652	6.39662	6.0917	0.529083	0.747692	scaffold00001	1957044	1956192		probable proteasome endopeptidase complex subunit PRE7	proteasomal degradation (ubiquitin/proteasomal pathway), protein processing (proteolytic), protein binding, stress response, protein/peptide degradation
480	PAC_00605	-0.210929	-0.100925	-0.0346873	0.192165	-0.490117	-0.122572	-0.00632999	5.71812	7.23634	0.404694	0.646357	scaffold00001	1957278	1963444		related to phosphatidylinositol-4-kinase	lipid, fatty acid and isoprenoid metabolism, phosphate metabolism, phospholipid metabolism, mitotic cell cycle and cell cycle control, protein targeting, sorting and translocation, protein transport, cellular export and secretion, MAPKKK cascade, polyphosphoinositol mediated signal transduction, actin cytoskeleton, cytokinesis (cell division) /septum formation and hydrolysis, second messenger med…
481	PAC_00606	0.345055	0.185007	-0.126666	1.20072	0.142216	0.319529	0.180833	3.73287	10.0824	0.18395	0.404239	scaffold00001	1963786	1964807		uncharacterized protein	NA
482	PAC_00607	-0.0845897	-0.175979	-0.017433	0.111906	-0.211226	-0.282159	-0.189079	4.96801	3.56849	0.827919	0.937688	scaffold00001	1965347	1965002		U6 snRNA-associated Sm-like protein LSm6	mRNA processing (splicing, 5'-, 3'-end processing), RNA binding, mRNA synthesis, splicing
483	PAC_00608	-0.399188	0.179904	0.144787	-0.133197	-0.0783238	-0.0792444	0.0547651	5.52666	3.7285	0.810463	0.927798	scaffold00001	1965667	1967175		uncharacterized protein	NA
484	PAC_00609	-0.368041	-0.346171	-0.3105	-0.0595391	-0.382019	-0.290992	-0.0604205	6.03181	9.95681	0.191034	0.413382	scaffold00001	1968133	1970060		related to cation diffusion facilitator 10	cation transport (H+, Na+, K+, Ca2+ , NH4+, etc.)
485	PAC_00610	0.0854124	-0.0356823	0.19702	0.397158	0.0410124	0.0708754	0.0231799	7.21119	3.67741	0.816093	0.930693	scaffold00001	1972975	1975840		uncharacterized protein	NA
486	PAC_00611	-0.251616	-0.161328	-0.133464	0.00893411	0.019839	-0.00517053	-0.0919767	5.99734	2.67341	0.913484	0.979006	scaffold00001	1977217	1976466		probable RIB4 - 6,7-dimethyl-8-ribityllumazine synthase	biosynthesis of vitamins, cofactors, and prosthetic groups
487	PAC_00612	-0.000247654	-0.112632	-0.130296	0.302403	-0.273625	-0.39264	-0.46832	5.13636	9.60376	0.212162	0.441524	scaffold00001	1977462	1978586		uncharacterized protein	NA
488	PAC_00613	0.076515	-0.130397	0.177561	0.359114	0.340685	0.377872	-0.211527	4.38625	7.07992	0.420606	0.660398	scaffold00001	1978890	1979712		probable conserved coiled/coiled coil protein	protein binding
489	PAC_00614	-0.0112037	0.29578	-0.369358	-0.194618	0.51273	0.448924	0.0461553	4.07009	3.24839	0.861113	0.95605	scaffold00001	1980712	1982458		uncharacterized protein	NA
490	PAC_00615	0.184528	-0.126621	0.205175	0.262627	0.272147	0.0830272	-0.605049	4.7532	5.98383	0.541639	0.758023	scaffold00001	1984431	1983667		related to glycinamide ribonucleotide transformylase	purin nucleotide/nucleoside/nucleobase metabolism, purine nucleotide/nucleoside/nucleobase anabolism, tetrahydrofolate-dependent C-1-transfer
491	PAC_00616	0.285468	0.100186	-0.434515	-0.344876	-0.0446419	0.391785	0.00776998	5.03484	5.98184	0.541871	0.758095	scaffold00001	1988034	1988678		uncharacterized protein	NA
492	PAC_00619	-0.228468	0.400274	0.349661	-0.547657	-0.909292	-1.02657	-0.434424	1.39672	11.3925	0.122392	0.312831	scaffold00001	1995863	1997331		uncharacterized protein	fungal and other eukaryotic cell type differentiation
493	PAC_00620	0.241905	0.791973	0.210408	-0.0665628	-0.560221	0.204033	-0.0484341	2.35952	6.86337	0.443243	0.679559	scaffold00001	2003557	2002126		uncharacterized protein	NA
494	PAC_00621	0.127962	0.168734	0.385877	0.706972	-0.251229	-0.408798	0.0409445	4.3166	7.22598	0.405736	0.647163	scaffold00001	2005203	2004077		uncharacterized protein	NA
495	PAC_00622	-0.0518705	-0.404891	-0.238749	-0.288844	-0.610728	-0.176111	-0.0513926	5.02584	13.2644	0.065922	0.211029	scaffold00001	2007653	2006172		related to cell cycle arrest protein BUB2	cell cycle checkpoints (checkpoints of morphogenesis, DNA-damage,-replication, mitotic phase and spindle), GTPase activator (GAP), cell growth / morphogenesis, cytoskeleton/structural proteins, budding, cell polarity and filament formation
496	PAC_00623	0.139288	0.14196	0.299919	0.844793	0.584206	0.466006	-0.0924189	7.87766	12.0952	0.0974729	0.271068	scaffold00001	2010146	2012788		probable sulfate permease 2	nitrogen, sulfur and selenium metabolism, sulfate/sulfite transport, cellular import, homeostasis of sulfate, non-vesicular cellular import, amino acid metabolism, anion transport, transport facilities
497	PAC_00624	0.217405	0.116075	0.157773	-0.025097	0.163516	0.197668	0.10605	6.45301	3.38703	0.847042	0.94869	scaffold00001	2017590	2015369		related to mRNA export factor MEX67	RNA transport, protein binding, RNA binding, nuclear pore forming protein, nuclear transport
498	PAC_00625	0.0997727	0.176071	0.150883	0.382461	0.526588	0.0087451	-0.449581	6.19095	8.53179	0.28804	0.530158	scaffold00001	2018411	2019873		related to ERV46 - component of copii vesicles	ER to Golgi transport, protein binding
499	PAC_00626	0.0752331	0.666154	0.584771	0.460934	-0.0574457	0.56701	0.45089	0.867943	5.94066	0.546695	0.761908	scaffold00001	2020354	2021477		uncharacterized protein	NA
500	PAC_00628	0.167289	-0.331547	0.185155	-0.0438286	0.119074	0.373796	0.257682	2.29892	3.07154	0.878306	0.963827	scaffold00001	2023283	2025161		uncharacterized protein	amino acid metabolism, amino acid/amino acid derivatives transport, transport facilities, amine / polyamine transport, assembly of protein complexes, antiporter, protein binding
501	PAC_00629	-0.143814	-0.0177488	-0.141618	-0.290109	-0.757685	-0.515067	-0.341438	8.05063	15.4189	0.0309891	0.125766	scaffold00001	2027861	2030077		related to DSF2 Deletion Suppressor of mptFive/pufFive mutation	NA
12024	PAC_14875	0.0970438	0.032111	0.265782	0.449144	2.4797	0.316017	-0.174694	6.56099	60.8822	1.01e-10	2.15e-08	scaffold00028	745400	743902	scaffold00028:743902-745400	related to acyl-CoA dehydrogenase, medium-chain specific, mitochondrial precursor	lipid, fatty acid and isoprenoid metabolism, fatty acid metabolism, oxidation of fatty acids, FAD/FMN binding, electron transport, electron transport and membrane-associated energy conservation, metabolism of the pyruvate family (alanine, isoleucine, leucine, valine) and D-alanine
503	PAC_00631	-0.415182	0.0553098	0.298886	0.252931	-0.330903	-0.301005	0.165394	7.69881	8.26746	0.309601	0.553368	scaffold00001	2037620	2039302		related to flavoprotein monooxygenase	secondary metabolism
504	PAC_00632	0.309877	-0.823213	-0.76803	-0.807321	0.172758	-0.875943	0.133202	0.481834	8.6622	0.277827	0.519104	scaffold00001	2041494	2042386		uncharacterized protein	NA
505	PAC_00635	-0.143891	-0.760446	-0.421442	0.0765292	-0.243722	-0.568056	-1.1281	0.938284	12.432	0.0872176	0.252524	scaffold00001	2049579	2046776		related to serine/threonine-protein kinase CBK1	modification by phosphorylation, dephosphorylation, autophosphorylation, cell wall, phosphate metabolism, mitotic cell cycle and cell cycle control, cell growth / morphogenesis, mating (fertilization), budding, cell polarity and filament formation, metal binding, magnesium binding, nucleotide/nucleoside/nucleobase binding, ATP binding, regulation by modification, regulation of protein activity, e…
506	PAC_00636	0.0145839	-0.0603811	0.376277	0.845736	0.162036	-0.108165	-0.117423	7.32188	6.82163	0.447685	0.682675	scaffold00001	2052004	2050197		related to FPR3 - prolyl cis-trans isomerase	protein folding and stabilization, protein binding, cellular signalling, stress response
507	PAC_00637	0.764431	0.260761	-0.29202	-1.00192	-0.602085	-0.191026	0.0601674	0.753794	6.68213	0.462709	0.693864	scaffold00001	2053446	2052566		related to ThiJ/PfpI family protein	secondary metabolism
14312	PAC_18317	-1.33845	2.0993	0.840096	0.415987	0.63982	0.858634	1.58749	2.78051	60.5345	1.18e-10	2.49e-08	scaffold00054	230658	232673	scaffold00054:230658-232673	uncharacterized protein	lipid, fatty acid and isoprenoid metabolism, modification by phosphorylation, dephosphorylation, autophosphorylation, protein binding, motor protein binding, cytoskeleton/structural proteins, conversion to kinetic energy (e.g. movement), ATP binding, motor activity, tubulin dependent transport
9573	PAC_11849	-0.790938	-0.695746	-0.881544	-0.928326	-1.99289	-0.940591	-0.466873	6.62045	60.4705	1.22e-10	2.53e-08	scaffold00019	868737	872997	scaffold00019:868737-872997	related to vacuolar membrane protein HMT1	heavy metal binding (Cu, Fe, Zn), ATP binding, heavy metal ion transport (Cu+, Fe3+, etc.), ABC transporters, inorganic chemical agent resistance (e.g. heavy metals), detoxification by export, homeostasis of metal ions (Na, K, Ca etc.), vacuolar/lysosomal transport, homeostasis
510	PAC_00640	0.0426088	0.85486	0.445938	0.0176049	-0.494685	-0.320763	0.00927921	4.56784	15.9303	0.0257612	0.111053	scaffold00001	2058736	2062461		probable DNA repair protein MUS-42	DNA repair, nucleotide/nucleoside/nucleobase metabolism, DNA synthesis and replication, protein binding, DNA binding, metal binding, magnesium binding, DNA damage response, electromagnetic waves stress response (e.g. UV, X-ray), photoperception and response, extension/ polymerization activity, DNA recombination
511	PAC_00641	0.221443	0.266353	0.2941	0.125823	0.478761	0.215191	0.107249	5.69677	9.02952	0.250544	0.487507	scaffold00001	2063963	2063256		related to beta-1,3 exoglucanase precursor	C-compound and carbohydrate metabolism, polysaccharide metabolism, extracellular polysaccharide degradation, degradation / modification of foreign (exogenous) polysaccharides
512	PAC_00642	-0.180916	0.0692306	0.320588	0.34102	0.491677	0.130934	-0.215448	5.07624	6.93128	0.43607	0.673522	scaffold00001	2069111	2069627		related to bZIP transcription factor	NA
513	PAC_00643	0.703742	-0.0511555	0.820339	0.595005	0.107837	-0.341397	-0.593129	0.512003	5.41493	0.609464	0.80456	scaffold00001	2072120	2070356		uncharacterized protein	NA
514	PAC_00644	-0.0535776	-0.200037	0.105352	0.392848	0.457103	-0.182295	-0.264571	7.02755	8.02765	0.330162	0.574333	scaffold00001	2073316	2072670		uncharacterized protein	NA
515	PAC_00645	0.202348	0.0721469	0.223884	0.371009	0.0602635	0.091166	0.0523586	5.73535	4.71581	0.694598	0.86109	scaffold00001	2073815	2078802		probable SWR1 - DEAH-box protein, putative RNA helicase	DNA topology, DNA conformation modification (e.g. chromatin), transcriptional control, nucleic acid binding, DNA binding, nucleotide/nucleoside/nucleobase binding, ATP binding, modification by acetylation, deacetylation, protein binding, organization of chromosome structure, general transcription activities, phosphate metabolism, DNA repair
516	PAC_00646	0.466667	0.135644	0.364064	0.544322	-0.149702	0.0752114	0.312412	4.91498	6.9917	0.429745	0.668582	scaffold00001	2079914	2081050		uncharacterized protein	NA
517	PAC_00647	0.264835	-0.00729239	0.156477	0.372015	0.225452	0.112806	-0.140308	5.27807	4.90521	0.67153	0.846271	scaffold00001	2082772	2087568		probable TRS130 TRAPP subunit of 130 kDa involved in targeting and fusion of ER to golgi transport vesicles	NA
15465	PAC_20011	-1.56571	0.612362	1.06149	1.91069	4.6432	4.85103	4.69954	4.16127	60.3556	1.28e-10	2.63e-08	scaffold00095	50550	51042	scaffold00095:50550-51042	uncharacterized protein	NA
4097	PAC_05088	1.34319	1.34059	0.446327	0.567172	1.39634	1.79407	0.819589	2.91015	60.3291	1.3e-10	2.63e-08	scaffold00006	706991	704895	scaffold00006:704895-706991	related to putative multidrug transporter	drug/toxin transport, cellular export and secretion, secondary metabolism, detoxification, resistance proteins, detoxification by export
520	PAC_00650	-0.082338	0.184795	-0.0964992	-0.310824	-0.240101	0.207854	-0.0944532	4.39904	3.61753	0.822624	0.934931	scaffold00001	2100508	2096746		probable DNA-binding protein SMUBP-2	DNA topology, DNA binding, ATP binding, extension/ polymerization activity, mitotic cell cycle and cell cycle control, meiosis, DNA synthesis and replication, DNA repair, DNA recombination, DNA conformation modification (e.g. chromatin), RNA synthesis, transcriptional control, protein binding, nucleic acid binding, heavy metal binding (Cu, Fe, Zn), organization of chromosome structure, polynucleo…
521	PAC_00651	0.252699	0.339717	0.254039	-0.163672	-0.105716	0.109254	-0.238575	6.14522	5.55236	0.592876	0.794556	scaffold00001	2102243	2101147		uncharacterized protein	NA
522	PAC_00652	-0.129222	-0.0904963	0.214632	0.308888	0.512084	0.464213	-0.506515	8.65569	9.62984	0.210538	0.439403	scaffold00001	2104993	2103598		related to cell cycle regulation and aging protein	mitotic cell cycle and cell cycle control, cell aging, stress response, cell death, mitochondrion, microtubule cytoskeleton, sugar, glucoside, polyol and carboxylate catabolism, polysaccharide metabolism
523	PAC_00653	0.39539	-0.177479	0.0239608	0.103026	-1.03585	-0.779686	-0.167212	4.06664	15.7238	0.0277628	0.116492	scaffold00001	2110904	2108193		related to ATP-binding domain-containing protein 4	NA
524	PAC_00654	-0.57973	0.0617632	0.326927	0.397285	-0.856447	-0.330113	-0.406426	7.25561	16.1741	0.0235729	0.105109	scaffold00001	2112464	2113636		related to oxidoreductase	C-compound and carbohydrate metabolism, heavy metal binding (Cu, Fe, Zn), protein binding, electron transport, secondary metabolism
525	PAC_00655	-0.78727	0.0654513	0.116643	0.112995	0.608447	0.903121	-0.0783694	10.0239	11.8665	0.105036	0.284835	scaffold00001	2116651	2114683		related to cutinase G-box binding protein	transcriptional control, regulation of C-compound and carbohydrate metabolism, DNA binding, stress response
10645	PAC_13160	0.492059	0.154359	1.84355	3.71264	0.437315	1.1139	-0.00441733	8.01698	59.9602	1.54e-10	3.08e-08	scaffold00023	368057	369745	scaffold00023:368057-369745	related to L-ornithine N5-hydroxylase	secondary metabolism, amino acid metabolism
527	PAC_00657	-0.358671	-0.55086	-0.230666	-0.0619993	1.05196	0.216088	-0.0436395	2.94836	9.98573	0.189384	0.410875	scaffold00001	2123359	2122299		related to PHO36 (regulatory role in lipid and phosphate metabolism)	regulation of phosphate metabolism, regulation of lipid, fatty acid and isoprenoid metabolism, phosphate metabolism, metal binding, homeostasis of metal ions (Na, K, Ca etc.), chemoperception and response, oxidation of fatty acids, protein binding, perception of nutrients and nutritional adaptation, lipid, fatty acid and isoprenoid metabolism, transcription activation
528	PAC_00660	-0.25747	-0.26991	0.0781847	0.0555235	0.434411	0.153613	0.268343	5.3315	6.72957	0.45757	0.689935	scaffold00001	2133141	2130538		probable Pre-mRNA-splicing ATP-dependent RNA helicase prp28	splicing, ATP binding, nucleotide/nucleoside/nucleobase binding, rRNA synthesis, mRNA synthesis, rRNA processing, translation
529	PAC_00661	-0.316719	-0.120804	0.472146	0.976883	0.736605	0.180681	-0.294923	5.44767	12.8473	0.0759164	0.230929	scaffold00001	2133411	2134107		related to ribosomal protein YmL25, mitochondrial	ribosomal proteins, mitochondrion
530	PAC_00662	-0.922631	-0.124938	0.520782	1.26796	0.0312897	-0.339695	-0.201784	9.64132	12.6977	0.0798264	0.238336	scaffold00001	2137117	2138641		probable oleate delta-12 desaturase	lipid, fatty acid and isoprenoid metabolism
531	PAC_00663	0.0295686	-0.344074	0.0773878	0.506301	-0.156562	-0.0724941	0.0238136	2.67178	2.60607	0.9189	0.980927	scaffold00001	2141719	2139501		related to transporter (major facilitator superfamily)	C-compound and carbohydrate transport, cellular import, secondary metabolism, transport facilities
532	PAC_00664	0.0250352	0.222763	0.191519	0.153223	-0.0579426	0.0600126	0.0652739	5.5039	2.22859	0.946113	0.989804	scaffold00001	2145083	2142620		related to environmental pH response protein palF	cellular export and secretion, pH response, meiosis, protein processing (proteolytic), budding, cell polarity and filament formation
533	PAC_00665	-0.276735	-0.0792599	0.453697	0.732568	1.66699	0.850977	0.769127	1.97085	15.6764	0.0282433	0.117748	scaffold00001	2146968	2146378		probable MND1 Mnd1/Hop2 complex promote meiotic chromosome pairing and DSB repair	DNA repair, meiotic recombination, meiosis, protein binding, DNA binding, regulation by binding / dissociation, enzymatic activity regulation / enzyme regulator
15593	PAC_20183	-1.42242	-2.24446	-3.12393	-1.17154	-2.00609	-0.973129	-0.947078	2.22851	59.2343	2.15e-10	4.24e-08	scaffold00130	2155	451	scaffold00130:451-2155	related to glucose facilitated diffusion protein	secondary metabolism, C-compound and carbohydrate transport, non-vesicular cellular import, fungal/microorganismic development
535	PAC_00668	1.58212	3.34596	-0.0632724	-0.678133	1.90383	2.25612	-1.256	-0.0972952	16.1767	0.0235504	0.105058	scaffold00001	2150550	2149998		related to brt1 protein	stress response, purin nucleotide/nucleoside/nucleobase metabolism, transcriptional control
536	PAC_00670	-0.732126	0.295911	0.0461452	-0.560462	-0.25816	-0.56603	-0.175722	0.788389	4.93611	0.667759	0.843221	scaffold00001	2152712	2153638		uncharacterized protein	NA
537	PAC_00671	0.0554553	0.0282504	0.230588	0.331699	0.409198	0.438052	0.341878	7.03672	11.0043	0.138433	0.338472	scaffold00001	2158026	2155241		probable APE2 - aminopeptidase yscII	amino acid metabolism, regulation of C-compound and carbohydrate metabolism, metabolism of energy reserves (e.g. glycogen, trehalose), protein processing (proteolytic), cytoplasmic and nuclear protein degradation, protein modification, protein/peptide degradation, metal binding, heavy metal binding (Cu, Fe, Zn)
538	PAC_00672	-0.00959526	-0.121022	0.171537	0.668332	-0.0733559	-0.192105	-0.203466	4.51927	6.54444	0.477799	0.707587	scaffold00001	2159543	2158989		related to Caj1p	metabolism of secondary products derived from L-lysine, L-arginine and L-histidine, protein folding and stabilization, posttranslational modification of amino acids (e.g. hydroxylation, methylation)
539	PAC_00673	0.468177	0.210923	-0.00173712	0.0319219	0.196958	0.429776	-0.188619	5.33616	8.61074	0.281824	0.523283	scaffold00001	2161407	2159953		related to methyltransferase	secondary metabolism
540	PAC_00674	-0.437631	0.0153495	-0.373779	-0.00932803	-0.116196	0.434674	0.210592	7.74737	3.50666	0.834519	0.941322	scaffold00001	2163015	2163979		related to HPP family protein	NA
13629	PAC_17226	-0.137459	-2.03011	-0.617706	-1.76378	-2.54476	-0.797428	-0.801507	2.12228	58.9245	2.47e-10	4.82e-08	scaffold00043	153583	152527	scaffold00043:152527-153583	uncharacterized protein	NA
542	PAC_00677	0.281029	0.0514691	0.43518	0.866096	0.602908	0.127433	0.126143	6.41079	10.5825	0.157896	0.368236	scaffold00001	2170487	2168757		probable IZH3 Implicated in Zinc Homeostasis, membran protein	lipid, fatty acid and isoprenoid metabolism, transcription activation, metal binding, homeostasis of metal ions (Na, K, Ca etc.), regulation of lipid, fatty acid and isoprenoid metabolism, oxidation of fatty acids, protein binding, perception of nutrients and nutritional adaptation, regulation of phosphate metabolism, phosphate metabolism, chemoperception and response
543	PAC_00678	-0.279072	-0.134876	0.522521	0.948389	-0.322337	-0.299739	-0.523415	7.24905	16.1945	0.0233978	0.104556	scaffold00001	2172997	2171316		probable cytochrome P450 51 (eburicol 14 alpha-demethylase)	tetracyclic and pentacyclic triterpenes (cholesterin, steroids and hopanoids) metabolism, secondary metabolism, detoxification involving cytochrome P450, transfer of activated C-1 groups, heavy metal binding (Cu, Fe, Zn), heme binding
544	PAC_00679	-0.908323	-0.571605	0.00318743	0.156197	-0.969329	-0.409654	-0.154535	7.21235	16.1738	0.0235753	0.105109	scaffold00001	2175602	2173851		related to diacylglycerol acyltransferase type 2a	lipid, fatty acid and isoprenoid metabolism, fatty acid metabolism, C-3 compound metabolism, protein folding and stabilization, electron transport, homeostasis
545	PAC_00680	-0.464464	0.305167	0.265345	0.143588	0.0873083	0.460558	-0.0672255	6.92292	8.9622	0.255382	0.49358	scaffold00001	2178921	2176807		probable zinc finger protein 771	transcriptional control, heavy metal binding (Cu, Fe, Zn), Ca2+ mediated signal transduction, stress response, homeostasis of cations, DNA conformation modification (e.g. chromatin), RNA synthesis, DNA binding, metal binding, organization of chromosome structure, transcription repression, protein binding, nucleic acid binding, enzymatic activity regulation / enzyme regulator, transcription activa…
546	PAC_00681	0.0805281	-0.159719	0.162957	0.386264	0.286541	0.128201	0.440663	3.72671	5.27577	0.62635	0.815812	scaffold00001	2182519	2181186		uncharacterized protein	NA
547	PAC_00682	0.491113	0.252546	0.243671	0.552094	0.326974	-0.148038	-0.0478736	4.58293	10.0601	0.18519	0.405988	scaffold00001	2182843	2183988		uncharacterized protein	NA
548	PAC_00683	0.192752	-0.137041	-0.18314	-0.132075	0.0792546	0.22053	-0.0550653	5.97261	3.25207	0.860746	0.955905	scaffold00001	2186640	2189698		related to kinesin motor protein	cytoskeleton-dependent transport, microtubule cytoskeleton, M phase, nuclear migration, centromere/kinetochore complex maturation, chromosome segregation/division, spindle pole body/centrosome and microtubule cycle, protein binding, nucleotide/nucleoside/nucleobase binding, ATP binding, tubulin dependent transport, motor activity, motor protein binding
549	PAC_00684	-0.270765	0.0321452	0.122815	0.149627	-0.166439	-0.142062	-0.14503	5.92357	2.67515	0.913341	0.979006	scaffold00001	2192875	2194767		uncharacterized protein	NA
550	PAC_00685	0.201063	-0.110587	-0.146142	-0.0472999	0.173248	0.946005	0.108879	3.83931	12.8219	0.0765681	0.232229	scaffold00001	2201462	2197881		related to ATP-dependent DNA helicase mph1	DNA repair, DNA binding, ATP binding, DNA topology, DNA recombination, RNA synthesis, rRNA processing, splicing, nucleotide/nucleoside/nucleobase binding, DNA damage response, RNA processing, detoxification, nucleic acid binding
551	PAC_00686	0.151208	-0.0841641	0.189786	0.37295	0.00829848	-0.0462188	0.0509341	4.89858	3.33822	0.852052	0.951	scaffold00001	2204836	2201843		probable pre-mRNA splicing factor ATP-dependent RNA helicase PRP16	splicing, mRNA synthesis, ATP binding, rRNA processing, RNA binding
552	PAC_00687	0.225617	-0.320152	0.196894	0.662174	0.884459	0.048691	-0.340319	4.46951	7.97704	0.334623	0.579408	scaffold00001	2205043	2206798		related to WD repeat protein IEF SSP 9502	transcriptional control, growth regulators / regulation of cell size, RNA synthesis, splicing, 3'-end processing, RNA binding, mRNA processing (splicing, 5'-, 3'-end processing), RNA transport
553	PAC_00688	-0.00227299	-0.141679	0.188639	0.345107	0.626755	0.19134	-0.223266	8.80198	7.81184	0.349478	0.59388	scaffold00001	2208823	2209572		uncharacterized protein	NA
2190	PAC_02752	-1.77076	-0.505162	-0.145097	-0.0121913	1.49214	1.50229	0.111905	6.51853	58.9005	2.5e-10	4.82e-08	scaffold00003	1320218	1319256	scaffold00003:1319256-1320218	uncharacterized protein	NA
555	PAC_00690	0.313957	-0.107375	-0.341318	-0.36826	-0.291712	0.0233073	-0.211296	5.85408	6.58831	0.472964	0.704034	scaffold00001	2214675	2217021		uncharacterized protein	NA
556	PAC_00691	0.483084	0.0989981	0.042912	0.293465	0.28488	0.401009	0.042309	4.48208	7.98294	0.334101	0.578831	scaffold00001	2222200	2218055		related to helicases of the Snf2/Rad54 family	DNA topology, transcriptional control, organization of chromosome structure, nucleotide/nucleoside/nucleobase metabolism, DNA recombination, DNA conformation modification (e.g. chromatin), regulation of DNA processing, protein binding, nucleic acid binding, DNA binding, nucleotide/nucleoside/nucleobase binding, ATP binding, phosphate metabolism
557	PAC_00692	-0.405793	0.284998	0.30597	-0.0839785	0.32833	-0.0992228	0.154459	4.04467	5.54969	0.593198	0.794844	scaffold00001	2222738	2223192		related to Vacuolar ATPase assembly integral membrane protein VMA21	assembly of protein complexes
558	PAC_00693	-0.375708	-0.295713	0.401676	0.500911	-0.800651	-0.396753	-0.22156	8.91398	9.42195	0.223764	0.455079	scaffold00001	2225290	2223599		uncharacterized protein	NA
559	PAC_00694	-0.00336518	-0.141691	0.254591	0.661463	0.0963098	-0.497348	-0.330427	7.42328	5.89961	0.551519	0.765555	scaffold00001	2228478	2227779		60S ribosomal protein L33	ribosomal proteins, ribosome biogenesis, translation, protein binding
560	PAC_00695	-0.0145711	-0.169313	0.333784	0.76249	0.168791	0.199754	0.00595342	7.34506	9.7834	0.201184	0.426727	scaffold00001	2229655	2231621		probable glucose-6-phosphate 1-dehydrogenase	pentose-phosphate pathway, biosynthesis of glutamine, sugar, glucoside, polyol and carboxylate catabolism, glycolysis and gluconeogenesis, stress response, detoxification, C-compound and carbohydrate metabolism, sugar, glucoside, polyol and carboxylate metabolism, nucleotide-sugar metabolism, metabolism of vitamins, cofactors, and prosthetic groups, metabolism of thioredoxin, glutaredoxin, glutat…
561	PAC_00697	-0.157189	-0.0789578	0.169706	0.324539	0.255728	0.121273	-0.201318	5.77304	4.39299	0.733561	0.88442	scaffold00001	2236331	2235736		related to cystathionine beta-synthase	NA
562	PAC_00698	-0.139658	0.19516	0.293689	0.453202	0.438761	0.26684	0.0482172	7.70854	8.90919	0.259241	0.498337	scaffold00001	2237087	2238428		probable phosphate transport protein, mitochondrial	phosphate transport, transport facilities, vacuolar/lysosomal transport, anion transport, symporter, mitochondrial transport, homeostasis of phosphate
563	PAC_00699	-0.29298	0.0895493	0.0314691	0.349028	0.292842	0.640994	0.330513	9.03261	7.20988	0.40736	0.64856	scaffold00001	2239698	2240200		uncharacterized protein	NA
564	PAC_00700	-0.0632529	0.0548565	-0.118853	-0.091389	-0.105186	0.0875053	-0.0724588	5.74178	1.13805	0.992284	0.999746	scaffold00001	2241061	2242280		uncharacterized protein	NA
2678	PAC_03305	-1.76267	-0.429605	-0.203066	-0.117633	-1.45134	-2.32864	-0.919763	3.47955	58.7495	2.68e-10	5.1e-08	scaffold00003	3070086	3069287	scaffold00003:3069287-3070086	uncharacterized protein	NA
566	PAC_00702	0.0372261	-0.184209	0.0316067	0.0769821	0.386676	0.0124898	-0.152318	6.67985	3.99971	0.779811	0.910265	scaffold00001	2245499	2246455		probable F-actin capping protein beta subunit	actin cytoskeleton, protein binding, cell motility, endocytosis, osmotic and salt stress response, cell growth / morphogenesis, cell wall, budding, cell polarity and filament formation
567	PAC_00703	0.380581	0.0149527	0.111049	0.325111	0.284668	-0.202084	-0.426818	6.26008	12.3579	0.0893872	0.256612	scaffold00001	2249666	2248319		probable epimerase/dehydratase family protein	NA
568	PAC_00704	-0.000294681	-0.0165056	0.00578778	0.318523	0.141617	0.454673	0.351958	5.28349	7.91232	0.340389	0.584953	scaffold00001	2254690	2252429		related to severin kinase	modification by phosphorylation, dephosphorylation, autophosphorylation, cellular signalling, phosphate metabolism, protein binding, metal binding, magnesium binding, nucleotide/nucleoside/nucleobase binding, ATP binding, regulation by modification, regulation of protein activity, tyrosine kinase, serine/threonine kinase, oxidative stress response, cytokinesis (cell division) /septum formation an…
569	PAC_00705	-0.145928	0.178858	0.0124386	0.142042	-0.0840544	0.204086	-0.0020159	6.27368	2.62301	0.917553	0.980109	scaffold00001	2257427	2255753		probable UBX5 UBX (ubiquitin regulatory X) domain-containing protein	proteasomal degradation (ubiquitin/proteasomal pathway)
570	PAC_00706	-0.409721	-0.0766478	0.603263	0.846602	-0.723361	-0.141215	-0.0353526	4.64712	10.7014	0.152184	0.359876	scaffold00001	2260918	2258383		uncharacterized protein	NA
571	PAC_00707	0.110411	0.0328088	0.0311728	0.0773033	-0.360142	-0.292004	-0.113209	6.42014	5.11166	0.646339	0.829761	scaffold00001	2263645	2269354		related to ECM29 protein	cell wall, protein/peptide degradation, protein binding
572	PAC_00708	0.278522	0.0233968	0.392608	0.781211	-0.115783	0.172346	0.0372251	6.72677	10.7916	0.147972	0.354189	scaffold00001	2269526	2270561		probable uridine-monophosphate kinase (UMP-CMP kinase)	pyrimidine nucleotide/nucleoside/nucleobase anabolism, pyrimidine nucleotide/nucleoside/nucleobase metabolism, phosphate metabolism, ATP binding, nucleotide/nucleoside/nucleobase metabolism, nucleotide/nucleoside/nucleobase binding, purin nucleotide/nucleoside/nucleobase metabolism, cell cycle arrest
573	PAC_00709	-0.119116	-0.150173	0.133119	0.333894	0.25871	-0.116459	-0.197118	5.89128	4.70997	0.695308	0.86156	scaffold00001	2272367	2270920		probable eukaryotic translation initiation factor 3 subunit M	NA
574	PAC_00710	0.652538	0.398352	0.127615	0.0590785	-0.00411018	-0.0691239	-0.0541408	4.71353	6.89202	0.440209	0.676549	scaffold00001	2276752	2274547		related to 2-polyprenyl-6-methoxyphenol hydroxylase and related FAD-dependent oxidoreductases	anaerobic aromate catabolism, secondary metabolism, aerobic aromate catabolism
575	PAC_00711	0.589785	0.403679	-0.119799	0.366679	0.809312	0.180444	0.174314	2.11133	5.50462	0.598626	0.798219	scaffold00001	2281816	2280238		probable DAL1 - Allantoinase	protein binding, nucleotide/nucleoside/nucleobase metabolism, pyrimidine nucleotide/nucleoside/nucleobase metabolism, biosynthesis of vitamins, cofactors, and prosthetic groups, chemoperception and response, cell migration, guidance of longitudinal cell extension (e.g. pollen tube guidance, axonal pathfinding)
576	PAC_00712	-0.100531	0.543387	-0.257646	-0.368297	-0.469965	-0.319351	-0.476591	4.82796	9.76389	0.202353	0.428292	scaffold00001	2285031	2282416		uncharacterized protein	NA
577	PAC_00713	-0.384901	-0.0827518	-0.0606467	-0.340775	0.0352985	-0.308442	-0.60388	1.5646	3.66689	0.817246	0.931735	scaffold00001	2286597	2285602		uncharacterized protein	NA
578	PAC_00714	-0.975	-0.637929	-1.77191	-0.491495	-0.501058	-0.896874	-0.207386	2.40491	12.7443	0.0785879	0.236352	scaffold00001	2288812	2287372		related to pisatin demethylase	detoxification, detoxification involving cytochrome P450, defense related proteins, C-compound and carbohydrate metabolism
579	PAC_00715	-0.206698	-0.779348	-1.34352	-0.351833	0.406546	-0.402664	-0.263326	5.62121	5.11517	0.645911	0.829592	scaffold00001	2290928	2289199		probable cytochrome P450 phenylacetate hydroxylase	secondary metabolism, heme binding, electron transport, detoxification involving cytochrome P450, metabolism of phenylpropanoids
580	PAC_00716	0.0767949	0.0693067	0.00336759	-0.0358323	0.289503	-0.192317	-0.598921	4.98035	7.63331	0.366035	0.610411	scaffold00001	2292801	2291476		related to N-carbamoyl-L-amino acid hydrolase	amino acid metabolism
581	PAC_00717	-0.392603	-0.288056	-0.875823	-0.458661	-0.0564246	-0.214776	-0.197185	4.24674	16.5194	0.0207722	0.096583	scaffold00001	2293504	2294473		related to arylamine N-acetyltransferase	lipid, fatty acid and isoprenoid metabolism, secondary metabolism, amino acid/amino acid derivatives transport
582	PAC_00718	0.107805	1.02053	0.395519	-0.0840818	-0.421936	-0.260135	0.00031043	1.02061	5.24964	0.629527	0.817835	scaffold00001	2295702	2296823		uncharacterized protein	NA
10532	PAC_13026	-1.04685	-0.97736	-1.17577	-0.604099	-2.79092	-2.11413	-1.11797	9.25325	58.6701	2.78e-10	5.23e-08	scaffold00022	1160182	1161484	scaffold00022:1160182-1161484	related to covalently-linked cell wall protein	cell wall, stress response, budding, cell polarity and filament formation, protein transport
584	PAC_00721	0.0980216	0.880955	-0.96953	-1.47624	-0.867408	-0.929758	-0.899208	0.27986	18.0418	0.011783	0.0650586	scaffold00001	2301593	2301096		uncharacterized protein	NA
11478	PAC_14135	0.947653	0.277625	-4.7478	-0.519238	-2.13676	-1.33016	-1.26655	1.05207	58.191	3.46e-10	6.43e-08	scaffold00026	142638	144546	scaffold00026:142638-144546	uncharacterized protein	NA
11741	PAC_14511	0.447487	0.283888	0.590333	0.557641	2.18264	2.74912	0.896829	4.58818	58.1685	3.5e-10	6.43e-08	scaffold00027	391396	388676	scaffold00027:388676-391396	uncharacterized protein	transcription activation, transcriptional control, regulation of C-compound and carbohydrate metabolism, regulation of secondary metabolism
587	PAC_00724	0.154941	1.51108	-0.677605	-0.865118	0.401175	-0.786205	0.289009	2.08424	13.0265	0.0714651	0.222122	scaffold00001	2306198	2307387		related to trans-aconitate 3-methyltransferase	C-compound and carbohydrate metabolism, S-adenosyl-methionine - homocysteine cycle
588	PAC_00725	0.082055	0.305124	0.0927132	-0.18766	0.122603	0.435964	0.115058	5.9789	5.08778	0.649251	0.831753	scaffold00001	2309340	2310323		uncharacterized protein	NA
589	PAC_00726	0.213055	0.831683	0.798264	0.487965	0.364065	0.141968	-0.0308404	2.5201	9.67888	0.207513	0.435385	scaffold00001	2312911	2311275		related to integral membrane protein	virulence, disease factors, disease, virulence and defense
590	PAC_00727	0.416756	-0.666348	-0.665193	-1.03511	-0.552877	-0.156791	-0.122312	1.41617	12.1271	0.0964551	0.269525	scaffold00001	2315466	2317423		uncharacterized protein	NA
591	PAC_00728	0.539249	0.0231375	-0.272832	-0.401802	0.0498831	0.35537	0.217681	0.538531	1.75837	0.971997	0.996976	scaffold00001	2319158	2321231		related to hxB protein	protein modification, enzyme activator
592	PAC_00729	-0.301354	-0.0771189	0.012057	0.170567	-0.0363256	-0.164731	-0.162808	5.17958	2.81526	0.90155	0.973928	scaffold00001	2324656	2324068		uncharacterized protein	NA
593	PAC_00731	0.637966	0.011256	-0.427124	-0.123778	0.418777	0.14416	-0.0987211	2.17666	6.10363	0.527702	0.746908	scaffold00001	2327698	2328570		related to cytosolic Cu/Zn superoxide dismutase	stress response, detoxification by modification
594	PAC_00732	-0.246701	-0.0991292	0.0733022	0.110297	-0.0134474	-0.0119855	-0.454351	7.88833	4.29976	0.744676	0.890565	scaffold00001	2334110	2331675		related to calcium-related spray protein	homeostasis of metal ions (Na, K, Ca etc.), cell growth / morphogenesis, detoxification
390	PAC_00510	0.953724	0.711091	1.3169	2.50292	0.874548	1.83903	1.35331	6.74964	58.131	3.56e-10	6.46e-08	scaffold00001	1690264	1688349	scaffold00001:1688349-1690264	probable DHA14-like major facilitator; ABC transporter	drug/toxin transport, ABC transporters, Type I protein secretion system (ABC-type transport systems), resistance proteins, detoxification by export, secondary metabolism, cellular export and secretion
596	PAC_00734	-0.102053	0.130571	0.224068	0.0977378	-0.895506	-0.627418	-0.374408	9.29148	14.6899	0.0401868	0.150933	scaffold00001	2343334	2362785		uncharacterized protein	NA
597	PAC_00735	0.0360727	0.0959673	-0.00618796	0.113358	0.372929	0.127073	-0.143891	5.63053	3.25356	0.860598	0.955905	scaffold00001	2363424	2364392		uncharacterized protein	NA
598	PAC_00736	-0.319573	-0.201322	-0.363793	0.195297	-0.201327	-0.216182	-0.483887	8.76227	4.3976	0.73301	0.884141	scaffold00001	2368009	2366167		probable ammonium transporter MEAA	cation transport (H+, Na+, K+, Ca2+ , NH4+, etc.), cellular import, homeostasis of cations, anion transport, transport facilities, budding, cell polarity and filament formation
10531	PAC_13025	-0.819926	0.0336843	-0.372446	-0.584999	-2.85995	-2.12831	-0.959554	2.90456	57.8045	4.14e-10	7.42e-08	scaffold00022	1156721	1155927	scaffold00022:1155927-1156721	uncharacterized protein	NA
600	PAC_00738	0.0156957	0.0525121	0.295589	0.400183	0.163611	0.0233028	-0.0971608	6.21573	5.03679	0.655474	0.835617	scaffold00001	2383405	2385730		uncharacterized protein	NA
601	PAC_00739	-0.1553	0.0766229	-0.0414595	-0.220412	0.240054	0.254869	0.00604279	6.20347	4.12346	0.765452	0.901732	scaffold00001	2394857	2396961		related to phosphorus acquisition-controlling protein	regulation of phosphate metabolism, transcription repression, DNA binding, cellular sensing and response to external stimulus
602	PAC_00740	-0.112253	0.0731104	0.118553	0.151465	0.212165	0.0269709	-0.251439	4.86294	2.73085	0.908735	0.977025	scaffold00001	2398178	2397794		uncharacterized protein	NA
13214	PAC_16650	-0.214751	0.204049	0.13258	-0.146847	-1.15638	-1.38361	-0.735124	6.1918	57.7521	4.24e-10	7.51e-08	scaffold00039	301754	303318	scaffold00039:301754-303318	related to transcription factor PLM2	mitotic cell cycle and cell cycle control, transcriptional control
604	PAC_00742	-0.272419	-0.00685238	0.334836	0.634718	0.257839	0.17376	-0.005229	8.11231	7.50746	0.378019	0.621524	scaffold00001	2403242	2402189		14-3-3 family protein ArtA	vesicular transport (Golgi network, etc.), cellular export and secretion, metabolism of energy reserves (e.g. glycogen, trehalose), cell cycle checkpoints (checkpoints of morphogenesis, DNA-damage,-replication, mitotic phase and spindle), protein binding, DNA binding, cellular signalling, small GTPase mediated signal transduction, cell growth / morphogenesis, budding, cell polarity and filament f…
605	PAC_00743	-0.683929	-0.133536	0.123315	0.201394	-0.279465	-0.204903	-0.384314	9.23723	7.75405	0.354781	0.599476	scaffold00001	2404879	2405321		related to H+-transporting ATP synthase inhibitor precursor, mitochondrial	respiration, enzymatic activity regulation / enzyme regulator, electron transport and membrane-associated energy conservation, energy generation (e.g. ATP synthase), enzyme inhibitor, electron transport
606	PAC_00744	-0.198036	-0.0352297	-0.00103522	0.349491	0.277738	0.454754	-0.0282882	5.9399	8.21098	0.314358	0.558037	scaffold00001	2407882	2405693		uncharacterized protein	phosphate metabolism, transcriptional control, modification by phosphorylation, dephosphorylation, autophosphorylation, protein binding, receptor binding, regulator of transcription factor, nuclear pore forming protein, nuclear transport, MAPKKK cascade, NIK-I-kappaB/NF-kappaB cascade, serine/threonine kinase, small GTPase mediated signal transduction, hormone mediated signal transduction, recept…
607	PAC_00745	-0.0861798	0.057192	0.0081986	0.139034	0.177391	0.0195455	0.109274	6.33827	1.61222	0.978168	0.997877	scaffold00001	2408291	2410110		uncharacterized protein	NA
608	PAC_00746	-0.397963	-0.122338	-0.0862073	0.0689041	-0.308918	-0.613545	-0.425104	7.22105	13.7145	0.0564985	0.189898	scaffold00001	2414320	2412596		probable negative growth regulatory protein NGR1	mRNA synthesis, DNA recombination and DNA repair, meiosis, splicing, RNA binding, transcriptional control, translational control, DNA binding, regulation of directional cell growth, mitochondrion
609	PAC_00747	0.250571	-0.0970358	-0.477917	-0.44227	-0.225173	0.13325	0.217666	7.64233	6.84866	0.444806	0.680551	scaffold00001	2427368	2422974		nik-1 protein (Os-1p protein)	modification by phosphorylation, dephosphorylation, autophosphorylation, two-component signal transduction system (sensor kinase component), osmosensing and response, cell wall, hyphae formation, cellular sensing and response to external stimulus, transmembrane signal transduction, plant hormonal regulation, directional cell growth (morphogenesis), cellular signalling, fungal and other eukaryotic…
610	PAC_00748	0.153987	-0.0496258	-0.165354	-0.00391348	-0.0660162	0.130299	0.00579532	6.41296	1.96764	0.96161	0.994551	scaffold00001	2433815	2429623		probable C2 domain protein	NA
611	PAC_00749	0.0885872	0.103364	0.128165	0.129846	-0.133321	-0.178571	-0.273838	7.67473	3.08634	0.876902	0.962963	scaffold00001	2435137	2438315		uncharacterized protein	NA
612	PAC_00751	-0.0104765	0.523995	0.272506	-0.210075	0.79572	0.949171	-0.119738	5.3151	13.4808	0.061225	0.200425	scaffold00001	2442208	2443751		uncharacterized protein	NA
13689	PAC_17313	-1.09468	0.221798	0.332756	-1.44681	-2.56413	-1.67926	-0.462084	2.0845	57.691	4.36e-10	7.64e-08	scaffold00044	46649	47398	scaffold00044:46649-47398	uncharacterized protein	NA
614	PAC_00753	0.518816	-0.152326	0.0164464	0.327516	0.643442	0.173092	0.0117091	4.61759	11.5684	0.115677	0.302193	scaffold00001	2449231	2450501		probable pyridoxal kinase	metabolism of vitamins, cofactors, and prosthetic groups, budding, cell polarity and filament formation, utilization of vitamins, cofactors, and prosthetic groups, phosphate metabolism, metal binding, heavy metal binding (Cu, Fe, Zn), nucleotide/nucleoside/nucleobase binding, ATP binding, amino acid metabolism
5684	PAC_07123	-0.492783	2.18481	1.28984	2.96784	4.13723	2.6296	-0.212692	3.59382	57.3554	5.08e-10	8.81e-08	scaffold00009	1313377	1312578	scaffold00009:1312578-1313377	uncharacterized protein	NA
392	PAC_00513	-0.0260102	1.11163	-0.898791	-1.53457	-2.2407	-1.83656	-1.15282	4.18	57.1991	5.46e-10	9.36e-08	scaffold00001	1700893	1699622	scaffold00001:1699622-1700893	uncharacterized protein	NA
617	PAC_00758	0.153496	0.0284748	0.380853	0.242985	0.635292	-0.0705829	-0.0254863	5.46876	9.49058	0.219325	0.449881	scaffold00001	2467058	2468974		uncharacterized protein	NA
618	PAC_00759	-0.212827	-0.272399	-0.518744	-0.357576	0.0422992	-0.00597645	-0.0604047	4.85345	6.98042	0.430921	0.669219	scaffold00001	2470362	2470892		uncharacterized protein	NA
619	PAC_00760	0.023488	-0.109787	-0.771849	0.0406065	0.277027	0.137898	-0.0942677	3.21641	3.21375	0.864549	0.95755	scaffold00001	2473817	2471409		related to permease of the major facilitator superfamily	secondary metabolism, allantoin and allantoate transport, transport facilities, vitamine/cofactor transport, non-vesicular cellular import
620	PAC_00761	-0.0889449	0.0516628	0.0407328	-0.147879	0.193323	0.494377	0.396052	6.78454	8.1308	0.321201	0.565799	scaffold00001	2475872	2479453		uncharacterized protein	NA
508	PAC_00638	1.62953	0.947985	1.24091	1.19537	1.83783	2.93871	1.2443	7.08659	56.5849	7.23e-10	1.23e-07	scaffold00001	2055031	2055954	scaffold00001:2055031-2055954	uncharacterized protein	NA
622	PAC_00763	0.0314968	1.18311	0.989105	1.12288	-0.163087	0.490372	1.16444	1.96565	11.5397	0.11675	0.304282	scaffold00001	2483911	2485549		uncharacterized protein	NA
15594	PAC_20184	-0.470284	-3.06103	-4.41456	-1.99268	-1.85954	-0.871975	-0.516329	1.74271	56.397	7.88e-10	1.32e-07	scaffold00130	4493	5849	scaffold00130:4493-5849	uncharacterized protein	cellular signalling, virulence, disease factors, fungal and other eukaryotic cell type differentiation, disease, virulence and defense, C-compound and carbohydrate transport, transport facilities
624	PAC_00766	0.0839986	-0.0833293	-0.828465	-0.694554	-0.325043	-0.101772	-0.0220904	5.01408	10.5086	0.161538	0.373249	scaffold00001	2493437	2491480		uncharacterized protein	NA
625	PAC_00767	0.890525	0.725307	0.910402	0.720356	-0.229439	-0.307768	-0.00238122	4.12167	11.4432	0.12042	0.309897	scaffold00001	2495438	2494413		uncharacterized protein	secondary metabolism, C-compound and carbohydrate metabolism, heavy metal binding (Cu, Fe, Zn), virulence, disease factors
626	PAC_00768	0.206869	0.0618882	-0.745005	-0.602611	0.370866	-0.47494	-0.229543	6.01631	9.44478	0.22228	0.453656	scaffold00001	2497308	2496301		related to novobiocin biosynthesis protein novR	secondary metabolism, metabolism of aminoglycoside antibiotics, assembly of protein complexes, protein binding, structural protein binding, metal binding
627	PAC_00769	-0.437256	0.849013	0.144881	-0.481134	0.226831	0.437739	0.91609	6.10752	11.7869	0.107789	0.289435	scaffold00001	2498466	2501404		related to tyrosinase precursor	metabolism of melanins, metabolism of phenylpropanoids, heavy metal binding (Cu, Fe, Zn), degradation of tyrosine
628	PAC_00772	0.0262042	-0.0118508	0.362008	0.539006	0.369769	-0.00558228	-0.0969898	9.55838	4.59948	0.708707	0.869329	scaffold00001	2508857	2508064		uncharacterized protein	NA
13824	PAC_17523	-1.87461	0.0431134	-0.0304315	-0.691787	0.71343	-0.806208	-0.406606	6.13403	56.3072	8.21e-10	1.36e-07	scaffold00045	316251	317918	scaffold00045:316251-317918	related to oxidoreductase	NA
630	PAC_00776	0.255514	-0.0329085	0.138407	-0.373588	-0.201844	0.065996	-0.205437	2.56157	3.11561	0.874106	0.961923	scaffold00001	2519818	2518197		probable nitrate transport protein crnA	cation transport (H+, Na+, K+, Ca2+ , NH4+, etc.), transport facilities, assimilation of ammonia, metabolism of the glutamate group, nitrogen, sulfur and selenium metabolism, anion transport
631	PAC_00777	0.10556	-0.0851174	-0.110016	-0.23456	0.0416572	0.232599	0.0231788	5.14627	2.19499	0.948265	0.990298	scaffold00001	2522422	2527768		uncharacterized protein	DNA topology, DNA conformation modification (e.g. chromatin), DNA recombination and DNA repair, M phase, meiosis, chromosome segregation/division, ATP binding, cell death, organization of chromosome structure, DNA recombination, DNA binding, DNA synthesis and replication, DNA repair, protein binding
632	PAC_00780	0.0691433	0.103047	0.0616756	0.0837046	-0.107943	0.171157	-0.00667331	6.73635	1.51217	0.981885	0.99879	scaffold00001	2539474	2535816		related to DUF726 domain protein	NA
633	PAC_00781	0.386403	-0.131209	0.349896	0.63815	0.170685	-0.173707	-0.0460985	3.91888	5.80106	0.563161	0.77383	scaffold00001	2540981	2540026		related to rRNA-processing protein UTP23	rRNA processing
634	PAC_00782	-0.105993	-0.131187	0.0999339	0.0463858	0.00665107	-0.0885991	-0.138239	5.5537	1.44901	0.984023	0.99911	scaffold00001	2542899	2541656		uncharacterized protein	phosphate metabolism, modification by phosphorylation, dephosphorylation, autophosphorylation, regulation by modification, regulation of protein activity
635	PAC_00783	0.0533492	0.0049938	0.101928	0.191902	-0.266525	0.118797	0.145056	6.40952	3.61422	0.822984	0.935107	scaffold00001	2544764	2548902		related to CAF120 CCR4 Associated Factor 120 kDa	transcriptional control
636	PAC_00784	-0.339298	0.590028	-0.19434	-0.607677	0.1346	0.160149	0.0924446	6.09075	7.67841	0.361803	0.605943	scaffold00001	2551181	2549546		uncharacterized protein	NA
3683	PAC_04524	0.466478	1.34132	0.802656	-0.235243	1.93135	2.32993	1.91805	5.83996	56.2128	8.57e-10	1.41e-07	scaffold00005	1166404	1164628	scaffold00005:1164628-1166404	uncharacterized protein	C-compound and carbohydrate metabolism, secondary metabolism, metabolism of alkaloids, FAD/FMN binding
638	PAC_00786	-0.159682	0.182184	-0.10766	-0.383474	-0.607151	-0.463064	-0.266481	6.54352	16.7833	0.0188481	0.0905372	scaffold00001	2555981	2559253		related to sodium-calcium exchangers	metal binding, calcium binding, sodium binding, ion transport, cation transport (H+, Na+, K+, Ca2+ , NH4+, etc.), antiporter, cellular sensing and response to external stimulus, transport facilities, ion channels, sodium driven symporter, sodium driven antiporter, homeostasis of metal ions (Na, K, Ca etc.)
639	PAC_00787	0.0667576	0.165311	0.105891	0.15301	-0.151338	0.0322929	-0.156691	6.38328	2.68169	0.912806	0.978772	scaffold00001	2560968	2563973		related to MUC1 Extracellular alpha-1,4-glucan glucosidase EC:3.2.1.3	NA
3289	PAC_04074	-1.26779	2.27078	1.85025	0.798211	1.66023	0.0816607	3.28467	2.19107	56.1929	8.65e-10	1.41e-07	scaffold00004	2269357	2267415	scaffold00004:2267415-2269357	related to trichodiene oxygenase cytochrome P450	secondary metabolism, sesquiterpenes metabolism, electron transport, toxins, detoxification involving cytochrome P450
5545	PAC_06965	-0.202575	-0.0518715	0.405126	0.910219	1.73036	2.35037	1.6429	7.3702	55.8461	1.01e-09	1.63e-07	scaffold00009	850925	850029	scaffold00009:850029-850925	probable carbonic anhydrase	C-compound and carbohydrate metabolism, cellular export and secretion, heavy metal binding (Cu, Fe, Zn)
642	PAC_00790	-0.4666	-0.175444	0.0957159	0.0933317	-0.37325	0.17692	0.190309	6.22078	6.854	0.444238	0.680308	scaffold00001	2574115	2571620		uncharacterized protein	NA
643	PAC_00791	-0.544182	0.552907	0.433047	-0.240293	0.306302	0.244508	0.338378	4.78652	10.7004	0.152233	0.359876	scaffold00001	2574263	2575073		uncharacterized protein	NA
644	PAC_00792	-1.02026	-0.110949	0.264815	0.469272	0.006594	0.059131	-0.316839	11.6516	5.72845	0.57179	0.780609	scaffold00001	2575944	2576938		related to 2`-hydroxyisoflavone reductase	C-compound and carbohydrate metabolism
645	PAC_00793	0.165435	-0.267101	-0.638647	-0.492739	-0.150923	-0.685519	-0.256597	4.76478	13.2091	0.0671745	0.213115	scaffold00001	2577988	2577291		related to carbonic anhydrase	C-1 compound catabolism, homeostasis of protons, homeostasis of anions
2989	PAC_03719	0.0684995	0.294199	1.06523	2.39353	1.35041	1.17851	0.542573	7.78084	55.6464	1.11e-09	1.77e-07	scaffold00004	1077814	1075693	scaffold00004:1075693-1077814	probable iron transport multicopper oxidase FET3 precursor	heavy metal ion transport (Cu+, Fe3+, etc.), transport facilities, homeostasis of metal ions (Na, K, Ca etc.), metabolism of porphyrins, siderophore-iron transport, cellular import, inorganic chemical agent resistance (e.g. heavy metals), metabolism of melanins, aerobic aromate catabolism, extracellular lignin degradation
647	PAC_00795	-0.267258	0.144049	-0.042701	-0.189063	-0.284299	0.260071	0.00400565	6.43333	4.8815	0.674421	0.848034	scaffold00001	2581031	2581965		uncharacterized protein	NA
648	PAC_00796	-0.120608	-0.138621	0.120831	0.309444	0.390879	-0.033251	-0.160276	5.90683	6.00301	0.539398	0.756126	scaffold00001	2583096	2582355		related to a putative low-affinity copper transport protein	heavy metal ion transport (Cu+, Fe3+, etc.), non-vesicular cellular import, homeostasis of metal ions (Na, K, Ca etc.), cellular import
6081	PAC_07570	-0.0490394	-0.516026	-0.951572	-0.610375	-0.814226	-2.47807	-1.32283	5.21005	55.1299	1.41e-09	2.22e-07	scaffold00010	931597	932813	scaffold00010:931597-932813	probable polygalacturonase precursor	polysaccharide metabolism, degradation / modification of foreign (exogenous) polysaccharides, sugar, glucoside, polyol and carboxylate anabolism, sugar, glucoside, polyol and carboxylate catabolism, budding, cell polarity and filament formation, C-compound and carbohydrate metabolism, cell wall
11851	PAC_14663	0.503059	1.05307	0.719723	1.0586	2.32218	3.721	1.72558	4.19286	54.8871	1.57e-09	2.45e-07	scaffold00028	96604	97349	scaffold00028:96604-97349	uncharacterized protein	NA
651	PAC_00799	0.20676	-0.021449	0.719748	-0.339159	-0.202712	-0.500592	-0.0386507	3.26578	12.6817	0.0802542	0.239219	scaffold00001	2587562	2588452		uncharacterized protein	NA
652	PAC_00800	-0.0365436	0.287168	-3.24039	-0.659446	0.387639	0.105359	-0.286386	5.95015	12.8154	0.0767356	0.23244	scaffold00001	2591057	2588828		related to 4-cresol dehydrogenase flavoprotein subunit	sugar, glucoside, polyol and carboxylate catabolism, fermentation, C-compound and carbohydrate metabolism, metabolism of derivatives of intermediates of the TCA and glyoxylate pathway, FAD/FMN binding, lactate fermentation, NAD/NADP binding
653	PAC_00801	-0.656019	-0.349963	-1.42821	-0.89482	0.779263	1.49101	-0.221096	2.54109	14.2314	0.0472156	0.168378	scaffold00001	2592971	2591982		probable inositol oxygenase	sugar, glucoside, polyol and carboxylate metabolism, sugar, glucoside, polyol and carboxylate catabolism, NAD/NADP binding, polyphosphoinositol mediated signal transduction, osmosensing and response, eukaryotic plasma membrane
654	PAC_00802	0.209444	-0.118288	-0.0953198	0.181894	0.249917	0.43889	0.289851	5.69801	8.15131	0.319441	0.563817	scaffold00001	2595682	2597271		uncharacterized protein	NA
655	PAC_00804	0.282448	0.339857	-0.0584466	-0.412	-0.00273564	0.18914	0.0703842	6.82875	6.43297	0.490197	0.715962	scaffold00001	2599867	2603201		probable alpha-mannosidase	polysaccharide metabolism, sugar, glucoside, polyol and carboxylate catabolism, sugar, glucoside, polyol and carboxylate metabolism, C-compound and carbohydrate metabolism
656	PAC_00805	-0.254636	0.384101	0.638282	1.06341	0.913882	-0.286664	0.156014	5.87894	16.2328	0.0230726	0.103578	scaffold00001	2604450	2605818		related to mutanase	polysaccharide metabolism, extracellular polysaccharide degradation, metabolism of energy reserves (e.g. glycogen, trehalose), polysaccharide binding, fungal/microorganismic development
657	PAC_00806	0.123374	-0.308514	-0.0270209	0.184622	0.558149	0.0369769	0.376478	2.61147	6.32343	0.502532	0.725372	scaffold00001	2609175	2606452		related to DNA mismatch repair protein PMS2	DNA repair, protein binding, DNA damage response, phosphate metabolism, meiosis, DNA binding, ATP binding
658	PAC_00807	0.0275855	-0.00111252	0.173413	0.424056	0.536718	0.644888	0.429004	6.921	14.1558	0.0484783	0.171743	scaffold00001	2609579	2613139		probable valine--tRNA ligase	aminoacyl-tRNA-synthetases, translation, translation elongation, nucleotide/nucleoside/nucleobase binding, ATP binding
659	PAC_00808	0.0387411	-0.0628748	-0.013919	-0.0591242	0.0815976	-0.0994902	-0.0898832	6.51993	0.751492	0.997908	0.999837	scaffold00001	2616167	2613835		related to nuclear WD protein PRL1	NA
660	PAC_00809	-0.0173151	0.295046	-0.0318513	0.0513262	0.113063	0.600975	0.274634	5.68541	9.81858	0.199089	0.423955	scaffold00001	2617106	2618296		probable Golgi apparatus membrane protein tvp38	NA
661	PAC_00810	0.231503	0.0682003	0.187401	0.266939	0.0285425	-0.00566853	-0.0335249	6.95797	3.17507	0.868348	0.95951	scaffold00001	2620312	2618629		uncharacterized protein	NA
662	PAC_00811	-0.12267	0.176251	0.0207426	-0.0649439	-0.154257	-0.103225	-0.0326108	6.00759	1.84153	0.968088	0.996339	scaffold00001	2621335	2625189		uncharacterized protein	NA
11565	PAC_14245	0.0419448	-1.85578	-2.21004	-1.49712	-1.65324	-1.64276	-1.01598	1.98212	54.5408	1.84e-09	2.84e-07	scaffold00026	510968	513004	scaffold00026:510968-513004	uncharacterized protein	NA
1758	PAC_02161	-0.347965	-0.0609331	0.556569	1.19637	1.79482	2.41813	1.51108	5.57282	54.3736	1.98e-09	3.01e-07	scaffold00002	3063832	3062980	scaffold00002:3062980-3063832	related to emopamil-binding protein	C-compound binding, lipid, fatty acid and isoprenoid metabolism, tetracyclic and pentacyclic triterpenes (cholesterin, steroids and hopanoids) metabolism, drug/toxin transport, receptor enzyme mediated signalling
8170	PAC_10118	-1.17859	0.746162	-0.72404	-1.00505	-1.72665	-1.29854	-0.952253	4.24155	54.3721	1.99e-09	3.01e-07	scaffold00015	1129004	1130968	scaffold00015:1129004-1130968	uncharacterized protein	DNA conformation modification (e.g. chromatin), RNA synthesis, protein binding, metal binding, heavy metal binding (Cu, Fe, Zn), organization of chromosome structure
2370	PAC_02959	0.196036	0.152919	0.129384	0.412932	1.93641	2.28129	0.810794	4.86109	54.2736	2.08e-09	3.11e-07	scaffold00003	2108203	2109170	scaffold00003:2108203-2109170	related to galactinol synthase	polysaccharide metabolism
1527	PAC_01889	-0.201729	0.691071	0.335448	-0.251819	1.12744	1.67936	1.58589	5.71605	54.2567	2.09e-09	3.11e-07	scaffold00002	2162577	2163992	scaffold00002:2162577-2163992	related to epithelial zinc-finger ezf protein	transcriptional control, DNA conformation modification (e.g. chromatin), RNA synthesis, nucleic acid binding, DNA binding, metal binding, heavy metal binding (Cu, Fe, Zn), organization of chromosome structure, protein binding
668	PAC_00817	-0.142794	-0.352104	0.21007	0.309049	-0.267129	-0.436273	-0.673543	2.58829	7.33135	0.395214	0.638326	scaffold00001	2636985	2637935		uncharacterized protein	NA
669	PAC_00818	1.15664	-0.249936	0.00846173	-0.381931	-0.574307	-0.354424	0.200743	1.2181	7.908	0.340776	0.585254	scaffold00001	2639395	2638515		uncharacterized protein	polysaccharide metabolism
670	PAC_00819	-0.168633	-0.138728	0.370844	1.51078	0.667133	0.368395	-0.539316	3.64625	10.7346	0.150623	0.357958	scaffold00001	2641208	2640240		related to dehydrogenases with different specificities (related to short-chain alcohol dehydrogenases)	secondary metabolism, pentose-phosphate pathway, C-compound and carbohydrate metabolism
671	PAC_00820	0.0475785	0.0877924	0.808601	1.02697	0.980145	-0.0464716	-0.00670005	3.3665	12.1141	0.096867	0.270168	scaffold00001	2642540	2641691		uncharacterized protein	NA
672	PAC_00821	-0.0509957	-0.185685	0.164924	0.53575	0.457136	-0.304205	0.402849	3.00223	5.01387	0.658271	0.837404	scaffold00001	2644317	2648812		related to QNS1 - glutamine-dependent NAD Synthetase	degradation of glutamine, metabolism of glutamate, metabolism of vitamins, cofactors, and prosthetic groups, nitrogen metabolism, biosynthesis of vitamins, cofactors, and prosthetic groups, nucleotide/nucleoside/nucleobase binding, ATP binding
673	PAC_00822	-0.133401	0.0285308	-0.323321	-0.340037	-1.01042	-0.230873	-0.373476	8.1152	15.9798	0.025302	0.109766	scaffold00001	2655253	2649406		probable transmembrane protein	cellular signalling
674	PAC_00823	0.183482	0.124108	-0.205716	0.000271001	0.0317715	0.0108154	0.0424771	5.96175	2.13427	0.952037	0.991417	scaffold00001	2657512	2660931		uncharacterized protein	NA
675	PAC_00824	-0.123966	0.135428	0.0521943	-0.0344513	-0.285434	-0.124723	-0.196419	7.41545	3.26762	0.859191	0.955207	scaffold00001	2661500	2665858		related to integral membrane protein	NA
676	PAC_00825	-0.0210879	0.0251293	-0.0396852	0.0842928	-0.136198	0.319177	0.411616	6.75275	4.74325	0.691263	0.858728	scaffold00001	2667505	2669445		probable putative oxysterol-binding protein OSBP	lipid binding, tetracyclic and pentacyclic triterpenes (cholesterin, steroids and hopanoids) metabolism, lipid, fatty acid and isoprenoid metabolism, lipid/fatty acid transport
677	PAC_00826	-0.258798	0.473717	0.317445	0.153944	0.170789	0.226447	-0.155672	5.24128	8.03158	0.329817	0.573874	scaffold00001	2671005	2670279		splicing factor U2af subunit	splicing, RNA binding, mRNA processing (splicing, 5'-, 3'-end processing), protein binding, nucleic acid binding, metal binding, heavy metal binding (Cu, Fe, Zn), nucleotide/nucleoside/nucleobase binding
678	PAC_00827	-0.0100617	0.276621	0.144458	0.298723	-0.119256	-0.167026	0.207799	3.08858	1.53796	0.980966	0.99879	NA	NA	NA		maybe pseudogene	NA
679	PAC_00828	0.294703	0.101363	-0.196843	-0.340161	-0.15881	-0.213184	-0.0244017	6.91898	4.19428	0.757148	0.897503	scaffold00001	2679842	2677389		related to vegetatible incompatibility protein het-e-1	NA
680	PAC_00830	0.289616	-0.64139	-0.9419	-0.648998	-0.401	-0.275403	-0.332735	3.53535	17.1127	0.0166839	0.0832466	scaffold00001	2688382	2687849		uncharacterized protein	NA
681	PAC_00831	0.214713	0.0971007	0.497523	1.03474	0.965702	0.730319	0.106287	3.71847	14.1483	0.0486057	0.171999	scaffold00001	2689824	2690640		uncharacterized protein	NA
682	PAC_00832	0.231066	-0.128211	0.130277	0.153221	0.254375	0.409308	0.407492	3.70867	6.59594	0.472126	0.702987	scaffold00001	2692519	2691089		probable histone deacetylase HosA	DNA conformation modification (e.g. chromatin), transcriptional control, protein modification, organization of chromosome structure, meiosis, modification by acetylation, deacetylation, protein binding
683	PAC_00833	-0.140371	0.214542	-0.0371099	-0.12513	-0.329698	-0.206734	-0.129397	5.42339	4.95841	0.665039	0.841829	scaffold00001	2693413	2694675		related to component of histone acetyltransferase complex	DNA conformation modification (e.g. chromatin), transcriptional control, protein binding, heavy metal binding (Cu, Fe, Zn), cell cycle, DNA binding, enzyme activator
684	PAC_00834	-0.872282	0.0417878	0.236377	0.190968	-0.477537	-0.245292	-0.118466	5.86249	10.9026	0.142924	0.34607	scaffold00001	2695188	2696631		uncharacterized protein	NA
685	PAC_00835	0.286337	0.0593194	-0.102523	-0.341138	0.03585	0.0391132	-0.185551	6.75942	4.1448	0.762957	0.900532	scaffold00001	2698737	2696971		related to MFS amino acid transporter	secondary metabolism, amino acid/amino acid derivatives transport
686	PAC_00836	-0.0943888	0.1437	0.116629	-0.0490854	-0.123254	-0.0790961	-0.0833283	5.74684	1.62838	0.97753	0.997788	scaffold00001	2702482	2699797		related to cercosporin resistance protein	resistance proteins
687	PAC_00837	-0.160622	0.187215	0.0326289	0.12072	0.0342061	0.191506	0.45107	5.37202	5.16407	0.639949	0.824853	scaffold00001	2705063	2707349		uncharacterized protein	NA
688	PAC_00838	0.219805	0.278408	0.397779	-0.341542	-0.314084	-0.23635	-0.155434	6.31923	9.86946	0.196093	0.419979	scaffold00001	2714112	2710618		uncharacterized protein	NA
689	PAC_00839	-0.379041	-0.0383126	0.378297	0.378082	-0.242699	0.0199978	-0.379985	11.7994	3.68373	0.815399	0.93031	scaffold00001	2717137	2718834		related beta-glucosidase btgE	polysaccharide metabolism, cell wall, C-compound and carbohydrate metabolism, cytokinesis (cell division) /septum formation and hydrolysis, sugar, glucoside, polyol and carboxylate catabolism, mating (fertilization)
690	PAC_00841	0.122281	-0.00246257	0.430443	0.888704	0.384358	0.219196	0.0643031	4.68408	8.83236	0.264917	0.504587	scaffold00001	2725884	2722606		uncharacterized protein	polynucleotide degradation, mitotic cell cycle and cell cycle control, chromosome segregation/division, mRNA processing (splicing, 5'-, 3'-end processing), modification by phosphorylation, dephosphorylation, autophosphorylation, RNA degradation, splicing
691	PAC_00842	-0.119308	-0.170883	-0.00751695	-0.00519429	-0.751274	-0.366392	-0.181202	6.07033	12.8622	0.0755375	0.230151	scaffold00001	2727718	2726872		uncharacterized protein	NA
692	PAC_00843	-0.140921	-0.0629842	0.349934	0.829098	0.0846048	0.276111	0.0364317	7.99036	9.89351	0.194689	0.418524	scaffold00001	2731029	2728409		probable UTP-glucose-1-phosphate uridylyltransferase	C-compound and carbohydrate metabolism, phosphate metabolism, sugar, glucoside, polyol and carboxylate anabolism, sugar, glucoside, polyol and carboxylate catabolism, metabolism of energy reserves (e.g. glycogen, trehalose), modification with sugar residues (e.g. glycosylation, deglycosylation), pyrimidine nucleotide/nucleoside/nucleobase metabolism, sugar, glucoside, polyol and carboxylate metab…
2151	PAC_02698	2.68801	-0.642604	-0.471057	-0.988316	0.459403	0.186192	-0.576486	5.17691	53.9512	2.4e-09	3.53e-07	scaffold00003	1167116	1169306	scaffold00003:1167116-1169306	probable glucoamylase precursor	sugar, glucoside, polyol and carboxylate catabolism, polysaccharide metabolism, secondary metabolism, development of asco- basidio- or zygospore, C-compound and carbohydrate metabolism
694	PAC_00846	-0.269178	0.306815	0.216232	0.0727369	-0.16364	-0.125512	-0.0599476	5.78981	5.24572	0.630005	0.818075	scaffold00001	2741144	2740149		related to phosphotyrosyl phosphatase activator PTPA	enzyme activator, cellular signalling, spindle pole body/centrosome and microtubule cycle, enzymatic activity regulation / enzyme regulator, osmotic and salt stress response, phosphate metabolism, modification by phosphorylation, dephosphorylation, autophosphorylation, protein binding, regulation by modification, regulation of protein activity
695	PAC_00847	0.0250075	-0.205391	0.150551	0.225933	0.0102062	0.138049	-0.268076	3.32605	2.29466	0.94175	0.988216	scaffold00001	2741337	2742203		related to RRP46 protein, involved in rRNA processing	rRNA processing, RNA degradation, protein binding
696	PAC_00848	0.0371712	-0.101112	-0.0544765	0.00387687	0.242798	0.160469	0.116047	6.57231	2.12629	0.952521	0.991516	scaffold00001	2744266	2746128		probable UTR1 protein, associated with ferric reductase activity	homeostasis of metal ions (Na, K, Ca etc.), nucleotide/nucleoside/nucleobase metabolism, phosphate metabolism, metabolism of vitamins, cofactors, and prosthetic groups, biosynthesis of vitamins, cofactors, and prosthetic groups, homeostasis of cations, purin nucleotide/nucleoside/nucleobase metabolism, metal binding
697	PAC_00849	0.378798	0.131247	-0.187312	-0.464169	0.301323	0.213513	0.359592	4.05535	4.53314	0.716723	0.87442	scaffold00001	2746967	2748634		uncharacterized protein	NA
10852	PAC_13391	0.635919	0.545378	0.616572	0.854765	1.81219	1.4761	0.824261	3.02138	53.9369	2.42e-09	3.53e-07	scaffold00023	1033033	1032222	scaffold00023:1032222-1033033	related to P.aeruginosa anthranilate synthase component II	purin nucleotide/nucleoside/nucleobase metabolism
14615	PAC_18800	1.18873	1.16403	1.96169	3.20457	0.684632	1.02362	1.21285	5.38194	53.7168	2.68e-09	3.87e-07	scaffold00061	111197	108302	scaffold00061:108302-111197	uncharacterized protein	secondary metabolism
700	PAC_00852	-0.190305	-0.118963	0.235503	0.642302	0.556656	0.112147	0.00362229	8.09765	8.40936	0.297884	0.541312	scaffold00001	2757020	2756075		GTP-binding nuclear protein GSP1/Ran	RNA transport, nuclear transport, nucleus, rRNA processing, RNA degradation, mitotic cell cycle and cell cycle control, protein targeting, sorting and translocation, protein binding, nucleotide/nucleoside/nucleobase binding, GTP binding, protein transport, small GTPase mediated signal transduction, DNA conformation modification (e.g. chromatin)
701	PAC_00853	0.105183	-0.11731	-0.104376	0.0578343	0.338214	0.243154	0.219489	5.04667	4.14379	0.763075	0.900562	scaffold00001	2758560	2757718		related to NAS2 - ubiquitin-dependent protein catabolism	protein processing (proteolytic), proteasomal degradation (ubiquitin/proteasomal pathway), protein binding, regulation by binding / dissociation, enzymatic activity regulation / enzyme regulator, stress response, cell growth / morphogenesis, cytoskeleton/structural proteins, budding, cell polarity and filament formation
1738	PAC_02136	-0.179348	-0.369894	-0.0941464	-0.0296124	1.41331	1.25758	-0.0228909	6.04459	53.5531	2.88e-09	4.13e-07	scaffold00002	2991084	2990034	scaffold00002:2990034-2991084	related to delta3-cis-delta2-trans-enoyl-CoA isomerase	lipid, fatty acid and isoprenoid metabolism, oxidation of fatty acids, fatty acid metabolism, peroxisome
703	PAC_00855	0.710018	-0.150421	-0.782833	-0.500728	0.135871	0.712797	0.586674	5.13083	13.9598	0.0519017	0.179114	scaffold00001	2768884	2769420		uncharacterized protein	NA
704	PAC_00856	-0.92542	-0.271651	-0.25388	-0.453412	-0.364615	-0.123125	0.0786226	8.87824	11.0272	0.137435	0.336664	scaffold00001	2771756	2771141		related to RNA binding protein	NA
705	PAC_00857	-0.302737	0.0691695	-0.430459	-1.06535	-0.788333	-0.839881	0.0213695	3.03804	14.584	0.0417171	0.154679	scaffold00001	2773032	2772464		uncharacterized protein	NA
706	PAC_00858	0.189158	-0.0636026	0.442452	0.765056	0.381888	-0.0757481	-0.283415	5.64484	13.8118	0.0546321	0.185542	scaffold00001	2774286	2773600		uncharacterized protein	NA
707	PAC_00859	-0.0519043	-0.117085	0.136742	0.283566	0.394469	0.896437	0.0248449	4.78221	10.6728	0.15354	0.362025	scaffold00001	2775298	2778327		related to protein kinase CDC5	DNA synthesis and replication, mitotic cell cycle and cell cycle control, phosphate metabolism, modification by phosphorylation, dephosphorylation, autophosphorylation, M phase, protein binding, nucleotide/nucleoside/nucleobase binding, ATP binding, regulation by modification, regulation of protein activity, serine/threonine kinase, cellular signalling
708	PAC_00860	0.171529	0.302038	0.353911	0.401771	0.132586	0.190326	-0.0570165	5.87528	8.74592	0.271416	0.511872	scaffold00001	2782733	2780562		related to protoplast regeneration and killer toxin resistance protein	regulation of C-compound and carbohydrate metabolism, cell wall, chitin anabolism, cytokinesis (cell division) /septum formation and hydrolysis, enzyme activator, osmotic and salt stress response, cell growth / morphogenesis, cytoskeleton/structural proteins, budding, cell polarity and filament formation, enzymatic activity regulation / enzyme regulator, development of asco- basidio- or zygospore
709	PAC_00861	0.140072	0.292336	0.310224	0.115988	-0.0358544	0.0473705	-0.0657595	9.31971	2.60104	0.919299	0.98095	scaffold00001	2786715	2790474		probable chitin synthase 4	aminosaccharide anabolism, cell wall, chitin anabolism, cytokinesis (cell division) /septum formation and hydrolysis, osmotic and salt stress response, budding, cell polarity and filament formation, development of asco- basidio- or zygospore, polysaccharide metabolism
710	PAC_00862	-0.124775	1.77201	0.333665	-0.251311	0.0444928	-0.929028	-1.32148	0.299554	9.45012	0.221934	0.453268	scaffold00001	2794337	2793438		uncharacterized protein	NA
711	PAC_00865	1.58972	0.147295	-0.328218	0.555387	-0.0451753	-0.221029	0.443317	1.4727	13.8954	0.0530734	0.181716	scaffold00001	2799541	2798483		uncharacterized protein	sugar, glucoside, polyol and carboxylate catabolism, C-2 compound and organic acid catabolism, respiration, energy conversion and regeneration, C-compound and carbohydrate metabolism, disease, virulence and defense, stress response
4883	PAC_06100	1.2343	0.892457	1.65349	1.22447	2.64264	0.795377	-0.405008	1.57802	53.4177	3.07e-09	4.35e-07	scaffold00007	1706767	1705898	scaffold00007:1705898-1706767	related to alpha/beta fold family hydrolase	NA
713	PAC_00867	0.368193	-0.116328	0.287245	0.515985	0.10574	-0.117154	0.221061	3.24294	5.33997	0.61855	0.810728	scaffold00001	2803194	2804543		related to NAD dependent epimerase/dehydratase family protein	NA
714	PAC_00868	0.39575	0.423939	0.680034	-0.295254	-0.777409	-1.19051	0.446546	2.01195	6.52199	0.480284	0.709306	scaffold00001	2805193	2806068		uncharacterized protein	NA
715	PAC_00870	-0.217666	-0.0266669	0.32482	0.234476	-0.0871484	-0.150541	-0.245279	6.29748	6.14867	0.522501	0.742239	scaffold00001	2810183	2812273		related to GTPase-activating protein beta-chimerin	GTPase activator (GAP), small GTPase mediated signal transduction, G-protein mediated signal transduction, DNA conformation modification (e.g. chromatin), cell cycle, mitotic cell cycle and cell cycle control, RNA synthesis, transcriptional control, DNA binding, nucleotide/nucleoside/nucleobase binding, GTP binding, integrin receptor signalling pathway, regulation of directional cell growth, orga…
716	PAC_00871	0.155193	-0.193087	0.141932	0.451544	0.505655	0.160146	-0.313389	4.25704	4.18506	0.758233	0.898039	scaffold00001	2813943	2813239		probable regulator of ribosome biosynthesis	ribosome biogenesis, rRNA synthesis, rRNA processing
717	PAC_00872	-0.116326	-0.0862152	0.226189	0.66761	0.0731327	-0.271776	-0.307365	6.11743	7.57708	0.371357	0.615422	scaffold00001	2814182	2815934		related to ribosomal protein	ribosomal proteins, mitochondrion
718	PAC_00873	-0.426153	0.555799	0.110129	0.531743	0.147202	-0.0113412	0.158659	1.58886	3.75489	0.807537	0.926145	scaffold00001	2816479	2818055		uncharacterized protein	NA
719	PAC_00874	0.210057	-0.402203	-0.867153	-0.517951	-0.0703069	0.712171	0.332666	1.65447	10.7019	0.152162	0.359876	scaffold00001	2818659	2819839		uncharacterized protein	NA
8888	PAC_10961	-0.0383771	0.659142	0.371089	0.0538217	1.56662	1.48207	1.15522	7.36933	53.3743	3.13e-09	4.4e-07	scaffold00017	865390	866291	scaffold00017:865390-866291	uncharacterized protein	NA
14503	PAC_18643	4.86523	-1.13723	1.21103	-0.45872	-2.74843	-2.89884	-1.54227	0.738232	53.3121	3.22e-09	4.48e-07	scaffold00059	110395	111683	scaffold00059:110395-111683	related to Ca2+/H+ antiporter VCX1 and related proteins	cation transport (H+, Na+, K+, Ca2+ , NH4+, etc.), vacuolar/lysosomal transport, homeostasis of metal ions (Na, K, Ca etc.), homeostasis of protons, proton driven antiporter, transport facilities
722	PAC_00878	0.0432982	0.46732	0.231031	-0.559033	-0.359424	-0.38882	0.385912	2.24278	4.88963	0.67343	0.847552	scaffold00001	2828969	2830388		probable hippurate hydrolase	nitrogen, sulfur and selenium metabolism, lipid, fatty acid and isoprenoid metabolism, modification by acetylation, deacetylation, protein/peptide degradation, metal binding, protein modification
723	PAC_00879	0.139261	0.116714	-0.68985	-0.0419062	0.325672	0.218108	0.623707	2.21661	4.85891	0.677177	0.850161	scaffold00001	2831882	2830472		uncharacterized protein	NA
724	PAC_00880	0.306356	-0.0510858	0.0129749	0.176891	-0.0319948	-0.195963	-0.0505261	4.8991	2.86897	0.896853	0.972293	scaffold00001	2836494	2832493		uncharacterized protein	NA
725	PAC_00881	0.3217	0.388427	-0.224018	-0.352744	-0.072196	0.51322	0.33984	5.23941	5.61494	0.585359	0.790318	scaffold00001	2837733	2837165		uncharacterized protein	NA
726	PAC_00882	0.200834	0.0218628	0.283195	1.27945	-0.197458	-0.177793	-0.192071	6.39645	11.733	0.109688	0.29222	scaffold00001	2839538	2838326		probable ATP phosphoribosyltransferase	biosynthesis of histidine, regulation of amino acid metabolism, purin nucleotide/nucleoside/nucleobase metabolism
727	PAC_00883	-0.305799	-0.152675	0.139968	0.67994	-0.0635054	-0.448003	-0.389883	6.54237	6.71944	0.458665	0.691118	scaffold00001	2840044	2840415		40S ribosomal protein S28	ribosomal proteins, translation, protein binding, ribosome biogenesis
728	PAC_00884	0.167582	0.476506	-0.124756	0.00458539	-0.828107	-0.705351	0.212711	1.70032	12.0491	0.098956	0.273746	scaffold00001	2842732	2841656		uncharacterized protein	NA
729	PAC_00885	-0.261108	0.147383	-0.435115	-0.683356	-0.780029	-0.412354	0.0800513	4.66185	18.2155	0.0110345	0.0621124	scaffold00001	2847432	2844349		uncharacterized protein	NA
730	PAC_00886	-0.245211	0.0274707	0.200519	-0.0205096	-0.55938	-0.342853	-0.374497	7.97879	7.13528	0.414932	0.654818	scaffold00001	2849966	2850796		uncharacterized protein	NA
731	PAC_00889	-0.916937	0.956259	-0.235276	0.240733	-0.517375	-0.431062	-0.115626	1.36323	6.09034	0.529242	0.74772	scaffold00001	2859293	2858050		related to nucleoside-diphosphate-sugar epimerases	nucleotide-sugar metabolism, C-1 compound metabolism, complex cofactor/cosubstrate/vitamine binding, C-compound and carbohydrate metabolism, cell wall, transcriptional control, organization of chromosome structure
732	PAC_00890	0.314148	0.281356	0.663912	-0.416649	-0.785777	-0.251608	-1.03505	0.653561	8.37851	0.300402	0.543335	scaffold00001	2859497	2860138		uncharacterized protein	NA
733	PAC_00891	0.744013	0.889348	0.475624	-0.606651	-1.06248	-0.721473	-0.957734	0.608418	14.6551	0.040684	0.152177	scaffold00001	2862227	2860565		uncharacterized protein	NA
734	PAC_00892	0.361744	0.117945	0.472394	0.277328	-0.050671	-0.464375	-0.300233	4.65624	11.2046	0.129942	0.32499	scaffold00001	2866723	2865182		uncharacterized protein	NA
735	PAC_00893	-0.0489379	-0.183192	0.227279	0.553945	0.0982219	-0.274281	-0.248149	7.00014	6.74935	0.455436	0.68798	scaffold00001	2867312	2868088		probable PAM17 Presequence translocase-associated motor subunit, required for stable complex formation between cochaperones Pam16p and Pam18p	protein binding, protein transport, mitochondrial transport, mitochondrion
736	PAC_00894	0.366694	0.186401	0.115302	0.262951	-0.0481837	0.0198276	0.213591	4.06242	3.86699	0.794964	0.919291	scaffold00001	2869850	2868316		related to molybdenum cofactor biosynthetic protein	biosynthesis of vitamins, cofactors, and prosthetic groups, modification by ubiquitin-related proteins, enzymatic activity regulation / enzyme regulator, metabolism of vitamins, cofactors, and prosthetic groups
737	PAC_00895	-0.329097	-0.233556	-0.0276306	0.327441	-0.310624	-0.522972	-0.158272	3.22744	5.79131	0.564317	0.774708	scaffold00001	2870016	2870671		uncharacterized protein	NA
12993	PAC_16358	0.172663	0.785459	1.23502	0.98242	0.871588	1.13401	2.1288	3.59295	53.2156	3.36e-09	4.64e-07	scaffold00037	258103	259895	scaffold00037:258103-259895	related to flavin-containing monooxygenase	secondary metabolism, FAD/FMN binding, NAD/NADP binding, electron transport, detoxification by modification, C-compound and carbohydrate metabolism, metabolism of vitamins, cofactors, and prosthetic groups, oxidative stress response
739	PAC_00897	-0.0525758	-0.105042	-0.2032	0.0113252	-0.0947765	-0.0283689	-0.0377648	5.89844	1.60431	0.978477	0.997877	scaffold00001	2874102	2872923		related to sentrin-specific protease SENP8 (SUMO-specific protease)	protein/peptide degradation, modification by ubiquitination, deubiquitination, modification by ubiquitin-related proteins
740	PAC_00898	0.208693	0.326252	-0.283579	-0.560792	-0.287342	-0.28875	-0.312749	3.40758	8.69903	0.274993	0.516343	scaffold00001	2880670	2874698		uncharacterized protein	NA
741	PAC_00899	-0.916057	-0.473218	-1.13174	-0.382646	0.535716	0.825367	-0.267229	6.27121	12.7195	0.079246	0.237241	scaffold00001	2885969	2883839		related to allantoate permease	allantoin and allantoate transport, transport facilities, cellular import, vitamine/cofactor transport, non-vesicular cellular import
12225	PAC_15159	-1.54115	-0.669981	-1.21237	-1.47586	-0.822208	-2.01062	-1.6792	0.630498	53.0155	3.68e-09	5.04e-07	scaffold00030	86871	83209	scaffold00030:83209-86871	uncharacterized protein	NA
743	PAC_00902	-0.341592	0.191649	0.841898	0.28892	0.880006	1.84656	-0.121785	1.9847	11.3802	0.122873	0.313693	scaffold00001	2892361	2891282		uncharacterized protein	NA
14837	PAC_19135	-0.242151	-0.257349	-0.117991	0.398886	3.7683	3.15575	1.46095	3.87395	52.9763	3.75e-09	5.09e-07	scaffold00067	130017	129110	scaffold00067:129110-130017	related to chloroperoxidase	detoxification, homeostasis of chloride
7678	PAC_09532	-1.61926	0.191254	0.0519422	-0.00127846	2.47692	1.38662	1.02537	8.13341	52.8538	3.96e-09	5.31e-07	scaffold00014	842697	840640	scaffold00014:840640-842697	probable aromatic amino acid transport protein aroP	amino acid/amino acid derivatives transport, non-vesicular cellular import, cellular import
746	PAC_00906	-0.353143	-0.369827	-0.850742	-0.585866	0.131771	-0.144164	0.500709	6.59527	11.614	0.113989	0.299433	scaffold00001	2902081	2904232		uncharacterized protein	NA
747	PAC_00907	0.111724	-2.05632	-1.48061	-0.127763	-1.14077	-0.632347	-1.0744	0.465743	16.1587	0.0237055	0.105455	scaffold00001	2906850	2907892		uncharacterized protein	NA
13640	PAC_17238	0.287443	0.6057	0.756913	-0.0544008	0.724956	3.87678	2.66411	1.69269	52.8428	3.98e-09	5.31e-07	scaffold00043	201566	199894	scaffold00043:199894-201566	related to benzoate 4-monooxygenase cytochrome P450	biosynthesis of phenylalanine, degradation of phenylalanine, secondary metabolism, detoxification involving cytochrome P450, nitrogen, sulfur and selenium metabolism, electron transport
749	PAC_00912	0.565209	0.37354	0.839157	1.17795	0.101355	-0.265571	-0.179582	6.97938	10.0605	0.185172	0.405988	scaffold00001	2916857	2920796		probable peroxin-1	peroxisome, phosphate metabolism, assembly of protein complexes, ATP binding, protein folding and stabilization, accessory proteins of electron transport and membrane-associated energy conservation, mitotic cell cycle and cell cycle control, vesicular transport (Golgi network, etc.), cellular signalling
750	PAC_00913	0.507235	0.0523253	0.25974	0.767551	0.0463389	0.123317	0.231561	4.44004	11.2942	0.126289	0.319541	scaffold00001	2922587	2925148		related to FMO1 Flavin-containing monooxygenase	resistance proteins, detoxification, C-compound and carbohydrate metabolism, metabolism of vitamins, cofactors, and prosthetic groups, FAD/FMN binding, NAD/NADP binding, degradation / modification of foreign (exogenous) compounds, electron transport, detoxification by modification, oxidative stress response
751	PAC_00914	-0.379167	-0.153231	-0.605905	-0.85302	-1.30877	-0.722713	-0.541506	4.09677	12.322	0.0904536	0.25873	scaffold00001	2926095	2929361		uncharacterized protein	NA
13307	PAC_16775	-4.68911	-0.879602	-0.371138	-0.79605	-0.855583	-0.412751	0.884	6.45657	52.7346	4.18e-09	5.53e-07	scaffold00040	215441	214059	scaffold00040:214059-215441	uncharacterized protein	NA
753	PAC_00916	-0.293616	-0.34736	0.0503958	-0.321335	-0.429957	-0.396563	-0.298242	4.44895	11.4199	0.121324	0.311215	scaffold00001	2932518	2933438		uncharacterized protein	NA
9987	PAC_12341	0.131866	0.811023	0.751673	0.870369	2.11667	1.38286	0.401042	4.9611	52.6254	4.4e-09	5.77e-07	scaffold00020	1144303	1144938	scaffold00020:1144303-1144938	uncharacterized protein	NA
755	PAC_00918	-1.28142	0.511243	0.666253	0.803297	0.60371	0.0820981	-0.556237	9.4378	14.0259	0.0507225	0.176449	scaffold00001	2936150	2937264		uncharacterized protein	secondary metabolism
756	PAC_00921	0.344675	0.0355254	0.129107	0.302662	0.0253501	-0.343409	-0.340581	4.47498	6.55022	0.47716	0.707067	scaffold00001	2945471	2944452		uncharacterized protein	NA
757	PAC_00922	-0.296287	-0.177494	-0.0655221	-0.0345119	-0.365808	-0.509837	-0.499037	5.40563	10.4767	0.163132	0.37573	scaffold00001	2947332	2948542		probable Rab geranylgeranyl transferase type II beta subunit	lipid, fatty acid and isoprenoid metabolism, modification with fatty acids (e.g. myristylation, palmitylation, farnesylation), cellular signalling, protein modification, isoprenoid metabolism, metal binding, heavy metal binding (Cu, Fe, Zn)
758	PAC_00923	-0.96002	0.487375	0.0448767	-0.139448	-0.857416	-0.284931	-0.312798	0.989827	8.10234	0.323656	0.568145	scaffold00001	2950557	2952433		uncharacterized protein	NA
759	PAC_00924	0.158231	-0.0644655	0.0220904	0.291811	0.436254	0.543292	0.0315296	4.16131	7.79652	0.350878	0.594987	scaffold00001	2956194	2952742		related to DNA mismatch repair protein	DNA repair, DNA binding, protein binding, ATP binding, DNA damage response, somatic / mitotic recombination, cell cycle checkpoints (checkpoints of morphogenesis, DNA-damage,-replication, mitotic phase and spindle), DNA recombination and DNA repair
760	PAC_00926	0.616462	0.677472	-0.506415	0.101025	0.371714	0.505904	0.346383	0.898406	5.18645	0.637221	0.823104	scaffold00001	2964668	2962757		related to allantoate permease	allantoin and allantoate transport, non-vesicular cellular import, cellular import, transport facilities
761	PAC_00931	0.319741	-0.000530149	0.148239	0.271305	-0.243972	0.000347293	0.844074	2.86273	7.34602	0.393763	0.636982	scaffold00001	2993260	2995673		probable transketolase TktA	pentose-phosphate pathway, amino acid metabolism, sugar, glucoside, polyol and carboxylate anabolism, sugar, glucoside, polyol and carboxylate catabolism, C-compound and carbohydrate metabolism, isoprenoid metabolism, glycolysis and gluconeogenesis
762	PAC_00932	-0.133985	-0.0714132	0.351425	-0.42776	-0.390582	-0.125941	0.147164	3.50733	4.89957	0.672218	0.846864	scaffold00001	2996532	2998426		uncharacterized protein	cell growth / morphogenesis
1706	PAC_02102	-0.360926	-0.814528	-0.906109	-0.390125	-1.30359	-1.38722	-0.452985	4.92615	52.5109	4.63e-09	5.98e-07	scaffold00002	2882880	2885067	scaffold00002:2882880-2885067	uncharacterized protein	NA
764	PAC_00934	0.301692	0.0972492	-0.111987	1.36596	-0.73356	-0.263878	0.543888	1.91446	8.61623	0.281395	0.522819	scaffold00001	3001333	3003938		uncharacterized protein	NA
765	PAC_00935	-0.43162	0.467785	-0.238221	-0.45243	-0.496234	-1.60143	-0.05839	5.28963	18.1791	0.0111875	0.0628083	scaffold00001	3010147	3008165		uncharacterized protein	NA
766	PAC_00939	0.171066	-0.0894057	0.150742	0.127837	0.238289	-0.0407807	0.014277	5.38847	2.20526	0.947612	0.990298	scaffold00001	3044156	3039666		uncharacterized protein	DNA repair, DNA recombination and DNA repair, DNA methylation, protein binding, DNA binding, DNA damage response, electromagnetic waves stress response (e.g. UV, X-ray), cellular sensing and response to external stimulus, induction of apoptosis by intracellular signals
767	PAC_00940	-0.238322	-0.0585488	0.167355	0.273117	0.636409	0.256867	-0.0605424	8.37935	5.69445	0.575844	0.783298	scaffold00001	3045973	3044644		cytochrome c1 haem protein	electron transport and membrane-associated energy conservation, respiration, accessory proteins of electron transport and membrane-associated energy conservation, aerobic respiration, energy generation (e.g. ATP synthase), electron transport, heavy metal binding (Cu, Fe, Zn), heme binding
768	PAC_00941	0.149575	0.0748743	0.194358	0.649506	-0.00344799	0.267024	-0.129214	7.19034	5.19179	0.63657	0.822535	scaffold00001	3047840	3046588		phospho-2-dehydro-3-deoxyheptonate aldolase	metabolism of the cysteine - aromatic group, aromate anabolism, metabolism of derivatives of dehydroquinic acid, shikimic acid and chorismic acid, amino acid metabolism
769	PAC_00942	-0.56465	-0.068154	0.189047	0.216003	-0.695715	0.0512511	0.0563278	4.63851	10.04	0.186318	0.407316	scaffold00001	3048993	3049797		uncharacterized protein	NA
770	PAC_00943	-0.711984	-0.190088	0.2579	0.504522	0.556783	0.302822	0.0218798	6.81932	10.2197	0.176461	0.394466	scaffold00001	3051677	3050089		glycerol-3-phosphate dehydrogenase	fatty acid metabolism, NAD/NADP binding, C-compound and carbohydrate metabolism, lipid, fatty acid and isoprenoid metabolism, osmotic and salt stress response, osmosensing and response, sugar, glucoside, polyol and carboxylate catabolism, C-3 compound catabolism
771	PAC_00944	-0.108009	-0.0720633	-0.523704	-0.151196	-0.35967	0.223214	0.677737	6.81002	9.91645	0.193358	0.416465	scaffold00001	3052722	3057529		probable glycogen debranching enzyme	C-compound and carbohydrate metabolism, metabolism of energy reserves (e.g. glycogen, trehalose), polysaccharide metabolism
810	PAC_01020	0.238711	0.14564	-1.46206	-1.85624	-1.56399	-1.11496	-0.301669	2.09529	52.5091	4.63e-09	5.98e-07	scaffold00001	3271015	3272520	scaffold00001:3271015-3272520	related to LysR family regulatory protein	NA
773	PAC_00950	-1.31515	-0.684216	-0.331765	-1.01842	-1.39344	-1.30074	0.570935	3.55698	17.0428	0.017122	0.0846194	scaffold00001	3074206	3075148		uncharacterized protein	NA
11322	PAC_13966	0.945988	0.546125	0.786742	1.64606	2.73189	1.31166	0.193851	5.69165	52.3486	4.98e-09	6.38e-07	scaffold00025	687021	685318	scaffold00025:685318-687021	uncharacterized protein	disease, virulence and defense, virulence, disease factors
775	PAC_00955	-0.0462195	-0.00252916	0.0915439	0.193389	-0.142025	-0.419101	0.166402	3.79931	3.73428	0.809824	0.927542	scaffold00001	3097325	3096546		related to UPF0641 membrane protein PJ4664.05	NA
776	PAC_00956	0.00665	-0.175623	-0.0516403	0.107723	-0.217799	-0.0590939	-0.0809107	5.17495	2.0032	0.959663	0.993789	scaffold00001	3097562	3099522		probable peptidyl-prolyl cis-trans isomerase	mRNA processing (splicing, 5'-, 3'-end processing), splicing, protein folding and stabilization, protein binding, nutrient starvation response
777	PAC_00957	0.192275	-0.0799162	-0.393221	-0.374362	0.127374	-0.12021	-0.0212344	5.79955	4.71909	0.694199	0.8608	scaffold00001	3099972	3102502		related to acriflavine sensitivity control protein ACR-2	NA
778	PAC_00958	0.919534	-0.123399	-0.2451	-0.354925	0.165519	-0.0839089	0.0603556	0.917523	3.98427	0.781588	0.911308	scaffold00001	3104944	3106338		uncharacterized protein	NA
1244	PAC_01557	-0.150518	-0.0292486	0.306247	0.567596	0.679207	2.21226	-0.0832075	7.0398	52.3024	5.09e-09	6.46e-07	scaffold00002	1139513	1141372	scaffold00002:1139513-1141372	related to ferric reductase	homeostasis of metal ions (Na, K, Ca etc.), heavy metal binding (Cu, Fe, Zn), heavy metal ion transport (Cu+, Fe3+, etc.), cellular import, secondary metabolism, siderophore-iron transport
8713	PAC_10775	0.249802	-0.291891	-0.113044	-0.215254	-2.19041	-1.5176	-1.18684	1.98997	52.0785	5.63e-09	7.09e-07	scaffold00017	287449	289439	scaffold00017:287449-289439	uncharacterized protein	electron transport, lysosomal and vacuolar protein degradation, amino acid/amino acid derivatives binding
781	PAC_00965	0.515048	3.00799	0.56424	-1.08516	-0.0417458	-0.174609	0.900604	1.58951	16.491	0.0209904	0.0971933	scaffold00001	3130806	3128691		uncharacterized protein	NA
782	PAC_00966	0.350758	4.57784	-1.69465	-0.348645	-0.492407	-0.219267	0.250137	0.442209	9.85017	0.197225	0.421594	scaffold00001	3136169	3133303		uncharacterized protein	regulation of C-compound and carbohydrate metabolism, transcriptional control
783	PAC_00968	0.0989476	0.00643857	0.287324	0.604513	0.356024	0.491066	-0.118611	5.81539	11.2089	0.129763	0.324646	scaffold00001	3141536	3142525		related to F1F0-ATPase complex assembly protein ATP11	assembly of protein complexes, protein binding, unfolded protein response (e.g. ER quality control), mitochondrion, protein folding and stabilization
784	PAC_00969	0.681668	1.84381	-0.804398	-0.669429	0.74112	0.592868	0.116279	1.10376	13.4375	0.0621392	0.202364	scaffold00001	3143343	3145418		uncharacterized protein	NA
785	PAC_00972	0.289694	0.583155	0.387701	-0.367011	-0.000687731	-0.313553	0.265558	0.675062	3.11244	0.874409	0.961966	scaffold00001	3151886	3150815		uncharacterized protein	NA
786	PAC_00973	0.636625	0.0352985	0.606225	1.83808	0.432528	0.216025	0.145964	6.41711	13.1146	0.0693654	0.21778	scaffold00001	3153877	3152618		related to branched-chain amino acid aminotransferase	biosynthesis of isoleucine, degradation of isoleucine, biosynthesis of valine, degradation of valine, biosynthesis of leucine, degradation of leucine, secondary metabolism, pyridoxal phosphate binding, amino acid metabolism
787	PAC_00974	-0.534484	0.0759832	0.341247	0.514441	-0.370098	-0.222595	-0.238579	6.30718	10.3554	0.169313	0.384632	scaffold00001	3154763	3155461		related to ERV1 protein, mitochondrial precursor	homeostasis of metal ions (Na, K, Ca etc.), mitochondrion, nitrogen, sulfur and selenium metabolism, protein folding and stabilization, protein modification, mitotic cell cycle and cell cycle control, growth factors
788	PAC_00975	0.040251	-0.103924	0.181353	0.460069	0.527923	0.219943	0.0537049	5.67673	9.42286	0.223705	0.455063	scaffold00001	3156007	3156958		proteasome subunit beta type-9 precursor	proteasomal degradation (ubiquitin/proteasomal pathway), protein processing (proteolytic), stress response, development of asco- basidio- or zygospore, protein binding
789	PAC_00976	-0.34862	0.108004	-0.114619	-0.194466	-0.0368365	0.151455	0.252489	6.60746	4.51247	0.719216	0.875682	scaffold00001	3158202	3159660		related to cyclin like protein	cell cycle, protein binding, regulation by binding / dissociation, regulation of C-compound and carbohydrate metabolism, enzymatic activity regulation / enzyme regulator, regulation of phosphate metabolism, transcriptional control
790	PAC_00977	-0.681317	0.222798	-0.494295	-0.578535	-1.18504	-0.292738	0.202547	1.46041	10.9982	0.138697	0.339004	scaffold00001	3162493	3160604		uncharacterized protein	fungal and other eukaryotic cell type differentiation, secondary metabolism
791	PAC_00981	-0.0899951	-0.176931	0.24459	0.521702	0.217528	0.160385	-0.0254054	4.34868	3.52927	0.832116	0.939709	scaffold00001	3171887	3170081		protein Mut11	protein binding, enzymatic activity regulation / enzyme regulator, Notch-receptor signalling pathway, fungal and other eukaryotic cell type differentiation, rRNA processing, ribosome biogenesis, assembly of protein complexes, nuclear transport, translation, regulator of transcription factor
792	PAC_00982	-0.131405	0.357252	-0.194623	-0.10193	-0.378235	-0.484414	-0.725114	2.49557	9.03638	0.250055	0.486982	scaffold00001	3172265	3175256		related to MSH4 - meiosis-specific protein	DNA repair, meiotic recombination, meiosis I, protein binding, DNA binding, ATP binding, DNA damage response, meiosis, DNA recombination and DNA repair, phosphate metabolism, somatic / mitotic recombination, cell cycle checkpoints (checkpoints of morphogenesis, DNA-damage,-replication, mitotic phase and spindle)
793	PAC_00991	-0.313417	-0.280829	-0.351036	0.210183	-0.399517	0.223323	1.07716	0.31115	3.95741	0.78467	0.912547	scaffold00001	3192961	3192104		uncharacterized protein	NA
794	PAC_00992	-0.247064	-0.480334	-1.88765	-0.943499	-0.364399	0.607626	0.748732	6.19701	15.028	0.0356419	0.138667	scaffold00001	3194192	3193512		related to the plant PR-1 class of pathogen related proteins	virulence, disease factors
9901	PAC_12247	2.88961	0.513447	1.53361	6.46501	0.378928	1.27659	0.929253	5.59116	51.8195	6.34e-09	7.91e-07	scaffold00020	850064	848762	scaffold00020:848762-850064	uncharacterized protein	NA (hydrolase activity, transferase activity, transferase activity, transferring acyl groups; mycelium development)
796	PAC_00994	-0.7774	-0.134251	0.0382522	-0.187043	-0.432465	-0.28424	-0.105252	4.12945	9.87845	0.195567	0.419256	scaffold00001	3202728	3200787		uncharacterized protein	mitotic cell cycle and cell cycle control, meiosis, phosphate metabolism, protein processing (proteolytic), proteasomal degradation (ubiquitin/proteasomal pathway), ATP binding, protein/peptide degradation
797	PAC_00995	0.00882276	-0.173097	-0.248094	9.74e-05	-0.368493	0.106003	0.398509	6.54719	8.20595	0.314785	0.558476	scaffold00001	3203207	3205898		related to A.thaliana hyp1 protein	development of asco- basidio- or zygospore
798	PAC_00996	0.238653	0.243641	-0.393091	-0.039726	-0.667173	0.23626	0.447401	3.82847	9.55398	0.215289	0.445387	scaffold00001	3206241	3209867		uncharacterized protein	NA
799	PAC_00997	-0.758548	-0.389667	0.993999	0.543433	0.351664	-0.0225656	1.47379	0.604677	11.9611	0.101844	0.278795	scaffold00001	3219007	3219501		uncharacterized protein	NA
800	PAC_01000	0.222146	-0.272066	0.11051	0.516485	0.25898	-0.226112	-0.400204	5.19114	6.4111	0.492648	0.717796	scaffold00001	3224942	3223741		related to Protein pxr1	rRNA processing, RNA binding
801	PAC_01001	0.477545	0.0032822	-0.0535518	-0.101595	0.178548	0.0880682	0.205755	2.50789	2.76605	0.905768	0.975868	scaffold00001	3225204	3225732		uncharacterized protein	NA
802	PAC_01002	0.0440181	0.0565759	-0.0157292	0.0896898	-0.0433921	-0.351547	0.059122	5.13603	2.3568	0.937489	0.987073	scaffold00001	3226819	3226073		related to transmembrane protein Tex-261	protein targeting, sorting and translocation, N-directed glycosylation, deglycosylation, protein binding, intra Golgi transport, Golgi
803	PAC_01003	0.306741	-0.221054	0.00562171	0.515145	-0.323172	-0.351868	-0.265314	4.30051	9.97323	0.190095	0.411868	scaffold00001	3227101	3227999		related to N-methyltransferases	budding, cell polarity and filament formation, transfer of activated C-1 groups
804	PAC_01004	-0.0657288	-0.162505	0.198651	0.642752	-0.887229	-0.91381	0.701406	2.43079	8.2829	0.30831	0.55163	scaffold00001	3229341	3234785		uncharacterized protein	NA
805	PAC_01005	-0.000416803	-0.0517812	0.558978	1.29217	0.776027	0.340638	-0.111199	8.85287	14.4862	0.0431796	0.1584	scaffold00001	3236676	3235344		probable isocitrate dehydrogenase [NAD] subunit 1, mitochondrial precursor	C-compound and carbohydrate metabolism, tricarboxylic-acid pathway (citrate cycle, Krebs cycle, TCA cycle), biosynthesis of glutamate, sugar, glucoside, polyol and carboxylate catabolism, NAD/NADP binding, sugar, glucoside, polyol and carboxylate anabolism, electron transport, glycolysis and gluconeogenesis
806	PAC_01006	-0.152577	1.19001	0.456167	-0.831655	-0.746919	-0.826622	-0.541539	1.49743	17.8507	0.0126623	0.0686268	scaffold00001	3238755	3237904		related to Clock-controlled pheromone ccg-4 precursor	rhythm (e.g. circadian, ultradian)
807	PAC_01007	-0.0408777	-0.0599107	0.128384	0.372556	0.220016	0.128221	-0.112153	6.85502	4.52606	0.717577	0.874846	scaffold00001	3242032	3241020		probable proteasome subunit alpha type-3	proteasomal degradation (ubiquitin/proteasomal pathway), protein processing (proteolytic), protein binding, stress response, protein/peptide degradation
808	PAC_01008	-0.143483	-0.0813142	-0.265173	-0.00710461	-0.297781	0.00410308	-0.0553589	7.50343	3.4559	0.839875	0.94436	scaffold00001	3243152	3244048		uncharacterized protein	NA
12132	PAC_15016	0.0780487	-0.341648	0.658543	0.508945	2.91601	-0.299187	-0.606591	7.15962	51.5962	7.01e-09	8.69e-07	scaffold00029	397149	396531	scaffold00029:396531-397149	uncharacterized protein	NA
6823	PAC_08450	-0.361559	-0.366672	-0.459484	-0.50647	-1.43742	-1.00477	-0.637657	4.29275	51.4882	7.36e-09	9.05e-07	scaffold00012	544987	547213	scaffold00012:544987-547213	uncharacterized protein	NA
811	PAC_01021	-0.0301102	0.271929	-0.576879	-1.01304	-0.595305	-0.560647	0.390563	2.98524	9.5075	0.218242	0.449175	scaffold00001	3275879	3272995		uncharacterized protein	NA
812	PAC_01022	0.441673	-0.461186	-0.400219	-0.233577	0.274393	-0.937603	-0.211894	0.0117711	3.54851	0.830061	0.938659	scaffold00001	3278176	3277414		uncharacterized protein	NA
813	PAC_01023	0.310467	-0.0128884	0.00682858	-0.132645	-0.196889	-0.336676	-0.155491	4.80209	4.31401	0.742982	0.88922	scaffold00001	3280051	3279035		uncharacterized protein	NA
814	PAC_01024	-0.409664	-0.00549417	-0.0331999	-0.45293	-0.639335	-0.298978	-0.283727	7.72239	11.7763	0.108159	0.290077	scaffold00001	3284875	3284021		uncharacterized protein	NA
815	PAC_01025	0.713627	-0.369938	0.131879	0.173749	-0.428872	-0.54756	0.123927	2.67452	7.54735	0.374193	0.618202	scaffold00001	3293833	3291906		uncharacterized protein	NA
816	PAC_01027	0.453502	0.484413	-0.138795	-0.400873	0.310323	0.929981	-0.647656	2.2249	11.0227	0.137632	0.336936	scaffold00001	3298026	3296896		related to homocysteine S-methyltransferase	biosynthesis of methionine, degradation of methionine, amino acid metabolism, metabolism of methionine, metabolism of cysteine
817	PAC_01028	0.176239	0.0822549	0.315405	0.757104	0.156234	1.22312	-0.0791889	2.32524	15.4824	0.0302891	0.123798	scaffold00001	3300664	3298526		uncharacterized protein	NA
818	PAC_01029	-0.115182	0.119569	-0.368789	-0.298214	-0.427734	-0.0377809	0.0390729	6.69804	7.96031	0.336107	0.580856	scaffold00001	3302370	3301012		related to triacylglycerol lipase	lipid, fatty acid and isoprenoid metabolism
819	PAC_01030	-0.0982487	0.769421	-0.360536	-0.582808	-0.214743	0.246494	0.26267	2.4889	10.0109	0.187954	0.409059	scaffold00001	3302789	3304153		uncharacterized protein	NA
820	PAC_01031	-0.245442	-0.575463	-1.0642	-1.14385	0.243641	0.331094	1.00789	5.46374	15.266	0.0327369	0.130688	scaffold00001	3310078	3305057		uncharacterized protein	secondary metabolism
821	PAC_01032	-0.0210338	-0.335063	-0.117866	-0.565426	0.103438	0.366497	0.730388	5.10955	13.47	0.0614518	0.200754	scaffold00001	3310577	3312920		related to TOB3 (member of AAA-ATPase family)	transport ATPases, cellular export and secretion
822	PAC_01038	-0.612586	0.108271	-0.242092	-0.587661	-0.036902	-0.141736	0.516134	3.81206	13.2395	0.0664837	0.211821	scaffold00001	3329783	3328102		uncharacterized protein	NA
3630	PAC_04461	-0.205196	1.63847	1.20451	0.935415	1.41357	0.806331	-0.107531	6.99285	51.3902	7.7e-09	9.39e-07	scaffold00005	957634	959524	scaffold00005:957634-959524	uncharacterized protein	NA
824	PAC_01040	-0.298394	0.333888	0.0263142	-0.485832	-0.47075	-0.568276	0.940085	1.52653	10.4578	0.164082	0.376973	scaffold00001	3332021	3332818		uncharacterized protein	NA
825	PAC_01044	-0.428541	0.154115	0.446697	0.279015	-0.753668	0.123404	0.610875	6.41133	12.621	0.0819001	0.242779	scaffold00001	3340824	3339040		uncharacterized protein	NA
826	PAC_01045	0.0291328	-0.328896	-0.0204168	0.149518	-0.204013	-0.0291099	0.516738	6.26759	6.89677	0.439707	0.67643	scaffold00001	3345831	3341792		related to phosphatidylinositol phosphate phosphatase	lipid, fatty acid and isoprenoid metabolism, cell wall, phosphate metabolism, endocytosis, polyphosphoinositol mediated signal transduction, phospholipid metabolism, modification by phosphorylation, dephosphorylation, autophosphorylation, protein binding, RNA binding, neurotransmitter transport, vesicle recycling, synaptic transmission
827	PAC_01046	0.221957	0.224278	0.268053	0.438829	0.319237	0.350276	0.0761445	5.92593	7.53821	0.375067	0.618926	scaffold00001	3349339	3346584		related to histidine kinase tcsA protein	modification by phosphorylation, dephosphorylation, autophosphorylation, two-component signal transduction system (sensor kinase component), cellular signalling, fungal and other eukaryotic cell type differentiation, development of asco- basidio- or zygospore, transmembrane signal transduction, plant hormonal regulation, directional cell growth (morphogenesis), enzyme mediated signal transduction…
828	PAC_01047	0.424837	0.649297	0.530657	-0.916994	0.176001	-0.616621	-0.478762	1.91593	11.0607	0.135994	0.334359	scaffold00001	3349989	3351201		uncharacterized protein	NA
2990	PAC_03720	0.525557	0.285763	0.849092	2.20133	1.49395	1.05459	0.205564	8.07063	51.3728	7.76e-09	9.39e-07	scaffold00004	1079767	1081151	scaffold00004:1079767-1081151	related to high-affinity iron permease	heavy metal ion transport (Cu+, Fe3+, etc.), transport facilities, homeostasis of metal ions (Na, K, Ca etc.), siderophore-iron transport, endocytosis
13144	PAC_16561	-0.457174	0.916848	1.25894	1.22791	1.53278	1.16405	0.996488	8.00614	51.3363	7.89e-09	9.47e-07	scaffold00039	13014	15843	scaffold00039:13014-15843	uncharacterized protein	NA
9572	PAC_11848	-0.212126	0.355532	-1.44478	-2.3741	-2.82239	-0.870646	-0.674142	3.8523	51.1997	8.39e-09	1e-06	scaffold00019	861370	864771	scaffold00019:861370-864771	uncharacterized protein	NA
832	PAC_01061	-0.103352	0.0111291	0.0546384	-0.0641839	-0.0712219	-0.0109826	-0.244457	4.65171	1.2721	0.989171	0.999533	scaffold00001	3379565	3380084		probable 3-hydroxyanthranilic acid dioxygenase	degradation of tryptophan, biosynthesis of vitamins, cofactors, and prosthetic groups, amino acid metabolism
833	PAC_01062	0.0260786	-0.131471	-0.104126	0.12579	0.944612	-0.0675926	-0.326086	7.35337	15.4801	0.0303144	0.123857	scaffold00001	3381164	3380324		probable fumarylacetoacetate hydrolase domain-containing protein 1	degradation of tyrosine, secondary metabolism, lipid, fatty acid and isoprenoid metabolism, degradation of phenylalanine, aerobic aromate catabolism
834	PAC_01063	-0.183829	-0.156363	-0.37558	-0.364623	-0.428971	-0.456573	-0.317697	6.16214	12.5071	0.0850677	0.248284	scaffold00001	3381529	3382367		uncharacterized protein	NA
835	PAC_01064	-0.112781	0.343371	-0.0173399	-0.12438	-0.0975397	0.530414	-0.293719	1.15802	2.43881	0.931634	0.984853	scaffold00001	3384326	3382935		uncharacterized protein	NA
836	PAC_01065	0.189986	0.00223821	-0.144186	-0.0854835	-0.385979	-0.324405	-0.195584	6.59448	8.32906	0.304474	0.547969	scaffold00001	3385201	3387048		uncharacterized protein	mRNA processing (splicing, 5'-, 3'-end processing), splicing, protein binding, DNA binding, RNA binding
837	PAC_01066	0.38636	0.179524	-0.427399	-0.567499	0.34248	0.186591	-0.0645348	3.64162	9.73354	0.204183	0.43063	scaffold00001	3387446	3388268		related to Chromatin modification-related protein eaf-6	NA
838	PAC_01067	-0.332373	0.530962	0.343312	-0.154654	0.182871	-0.0702467	-0.460152	6.4919	5.42845	0.607827	0.803677	scaffold00001	3390303	3388591		related to phosphatidylserine-specific receptor	cell death, receptor enzyme mediated signalling, apoptosis (type I programmed cell death)
839	PAC_01068	-0.163189	0.0637903	0.169551	0.348617	0.273462	0.208729	-0.0497928	9.00499	1.87893	0.966236	0.99597	scaffold00001	3390917	3392360		ATP-dependent RNA helicase eIF4A	translation initiation, protein binding, DNA binding, RNA binding, ATP binding, DNA topology, DNA repair, DNA recombination, RNA synthesis, rRNA processing, splicing, translation, translational control, nucleic acid binding, nucleotide/nucleoside/nucleobase binding, mRNA processing (splicing, 5'-, 3'-end processing)
840	PAC_01069	-0.0658365	0.328756	0.283099	-0.170589	-0.479161	-0.77543	-1.14873	1.33034	7.11363	0.417146	0.656932	scaffold00001	3393116	3394161		uncharacterized protein	NA
841	PAC_01070	-0.431966	-0.141138	-0.173668	-0.340676	0.168354	0.0576231	-0.171338	7.24606	5.15666	0.640851	0.825538	scaffold00001	3396997	3394584		related to secreted dipeptidyl-peptidase V precursor	protein/peptide degradation, protein modification, protein targeting, sorting and translocation, regulation of protein activity, regulation, generation and propagation of action potential
842	PAC_01071	0.156364	-0.0327723	-0.0849475	-0.158706	-0.0486291	-0.0284853	-0.129527	5.0032	1.44314	0.984213	0.99911	scaffold00001	3397661	3398952		probable serine/threonine protein kinase	modification by phosphorylation, dephosphorylation, autophosphorylation, ATP binding, phosphate metabolism, cellular signalling, assembly of protein complexes, nucleotide/nucleoside/nucleobase binding, regulation by modification, regulation of protein activity, serine/threonine kinase, cell cycle, mitotic cell cycle and cell cycle control, protein binding
843	PAC_01072	-0.891866	1.59223	0.042668	0.31645	-0.00168684	-0.165761	-0.0251101	1.01787	6.70082	0.460681	0.692552	scaffold00001	3399835	3401580		uncharacterized protein	secondary metabolism
844	PAC_01073	0.164173	-0.231308	0.35274	0.672115	-0.0632294	-0.330175	-0.356441	4.82428	7.85068	0.345945	0.590923	scaffold00001	3404858	3402066		probable nucleolar protein 14	ribosome biogenesis, rRNA processing, RNA binding
845	PAC_01074	-0.0133567	-0.199776	-0.11345	-0.0853062	0.0350576	-0.0333308	0.0268408	5.19229	1.20785	0.990745	0.999746	scaffold00001	3405066	3406092		uncharacterized protein	NA
846	PAC_01075	-0.358055	0.0502526	0.325385	-0.0701969	-0.779226	-0.197879	0.198834	1.70383	4.11765	0.766132	0.902293	scaffold00001	3407029	3407559		uncharacterized protein	NA
847	PAC_01077	0.714724	0.398296	0.496039	0.48333	-0.268999	-0.507221	-0.136672	7.11247	10.0899	0.183533	0.40388	scaffold00001	3411878	3413121		probable ascorbate peroxidase	oxidative stress response, oxygen and radical detoxification, electron transport, peroxidase reaction, mitochondrion, detoxification by modification, amino acid metabolism, detoxification, stress response
848	PAC_01078	-0.64606	-0.1291	0.191883	0.0099741	0.183963	-0.0559034	0.296785	5.52742	8.26523	0.309788	0.553513	scaffold00001	3414514	3415397		related to uncharacterized homolog of gamma-carboxymuconolactone decarboxylase subunit	NA
849	PAC_01079	-0.149377	-0.144545	-0.0799637	0.059241	-0.356309	-0.300156	-0.171877	7.88987	5.24294	0.630343	0.818351	scaffold00001	3418174	3415883		related to PRP39 - pre-mRNA splicing factor	splicing, RNA binding, mRNA synthesis, RNA processing, mRNA processing (splicing, 5'-, 3'-end processing), 3'-end processing
850	PAC_01081	-0.638868	0.49607	0.260676	-0.372816	-0.601984	-0.182256	-0.161085	3.77404	6.61974	0.469516	0.700437	scaffold00001	3421343	3421879		uncharacterized protein	NA
851	PAC_01082	-0.348116	-0.0208648	0.058212	0.0615334	0.147423	0.422242	0.0728626	8.32022	4.97287	0.663274	0.840754	scaffold00001	3423999	3422754		14-3-3 protein epsilon	cell cycle checkpoints (checkpoints of morphogenesis, DNA-damage,-replication, mitotic phase and spindle), cellular signalling, vesicular transport (Golgi network, etc.), cellular export and secretion, metabolism of energy reserves (e.g. glycogen, trehalose), protein binding, DNA binding, small GTPase mediated signal transduction, cell growth / morphogenesis, budding, cell polarity and filament f…
6170	PAC_07688	0.297907	0.00789783	0.168311	0.339883	-1.30425	-1.54362	-0.800026	4.32387	51.0904	8.82e-09	1.04e-06	scaffold00010	1439774	1435900	scaffold00010:1435900-1439774	uncharacterized protein	nucleotide/nucleoside/nucleobase binding, DNA topology, DNA repair, DNA recombination, RNA synthesis, rRNA processing, splicing, nucleic acid binding, DNA binding, RNA binding, ATP binding, metal binding, heavy metal binding (Cu, Fe, Zn)
853	PAC_01084	-0.0792118	-0.0584737	0.199015	0.499686	0.482878	0.512922	0.321867	5.79184	12.9108	0.0743121	0.227841	scaffold00001	3430175	3429385		probable 20S proteasome subunit beta3	proteasomal degradation (ubiquitin/proteasomal pathway), protein processing (proteolytic), protein binding, stress response, protein/peptide degradation
854	PAC_01085	0.203896	-0.0934602	0.163419	0.179452	0.13631	0.297168	0.154339	4.87035	4.62767	0.705294	0.867053	scaffold00001	3430728	3432297		related to UBX domain protein	NA
855	PAC_01086	-0.119519	-0.20332	0.130413	0.615052	-0.106938	-0.591767	-0.503964	7.45032	6.04619	0.534366	0.752248	scaffold00001	3433353	3432679		60S ribosomal protein L36	ribosomal proteins, RNA binding, translation, protein binding, ribosome biogenesis
856	PAC_01087	0.45072	-1.03789	-0.811164	-0.551474	-0.0424963	-0.10947	0.675558	1.73967	9.69015	0.206823	0.434499	scaffold00001	3437380	3435156		uncharacterized protein	NA
9392	PAC_11559	1.49853	0.383094	-0.216246	0.0844584	0.934029	1.66683	1.60869	4.17713	50.9983	9.19e-09	1.08e-06	scaffold00018	1378717	1377469	scaffold00018:1377469-1378717	related to tetracycline resistance protein from transposon Tn4351/Tn4400	NA
858	PAC_01089	0.220105	0.304604	-0.884451	-1.00106	-0.715415	-0.46167	0.496753	2.13624	11.0346	0.137116	0.336188	scaffold00001	3440905	3443100		uncharacterized protein	fungal and other eukaryotic cell type differentiation
859	PAC_01090	-1.203	-0.806986	-0.878329	-0.751349	1.02453	0.393584	0.208246	1.14252	13.3428	0.0641839	0.207226	scaffold00001	3444331	3445227		uncharacterized protein	NA
860	PAC_01091	-0.27099	-0.153624	-0.095354	-0.0107439	-0.457295	-0.290195	-0.0898456	6.13714	8.71618	0.273681	0.514561	scaffold00001	3448642	3445379		uncharacterized protein	protein processing (proteolytic), protein/peptide degradation
861	PAC_01092	-0.234374	-0.197386	-0.531348	-0.557153	-0.542561	0.0871966	0.246114	2.02749	7.92444	0.339304	0.583989	scaffold00001	3449197	3452279		uncharacterized protein	DNA repair, nucleic acid binding, DNA binding, ATP binding, DNA damage response, protein binding, cell migration, guidance of longitudinal cell extension (e.g. pollen tube guidance, axonal pathfinding)
862	PAC_01093	0.429738	-0.240632	0.0285286	-0.299611	0.272706	0.248793	-0.190249	4.37674	5.36162	0.615924	0.808721	scaffold00001	3455775	3453960		probable FMP29 Found in Mitochondrial Proteome	NA
863	PAC_01094	0.0483704	0.00690313	0.594371	0.00322821	1.09199	0.784951	0.268807	1.37078	10.5137	0.161282	0.372956	scaffold00001	3456671	3457624		uncharacterized protein	NA
864	PAC_01095	0.0570169	-0.0400749	-0.160436	-0.0904988	-0.0726266	0.364432	0.245748	6.85128	3.79525	0.803035	0.923697	scaffold00001	3463519	3458718		related to BEM3 GTPase-activating protein for Cdc42p and Rho1p	GTPase activator (GAP), regulator of G-protein signalling, small GTPase mediated signal transduction, directional cell growth (morphogenesis), cytoskeleton/structural proteins, bud / growth tip, budding, cell polarity and filament formation, protein binding, drug/toxin transport, receptor-mediated endocytosis, enzyme mediated signal transduction, oxidative stress response, electromagnetic waves s…
865	PAC_01096	-0.189159	0.307562	-0.486618	-0.563734	0.00146871	-0.21705	-0.282785	0.803342	3.28174	0.857774	0.95423	scaffold00001	3469277	3472204		uncharacterized protein	fungal and other eukaryotic cell type differentiation
866	PAC_01097	0.0294389	0.239897	-0.809165	0.0523448	-0.977482	-1.14954	-0.275728	2.19889	17.315	0.015474	0.0789066	scaffold00001	3473911	3472427		uncharacterized protein	NA
867	PAC_01098	0.0860896	-0.338083	-0.144112	0.321992	0.0137365	-0.491935	-0.321925	4.81617	9.37506	0.226838	0.457619	scaffold00001	3478687	3475201		uncharacterized protein	NA
868	PAC_01099	-0.146632	0.00852562	-0.143366	0.13077	0.785536	0.356948	0.16115	3.85864	6.96636	0.432391	0.670199	scaffold00001	3479518	3480547		related to bifunctional 4-hydroxyphenylacetate degradation enzyme	aerobic aromate catabolism, degradation of phenylalanine, degradation of tyrosine, lipid, fatty acid and isoprenoid metabolism, secondary metabolism
869	PAC_01100	-0.101318	0.11757	-0.0603591	0.0440389	0.061515	0.57201	0.234411	4.69853	4.79218	0.685307	0.854731	scaffold00001	3482678	3481818		probable SIS1 Heat shock protein	protein folding and stabilization, stress response, heat shock response
870	PAC_01101	0.0689748	-0.202031	0.139534	0.426758	0.278095	0.596695	0.0899273	4.07418	10.6552	0.154383	0.3633	scaffold00001	3483301	3484046		uncharacterized protein	NA
871	PAC_01102	-0.168193	-0.15394	0.207789	0.344384	0.403121	0.435371	0.213354	6.69413	11.6358	0.113191	0.298092	scaffold00001	3487078	3485085		related to prenylated Rab acceptor 1	vesicular transport (Golgi network, etc.), ER to Golgi transport
872	PAC_01103	-0.00373209	-0.0873477	0.213222	0.585496	0.433324	-0.0628681	-0.165278	5.63481	6.75829	0.454473	0.687324	scaffold00001	3487980	3489298		probable ERJ5 Endoplasmic Reticulum located J-protein	transcriptional control, translational control, protein folding and stabilization, protein binding, DNA binding, sugar binding, enzyme activator, protease inhibitor, cellular export and secretion
873	PAC_01104	0.551887	-0.206392	-0.25625	-0.0727864	0.0109032	-1.05124	-0.198174	2.34541	10.6019	0.15695	0.367268	scaffold00001	3489908	3493705		uncharacterized protein	fungal and other eukaryotic cell type differentiation, secondary metabolism
4129	PAC_05124	0.461291	4.83328	-0.576772	-0.060937	-1.96313	-3.37356	-1.16412	1.6162	50.9657	9.33e-09	1.08e-06	scaffold00006	837619	836834	scaffold00006:836834-837619	uncharacterized protein	NA
875	PAC_01106	0.319473	0.377962	-0.705331	-0.717053	-0.353785	-0.514698	-0.22352	2.59974	7.34159	0.3942	0.637426	scaffold00001	3497612	3498547		uncharacterized protein	NA
876	PAC_01108	0.718669	-0.155	-0.631977	-0.871352	-0.3085	-0.143409	-0.0344605	4.24163	9.80306	0.200011	0.425048	scaffold00001	3503549	3502338		uncharacterized protein	NA
877	PAC_01109	0.197654	0.218071	-0.0831013	-0.424559	-0.138145	-0.364085	-0.334937	0.807204	3.20875	0.865043	0.957727	scaffold00001	3504727	3506999		uncharacterized protein	fungal and other eukaryotic cell type differentiation
878	PAC_01113	0.380864	0.107488	0.310484	-0.240773	0.482968	-0.117768	-0.00156466	3.6828	5.17346	0.638804	0.823921	scaffold00001	3530303	3533274		related to Nuclear distribution protein PAC1	nuclear migration, cytoskeleton-dependent transport, lipid, fatty acid and isoprenoid metabolism, cell cycle, M phase, cytokinesis (cell division) /septum formation and hydrolysis, spindle pole body/centrosome and microtubule cycle, protein binding, vesicular transport (Golgi network, etc.), cell migration, microtubule cytoskeleton
879	PAC_01114	-1.73262	0.0375286	0.80945	1.46162	-0.914944	-1.70661	-0.779285	0.940078	8.58465	0.283867	0.524985	scaffold00001	3534750	3533599		uncharacterized protein	NA
880	PAC_01117	0.810286	-0.147488	0.14323	-0.411149	0.639355	0.146375	0.141544	1.61439	7.34969	0.393401	0.636933	scaffold00001	3542587	3539272		uncharacterized protein	NA
881	PAC_01118	0.155136	-0.0506011	-0.147551	-0.0521219	0.0258014	-0.0167878	-0.0972173	5.70843	1.46319	0.983557	0.99911	scaffold00001	3545441	3542862		related to E3 ubiquitin ligase	protein binding, nucleic acid binding, metal binding, heavy metal binding (Cu, Fe, Zn)
882	PAC_01119	-0.0856984	-0.119239	-0.141641	-0.134493	-0.00932191	0.155388	0.132751	5.43244	2.01033	0.959266	0.993655	scaffold00001	3547166	3546159		related to UAF30 - subunit of RNA polymerase I transcription factor	rRNA synthesis, general transcription activities, RNA binding
883	PAC_01120	-0.261502	0.0043918	0.0400479	0.0146636	0.0502702	0.112494	-0.0459417	8.22079	1.3436	0.987237	0.999207	scaffold00001	3551834	3548284		related to IRE1 - protein kinase	regulation of lipid, fatty acid and isoprenoid metabolism, modification by phosphorylation, dephosphorylation, autophosphorylation, enzyme mediated signal transduction, phosphate metabolism, C-compound and carbohydrate metabolism, mRNA processing (splicing, 5'-, 3'-end processing), cellular signalling, unfolded protein response (e.g. ER quality control), transcriptional control, magnesium binding…
884	PAC_01121	-0.00584155	-0.123279	0.275905	0.690152	0.568064	0.219131	-0.0392419	6.35043	8.89366	0.260381	0.499299	scaffold00001	3554710	3552862		probable CCT2 - chaperonin of the TCP1 ring complex, cytosolic	protein folding and stabilization, cytoskeleton/structural proteins, protein binding, unfolded protein response (e.g. ER quality control), ATP binding, transport facilities, cytoplasmic and nuclear protein degradation
885	PAC_01122	-0.00548698	-0.20274	0.0229773	0.222439	-0.0061266	0.0744441	-0.0606976	7.20349	1.36689	0.986564	0.99911	scaffold00001	3555113	3557453		Eukaryotic translation initiation factor 3 subunit B	translation initiation, translation, nucleic acid binding, RNA binding, nucleotide/nucleoside/nucleobase binding, mitotic cell cycle and cell cycle control, development of asco- basidio- or zygospore
886	PAC_01123	-0.408192	-0.197275	0.447219	-0.0335627	0.167058	0.48105	0.400518	4.52129	8.75376	0.270822	0.511391	scaffold00001	3557982	3559465		uncharacterized protein	NA
887	PAC_01124	-0.642785	0.0597369	0.352899	-0.190963	-0.0716373	-0.255105	-0.250018	1.77378	3.69139	0.814558	0.929961	scaffold00001	3560400	3560071		uncharacterized protein	NA
888	PAC_01125	-0.142924	0.135448	0.826287	0.615058	-0.217186	0.961824	0.946614	1.73393	15.2204	0.0332758	0.132339	scaffold00001	3561442	3562415		uncharacterized protein	NA
889	PAC_01126	1.27164	-0.415297	0.686732	1.10342	0.852985	1.02217	0.878802	1.87019	10.6266	0.155754	0.365565	scaffold00001	3563082	3562772		uncharacterized protein	NA
890	PAC_01127	0.618995	-0.139502	0.405832	0.758097	0.174597	0.512431	0.711713	2.32558	11.8649	0.105092	0.284913	scaffold00001	3563941	3566960		uncharacterized protein	secondary metabolism, protein binding, Wnt signalling pathway, cation transport (H+, Na+, K+, Ca2+ , NH4+, etc.), cytoskeleton/structural proteins, phosphate metabolism, nucleotide/nucleoside/nucleobase binding, cell migration, guidance of longitudinal cell extension (e.g. pollen tube guidance, axonal pathfinding)
891	PAC_01128	-0.189047	-0.13676	-0.0503836	-0.0676752	0.374495	-0.0735441	-0.0356172	6.00494	4.29842	0.744835	0.890618	scaffold00001	3568619	3567759		uncharacterized protein	NA
892	PAC_01129	-0.590134	0.939592	0.395672	0.0795821	-0.0736114	0.0903251	0.989959	0.918867	8.40707	0.29807	0.541312	scaffold00001	3575759	3571198		uncharacterized protein	polysaccharide metabolism, extracellular polysaccharide degradation, degradation / modification of foreign (exogenous) polysaccharides, virulence, disease factors, extracellular / secretion proteins
2074	PAC_02609	0.916609	-0.316148	0.0130961	0.030961	1.15967	1.91448	1.44524	2.87015	50.9661	9.33e-09	1.08e-06	scaffold00003	886939	884064	scaffold00003:884064-886939	uncharacterized protein	DNA conformation modification (e.g. chromatin), rRNA processing, mRNA synthesis, nucleic acid binding, ATP binding, rRNA synthesis
4508	PAC_05597	0.666465	0.392938	0.56558	0.338823	2.8658	2.50803	0.680494	5.8684	50.9478	9.41e-09	1.08e-06	scaffold00007	146274	145358	scaffold00007:145358-146274	uncharacterized protein	NA
895	PAC_01135	-0.132587	0.219171	-0.117386	-0.359924	0.669086	0.758823	-0.0404717	3.98195	5.16422	0.63993	0.824853	scaffold00001	3595469	3598227		uncharacterized protein	NA
896	PAC_01136	-0.181118	-0.00249853	-0.0541629	-0.0436379	-0.0751613	-0.0185815	-0.113648	5.95282	1.11148	0.992824	0.999778	scaffold00001	3600267	3598780		related to RNA and export factor binding protein	protein binding, RNA binding, RNA transport, nuclear transport, transcriptional control
897	PAC_01137	0.218322	-0.131502	0.381946	0.622971	0.133016	0.0347092	-0.20328	5.41547	7.65058	0.364411	0.608352	scaffold00001	3602567	3600700		uncharacterized protein	NA
898	PAC_01138	0.322989	-0.0263402	-0.0491626	0.0647273	0.401241	-0.0164849	-0.21631	7.47101	5.27114	0.626913	0.816123	scaffold00001	3605554	3608202		uncharacterized protein	NA
899	PAC_01139	0.357137	0.0167728	-0.262639	-1.06536	-1.13005	-0.837809	0.473861	1.89688	16.3766	0.0218898	0.0998472	scaffold00001	3612555	3609325		uncharacterized protein	cell cycle, mitotic cell cycle and cell cycle control, integrin receptor signalling pathway, polysaccharide metabolism, aminosaccharide metabolism, polysaccharide binding, calcium binding, protease inhibitor
14972	PAC_19313	-1.58807	-0.595184	-0.128055	0.118288	5.66684	1.66944	1.39358	3.18706	50.8	1.01e-08	1.15e-06	scaffold00070	101635	103726	scaffold00070:101635-103726	uncharacterized protein	secondary metabolism
901	PAC_01142	0.0587138	0.256153	-0.224866	0.0759678	-0.420252	0.423721	0.155805	5.24227	4.10354	0.767778	0.903535	scaffold00001	3623285	3625543		uncharacterized protein	NA
902	PAC_01143	-0.449365	-0.23151	-0.0404048	-0.369091	-1.22126	-0.349757	-0.516092	2.01807	14.0373	0.0505211	0.176102	scaffold00001	3626566	3629027		uncharacterized protein	NA
903	PAC_01144	0.120674	-0.4268	0.865856	0.620825	0.321705	0.776983	-0.0628217	0.630486	8.58283	0.28401	0.525188	scaffold00001	3632289	3630807		uncharacterized protein	NA
904	PAC_01145	-0.141459	-0.101524	-0.0189922	-0.011675	-0.171902	0.129664	0.0107902	5.44849	1.45286	0.983897	0.99911	scaffold00001	3634059	3633019		uncharacterized protein	NA
905	PAC_01146	0.0897993	-0.0713021	0.239353	0.416401	0.158788	0.209755	-0.205566	6.2463	6.90794	0.438528	0.675501	scaffold00001	3636570	3637766		protein MNN9	modification with sugar residues (e.g. glycosylation, deglycosylation), cell wall, C-compound and carbohydrate metabolism, N-directed glycosylation, deglycosylation, Type II protein secretion system (general secretory pathway, exocytosis)
906	PAC_01147	-0.0903929	0.00188301	0.113445	-0.183433	0.25586	0.117458	-0.37818	4.57751	4.47008	0.724317	0.878668	scaffold00001	3639088	3638386		related to ubiquitin-conjugating enzyme E2 4	modification by ubiquitination, deubiquitination, assembly of protein complexes, proteasomal degradation (ubiquitin/proteasomal pathway), protein binding, peroxisome, cytoplasmic and nuclear protein degradation, DNA synthesis and replication, DNA repair, development of asco- basidio- or zygospore, protein modification, protein/peptide degradation
907	PAC_01148	-0.386425	0.306847	0.807339	0.30098	-0.101445	-0.0604484	-0.685224	0.540642	4.39707	0.733074	0.884141	scaffold00001	3640317	3640012		uncharacterized protein	NA
13481	PAC_16996	-0.337124	0.585776	0.967126	0.920962	0.975409	1.8879	2.05867	4.54334	50.6191	1.09e-08	1.23e-06	scaffold00041	411932	412903	scaffold00041:411932-412903	uncharacterized protein	NA
14573	PAC_18744	0.0568886	-0.0393264	-0.437857	-0.78638	-1.24264	-1.20879	-0.723369	4.79306	50.611	1.1e-08	1.23e-06	scaffold00060	172055	174528	scaffold00060:172055-174528	probable beta-glucosidase 2 precursor	sugar, glucoside, polyol and carboxylate catabolism, polysaccharide metabolism
910	PAC_01152	-2.71329	0	0.12171	-0.411067	-1.02332	-0.642674	1.4277	-0.365164	7.68455	0.361229	0.605307	scaffold00001	3648316	3647399		uncharacterized protein	NA
911	PAC_01154	-0.0552283	-0.121259	-0.11659	-0.316989	0.0540021	-0.354135	-0.135306	4.00315	4.11061	0.766953	0.902888	scaffold00001	3651113	3652098		uncharacterized protein	NA
912	PAC_01155	-0.450073	0.142503	0.0276667	-0.0285772	-0.220647	-0.26888	-0.159114	5.68666	7.13047	0.415423	0.655183	scaffold00001	3652884	3653806		uncharacterized protein	NA
913	PAC_01156	-0.137099	0.268834	0.0648697	-0.25927	0.0121759	0.143581	0.147055	4.17539	3.13945	0.87181	0.960999	scaffold00001	3659918	3659017		uncharacterized protein	NA
914	PAC_01157	0.237894	0.0886535	0.0430824	-0.101873	-0.103722	-0.0566467	-0.0668089	5.74132	1.75989	0.971928	0.996976	scaffold00001	3660128	3662318		related to kinesin light chain	conversion to kinetic energy (e.g. movement), protein binding, ATP binding, motor activity, modification by phosphorylation, dephosphorylation, autophosphorylation, motor protein binding, cytoskeleton/structural proteins, phospholipid metabolism, flagellum, tubulin dependent transport
915	PAC_01159	-0.421431	-0.141817	-0.765818	0.370577	0.379758	-0.413117	-0.106891	1.90913	8.25111	0.310973	0.554628	scaffold00001	3665373	3663991		uncharacterized protein	NA
916	PAC_01160	0.0646364	-0.121284	0.248903	-0.0135095	0.112408	-0.401475	-0.274396	1.66417	2.69415	0.911782	0.978347	scaffold00001	3667895	3666061		related to hexose transporter protein	secondary metabolism, C-compound and carbohydrate transport, non-vesicular cellular import, cellular import, transport facilities
917	PAC_01161	-0.320315	-0.183392	-0.0924706	-0.276699	0.513048	0.197371	-0.196368	8.18351	6.18272	0.518584	0.738696	scaffold00001	3669271	3670189		probable succinate dehydrogenase iron-sulfur protein, mitochondrial precursor	C-compound and carbohydrate metabolism, tricarboxylic-acid pathway (citrate cycle, Krebs cycle, TCA cycle), sugar, glucoside, polyol and carboxylate catabolism, electron transport and membrane-associated energy conservation, aerobic respiration, Fe/S binding, electron transport, sugar, glucoside, polyol and carboxylate anabolism, accessory proteins of electron transport and membrane-associated en…
918	PAC_01162	-0.501276	0.241874	-0.00741892	-1.19028	-0.559253	-0.0441269	1.0403	1.69638	10.5827	0.157887	0.368236	scaffold00001	3672098	3671011		uncharacterized protein	NA
919	PAC_01164	1.09922	0.298379	-1.71814	-1.22204	-1.03398	-0.499371	-1.25652	2.46511	17.5848	0.0139907	0.073603	scaffold00001	3695730	3696783		related to dehydrogenases with different specificities (related to short-chain alcohol dehydrogenases)	C-compound and carbohydrate metabolism, pentose-phosphate pathway
920	PAC_01168	-0.0868501	0.0966103	0.290811	0.253331	0.76153	0.452734	-0.323929	4.58028	13.2759	0.065664	0.210419	scaffold00001	3705127	3704006		related to C3HC4 zinc-binding integral peroxisomal membrane protein	peroxisome, assembly of protein complexes, protein binding, protein targeting, sorting and translocation, peroxisomal transport
921	PAC_01169	0.0369613	-0.182858	0.171918	0.444617	-0.253819	-0.453142	-0.483212	5.31331	12.9685	0.0728784	0.224859	scaffold00001	3705432	3706903		related to ERD1 protein, required for retention of luminal ER proteins	protein targeting, sorting and translocation, protein modification, cell wall
922	PAC_01170	0.0779458	-0.141812	-0.0452368	-0.148437	0.777569	0.485863	0.240354	4.97135	12.7546	0.0783192	0.235773	scaffold00001	3709895	3708340		related to VeA protein	NA
923	PAC_01171	0.420931	-0.354982	-0.777611	-0.373169	-0.0741966	-0.114893	0.111003	2.5006	6.09714	0.528454	0.747376	scaffold00001	3716987	3718472		uncharacterized protein	NA
924	PAC_01172	-0.314997	-0.0325616	0.274619	0.145789	-0.475202	-0.104224	0.155072	6.24855	9.0682	0.247797	0.483785	scaffold00001	3720997	3721965		uncharacterized protein	NA
925	PAC_01173	0.0276893	0.321771	-0.0940557	-0.277354	-0.0449971	-0.300012	-0.639847	2.52435	4.83233	0.680417	0.851899	scaffold00001	3725612	3724247		uncharacterized protein	NA
926	PAC_01175	0.0803822	-0.00639818	0.190003	0.486336	0.405982	0.298546	0.523667	5.34733	12.5449	0.0840046	0.246375	scaffold00001	3732493	3731212		related to S.pombe Bem46 protein	budding, cell polarity and filament formation, protein/peptide degradation
927	PAC_01176	-0.014318	0.00619819	0.132912	0.174452	0.505603	0.800097	0.2566	5.68615	12.8919	0.074786	0.22871	scaffold00001	3734626	3736111		related to cell growth regulating nucleolar protein LYAR	cell growth / morphogenesis, metal binding, heavy metal binding (Cu, Fe, Zn)
928	PAC_01177	-0.711419	0.442579	0.439492	0.54077	0.775914	0.392626	0.0352397	6.9509	11.8772	0.104669	0.284087	scaffold00001	3736889	3740149		related to cysteine-rich protein NFX-1	transcription repression, nucleic acid binding, transcriptional control, DNA conformation modification (e.g. chromatin), translational control, protein binding, metal binding, heavy metal binding (Cu, Fe, Zn), organization of chromosome structure
929	PAC_01178	0.118484	0.455322	0.752595	1.44101	0.413333	-0.330523	-0.256536	4.31961	10.9644	0.140179	0.341671	scaffold00001	3743766	3741253		uncharacterized protein	NA
930	PAC_01179	-0.905759	0.653774	0.401314	0.227506	-0.423164	-0.0539239	-0.0789743	7.34881	16.7809	0.0188646	0.0905746	scaffold00001	3748198	3746354		uncharacterized protein	NA
931	PAC_01180	0.167077	1.03076	-0.17917	-0.724955	-0.949341	-0.730827	0.690467	0.727725	14.199	0.0477529	0.169828	scaffold00001	3751094	3750338		uncharacterized protein	NA
932	PAC_01181	-0.0390974	-0.317123	-0.0477223	-0.127737	-0.266126	-0.0776065	-0.0533707	3.46142	2.34906	0.938028	0.987235	scaffold00001	3754119	3756162		uncharacterized protein	NA
933	PAC_01182	0.136414	-0.127852	-0.161186	0.0128559	-0.00320369	0.23319	0.122908	3.86813	1.8072	0.969737	0.996486	scaffold00001	3757658	3756190		uncharacterized protein	NA
934	PAC_01183	0.553845	0.167506	-0.167987	-0.261651	-0.0440222	-0.476416	0.16387	4.20962	10.0819	0.183978	0.404239	scaffold00001	3758126	3760915		uncharacterized protein	NA
935	PAC_01184	1.21425	-0.290412	-0.698377	-0.171974	-0.401015	-0.0525859	1.04361	0.492778	12.5586	0.0836212	0.245809	scaffold00001	3761776	3761401		uncharacterized protein	NA
936	PAC_01185	0.646266	0.166531	0.244891	0.313231	-0.0702653	-0.0184924	0.131675	4.6308	7.60287	0.368911	0.61311	scaffold00001	3764166	3763030		uncharacterized protein	NA
937	PAC_01186	0.725257	0.102876	0.22684	0.114617	-0.452408	-0.118926	-0.0884469	4.59178	8.79217	0.267924	0.507836	scaffold00001	3767512	3764625		uncharacterized protein	resistance proteins
1400	PAC_01755	0.26272	0.651727	0.43946	0.163165	1.4662	1.88874	1.36004	4.90505	50.5367	1.13e-08	1.26e-06	scaffold00002	1748966	1749593	scaffold00002:1748966-1749593	uncharacterized protein	NA
939	PAC_01189	0.00548942	0.00992587	0.101054	0.528518	0.36244	0.438687	0.215103	4.91582	8.0665	0.326766	0.5711	scaffold00001	3773091	3772055		probable conserved mitochondrial protein	NA
940	PAC_01190	0.100803	0.414219	-0.854635	-0.876922	0.0107002	-0.329824	0.158076	4.364	8.4083	0.29797	0.541312	scaffold00001	3773746	3775439		related to allantoate permease	allantoin and allantoate transport, transport facilities, vitamine/cofactor transport, non-vesicular cellular import, cellular import
941	PAC_01191	-0.273691	0.0469771	-0.0410652	-0.160699	-0.202637	-0.267465	-0.26556	4.54544	3.68041	0.815763	0.930589	scaffold00001	3776959	3775802		uncharacterized protein	NA
942	PAC_01192	-0.0472147	-0.180447	-0.117038	-0.140158	0.226705	-0.132784	-0.396311	3.35284	2.8662	0.897098	0.972293	scaffold00001	3778803	3777511		uncharacterized protein	NA
943	PAC_01194	0.779832	0.0363801	0.451471	0.943586	0.018041	-0.567727	0.16398	1.89446	10.8054	0.147334	0.353099	scaffold00001	3783076	3781019		uncharacterized protein	fungal and other eukaryotic cell type differentiation
944	PAC_01196	1.16876	-0.337249	0.967238	0.428327	0.0301903	-0.304331	0.0370895	2.4736	5.41607	0.609326	0.804446	scaffold00001	3787183	3788885		related to Purine-cytosine permease fcyB	regulation of nucleotide/nucleoside/nucleobase metabolism, nucleotide/nucleoside/nucleobase transport, cellular import, transport routes, nucleotide/nucleoside/nucleobase metabolism, transport facilities, vitamine/cofactor transport
945	PAC_01197	1.30954	0.361759	-1.05459	-0.693001	0.331018	1.28289	1.30645	0.364391	6.03498	0.535671	0.753405	scaffold00001	3790126	3789004		uncharacterized protein	NA
4519	PAC_05609	-1.11305	-0.35126	0.227407	0.0677846	1.51195	1.31139	1.4842	6.66045	50.5271	1.14e-08	1.26e-06	scaffold00007	170334	168154	scaffold00007:168154-170334	uncharacterized protein	NA
947	PAC_01199	-0.0134893	0.357235	-0.7337	-0.556125	-0.338688	-0.552254	-0.119804	4.38468	10.8904	0.143473	0.346989	scaffold00001	3794218	3795508		uncharacterized protein	NA
948	PAC_01200	-0.454629	-0.183534	0.00319784	-0.281971	-0.666271	-0.633574	-0.0421803	0.376315	3.72852	0.810462	0.927798	scaffold00001	3800410	3798418		related to permeases of the major facilitator superfamily	drug/toxin transport, cellular export and secretion, secondary metabolism, ABC transporters, Type I protein secretion system (ABC-type transport systems), resistance proteins, detoxification by export
949	PAC_01202	0.10894	0.0155728	0.363358	0.320097	0.731931	0.347792	0.081499	4.93422	15.1284	0.0343877	0.13532	scaffold00001	3803792	3805240		uncharacterized protein	NA
950	PAC_01203	0.829511	0.36058	-1.41466	-0.305866	-0.568936	0.0891486	1.15223	4.28676	15.6107	0.0289212	0.119998	scaffold00001	3806448	3805443		uncharacterized protein	NA
951	PAC_01204	0.329831	0.172483	0.174838	0.178473	0.121886	0.336014	0.283968	5.14426	4.83244	0.680403	0.851899	scaffold00001	3807531	3809243		related to salicylate hydroxylase	secondary metabolism, lipid, fatty acid and isoprenoid metabolism, detoxification, C-compound and carbohydrate metabolism
952	PAC_01205	0.332594	-0.0337139	0.196674	0.198388	0.0475151	0.15982	-0.117706	5.21485	2.72055	0.909595	0.977478	scaffold00001	3811943	3809346		related to transcription factor, SIN3 binding	transcription activation, regulation of C-compound and carbohydrate metabolism, transcriptional control, chemoperception and response
953	PAC_01206	0.622735	-0.37377	1.06159	1.55037	-0.169431	0.230534	1.53218	1.24019	13.6503	0.0577621	0.19262	scaffold00001	3813786	3812960		uncharacterized protein	NA
954	PAC_01207	0.320589	0.107871	0.832581	0.996051	0.367615	0.41515	0.109975	4.51771	15.392	0.0312908	0.126697	scaffold00001	3813819	3815615		related to HOL1 protein	drug/toxin transport, cellular export and secretion, detoxification by export, secondary metabolism, C-compound and carbohydrate transport, detoxification
955	PAC_01208	0.187865	0.543561	0.768071	0.369316	-0.0190505	0.0570918	0.309866	6.05012	8.87596	0.261684	0.500629	scaffold00001	3817444	3820585		related to kinesin light chain 1	fungal and other eukaryotic cell type differentiation, budding, cell polarity and filament formation, GTP binding, cellular signalling, fungal/microorganismic development, lipid, fatty acid and isoprenoid metabolism
1687	PAC_02083	-0.952439	0.619979	-0.370429	-0.016133	2.04376	2.22518	2.19946	2.04385	50.393	1.21e-08	1.33e-06	scaffold00002	2832265	2831495	scaffold00002:2831495-2832265	uncharacterized protein	NA
957	PAC_01210	0.808066	0.455497	-0.126193	-0.973089	-0.602843	-0.736379	-0.290504	1.49774	13.7226	0.056341	0.189623	scaffold00001	3830096	3828118		related to flavin-binding monooxygenase	secondary metabolism, detoxification, lipid, fatty acid and isoprenoid metabolism, aerobic aromate catabolism
958	PAC_01211	0.0378295	-0.116439	0.224475	0.196307	-0.533012	-0.487632	-0.429991	8.26011	12.0869	0.0977378	0.271461	scaffold00001	3832874	3830665		related to Mac1p interacting protein (MIC1 protein)	GTPase activator (GAP), transcriptional control, stress response
959	PAC_01212	0.0819169	-0.0474158	0.333899	0.144098	-0.48101	-0.226312	-0.281402	5.76707	6.35329	0.499156	0.722675	scaffold00001	3838846	3834315		related to telomerase reverse transcriptase	DNA synthesis and replication, organization of chromosome structure, nucleotide/nucleoside/nucleobase metabolism, protein binding, DNA binding, RNA binding, DNA damage response
960	PAC_01213	0.0364123	0.0697532	-0.0901406	-0.123971	-0.243833	-0.0429337	-0.0607568	7.08246	2.03661	0.957786	0.993229	scaffold00001	3840288	3846158		uncharacterized protein	protein binding, guanyl-nucleotide exchange factor (GEF), cellular signalling, small GTPase mediated signal transduction
961	PAC_01214	-0.433415	-0.133857	-0.0914627	0.551586	0.731536	0.324342	-0.0744067	3.50136	8.02534	0.330365	0.574623	scaffold00001	3848185	3846857		probable imidazolonepropionase and related amidohydrolases	protein/peptide degradation
962	PAC_01215	-0.175292	-0.509262	-1.27283	0.646892	0.544081	0.409113	0.166056	3.04414	10.4782	0.163056	0.375683	scaffold00001	3849242	3850666		related to integral membrane protein	disease, virulence and defense, C-compound and carbohydrate transport, transport facilities, cellular signalling, virulence, disease factors, fungal and other eukaryotic cell type differentiation
963	PAC_01218	-0.357763	0.708063	0.168186	-0.566089	0.188807	-0.332034	0.967595	3.02473	16.2797	0.0226804	0.102199	scaffold00001	3866808	3864675		uncharacterized protein	NA
964	PAC_01219	0.237039	0.368348	-0.0809738	-0.158125	1.13669	0.0213885	0.85798	1.23869	8.15113	0.319456	0.563817	scaffold00001	3867510	3869264		related to allantoate permease	allantoin and allantoate transport, cellular import, non-vesicular cellular import, transport facilities, ion transport
965	PAC_01221	0.360965	-0.244979	0.238196	0.0815529	0.0226365	0.0600443	0.0305203	3.67865	3.09297	0.876271	0.96274	scaffold00001	3873300	3871044		related to C6 transcription factor	transcriptional control, DNA binding
966	PAC_01222	0.0549963	0.103144	0.400668	0.297355	0.00133881	0.551733	0.114336	5.77155	4.44366	0.727491	0.880649	scaffold00001	3874938	3873607		related to salicylate 1-monooxygenase	secondary metabolism, C-compound and carbohydrate metabolism, lipid, fatty acid and isoprenoid metabolism, detoxification
967	PAC_01223	0.0723409	0.724862	0.305022	0.37408	0.305685	1.30663	-0.0968565	3.19486	6.97402	0.431589	0.669717	scaffold00001	3877320	3875985		probable indoleamine 2,3-dioxygenase family protein	degradation of tryptophan, biosynthesis of vitamins, cofactors, and prosthetic groups, metabolism of tryptophan, heme binding, metal binding, heavy metal binding (Cu, Fe, Zn), electron transport, disease, virulence and defense
14576	PAC_18747	-0.167373	0.228112	0.929084	-0.698326	-3.48864	-1.53087	-0.987725	1.52459	50.3201	1.25e-08	1.36e-06	scaffold00060	179038	181271	scaffold00060:179038-181271	uncharacterized protein	NA
969	PAC_01225	-0.597308	0.10294	0.382525	1.0385	0.594987	-1.01248	0.245071	3.13769	12.9712	0.0728124	0.224744	scaffold00001	3879914	3879447		uncharacterized protein	NA
970	PAC_01226	-0.557411	0.54839	0.541245	0.564241	0.207977	0.280287	0.309499	4.14108	10.4724	0.163343	0.376162	scaffold00001	3880470	3882016		uncharacterized protein	NA
971	PAC_01227	0.0427715	-0.326761	-0.151936	-0.0466815	-0.068942	-0.0774269	-0.0132536	3.97327	2.06208	0.956325	0.992901	scaffold00001	3883231	3882520		uncharacterized protein	NA
972	PAC_01228	-0.395476	0.147374	0.0201135	-0.0191765	-0.276525	-0.42134	-0.0135575	3.73528	4.45417	0.726229	0.879853	scaffold00001	3883784	3885679		uncharacterized protein	NA
4282	PAC_05293	1.3598	-0.0161004	-1.27978	-0.723758	1.12018	-2.40893	-1.22947	2.32419	50.2918	1.27e-08	1.37e-06	scaffold00006	1341256	1339785	scaffold00006:1339785-1341256	related to exopolygalacturonase	polysaccharide metabolism, C-compound and carbohydrate metabolism, sugar, glucoside, polyol and carboxylate catabolism, cell wall
974	PAC_01230	0.0777356	0.250124	0.357832	0.577164	0.240705	-0.0661447	-0.204383	2.06814	4.64394	0.703322	0.865832	scaffold00001	3887701	3889288		related to negative acting factor	transcriptional control
975	PAC_01231	0.412528	0.446838	-0.410442	2.05167	-0.784319	0.499078	0.646503	0.925787	14.3192	0.0457862	0.164699	scaffold00001	3892202	3894309		uncharacterized protein	fungal and other eukaryotic cell type differentiation, secondary metabolism
976	PAC_01240	-0.708636	1.1682	0.833724	-0.220679	1.01862	0.66568	0.513757	1.96871	17.0512	0.017069	0.0843936	scaffold00001	3916206	3917856		related to regulatory protein involved in control of sterol uptake	secondary metabolism
977	PAC_01241	-0.0920073	0.431411	-0.0624533	-0.309963	0.377881	-0.239923	0.42472	3.16941	6.32944	0.501852	0.725051	scaffold00002	8129	5637		related to TOB3 (member of AAA-ATPase family)	transport ATPases, cellular export and secretion
978	PAC_01242	-0.243323	0.193822	0.604653	0.563329	0.318509	-0.607333	-0.22853	4.29094	13.5868	0.0590377	0.195353	scaffold00002	8417	9304		uncharacterized protein	NA
979	PAC_01243	0.233898	-0.181535	-0.0633282	-0.459046	0.254646	0.0213736	0.332417	1.53373	3.25722	0.860232	0.955888	scaffold00002	10442	9438		uncharacterized protein	protein processing (proteolytic), protein/peptide degradation
980	PAC_01244	-0.011224	-0.00535444	0.399236	0.346796	0.0451126	-0.202197	-0.177499	5.97582	7.8456	0.346406	0.591211	scaffold00002	12482	13897		uncharacterized protein	NA
981	PAC_01245	-0.12468	-0.00417241	-0.315176	-0.999725	0.125975	-0.346968	0.867348	1.85983	5.37014	0.614891	0.808204	scaffold00002	18993	20291		uncharacterized protein	fungal and other eukaryotic cell type differentiation
982	PAC_01251	-0.311861	-0.70224	-0.385239	-0.0560408	0.944694	-0.538971	-0.0620212	1.95722	8.71439	0.273817	0.514694	scaffold00002	59981	61534		uncharacterized protein	fungal and other eukaryotic cell type differentiation
983	PAC_01253	-0.178409	-0.0962739	-0.347678	-0.277493	0.561268	-0.434109	0.107547	0.697519	2.72283	0.909405	0.977383	scaffold00002	69516	67697		related to cytochrome P450 CYP3/CYP5/CYP6/CYP9 subfamilies	secondary metabolism, toxins, detoxification involving cytochrome P450, sesquiterpenes metabolism, electron transport
7400	PAC_09147	0.105708	0.264424	0.703734	0.955946	1.23345	1.48197	1.92599	6.27124	50.2268	1.3e-08	1.4e-06	scaffold00013	1148556	1147789	scaffold00013:1147789-1148556	uncharacterized protein	NA
985	PAC_01256	-3.94306	3.3588	0.0148179	-1.04461	-0.304774	-1.22583	-0.0263613	1.21933	7.4249	0.386018	0.629303	scaffold00002	77028	78100		related to flavonol reductase/cinnamoyl-CoA reductase	biosynthesis of vitamins, cofactors, and prosthetic groups, glycolysis methylglyoxal bypass, oxidative stress response, osmotic and salt stress response, pH stress response, heat shock response, detoxification by modification, C-compound and carbohydrate metabolism, metabolism of vitamins, cofactors, and prosthetic groups
986	PAC_01257	0.048296	-0.100046	-0.378833	-0.150511	-0.140114	0.354055	-0.13621	4.0446	4.0703	0.771646	0.905679	scaffold00002	79108	78366		related to Calmodulin	protein binding, calcium binding, regulation by binding / dissociation, enzymatic activity regulation / enzyme regulator, Ca2+ mediated signal transduction, cellular signalling
987	PAC_01259	1.05314	0.0225888	0.160439	-0.148225	-0.0648988	0.169019	-0.215037	2.6505	9.1339	0.243185	0.478512	scaffold00002	83421	84910		uncharacterized protein	NA
988	PAC_01260	0.0360404	-0.180204	0.461419	0.0953794	0.155451	0.791707	-0.151212	2.76114	7.96063	0.336078	0.580856	scaffold00002	88895	87678		related to regulatory protein involved in control of sterol uptake	secondary metabolism
2901	PAC_03627	1.09864	0.343297	1.48677	0.845641	1.00611	0.970783	1.08054	3.90348	50.1342	1.36e-08	1.45e-06	scaffold00004	770711	771463	scaffold00004:770711-771463	uncharacterized protein	NA
5850	PAC_07304	-0.477615	-0.0421144	0.0185608	-0.284602	-1.91186	-0.840363	-0.602699	7.66158	50.0979	1.38e-08	1.46e-06	scaffold00010	123878	126500	scaffold00010:123878-126500	related to osmosensing protein SGD1	osmosensing and response
991	PAC_01267	0.666366	-0.00931891	0.275097	0.314977	0.279438	0.215368	0.00196985	4.7673	10.4637	0.163785	0.376678	scaffold00002	104309	102943		uncharacterized protein	NA
992	PAC_01268	0.182864	0.144484	0.402892	0.729428	0.44363	0.292054	0.145923	5.96658	15.724	0.0277615	0.116492	scaffold00002	107476	109188		uncharacterized protein	NA
4107	PAC_05101	0.880552	0.631171	0.377155	-0.327236	1.54352	1.63848	1.36228	4.73931	50.1068	1.38e-08	1.46e-06	scaffold00006	740946	740132	scaffold00006:740132-740946	related to nucleoside-diphosphate-sugar epimerase	NA
994	PAC_01270	-0.0308445	0.209414	-2.44424	-1.37697	0.535843	-0.0953566	0.191427	7.04063	17.448	0.0147249	0.0763337	scaffold00002	112721	114255		related to fructosyl amino acid oxidase	secondary metabolism, protein modification
995	PAC_01271	0.102917	-0.24395	-0.244327	-0.179171	0.00966813	-0.229131	-0.206778	5.9083	4.69477	0.697155	0.86241	scaffold00002	114723	116561		uncharacterized protein	NA
197	PAC_00284	-1.10518	-3.00997	-4.06978	-1.97777	-2.37851	-2.35621	-1.67433	5.68681	49.7947	1.58e-08	1.65e-06	scaffold00001	938281	939570	scaffold00001:938281-939570	uncharacterized protein	NA
4518	PAC_05608	-1.36592	-0.493446	-0.0896204	-0.463833	0.423674	1.01804	1.23689	5.91118	49.7913	1.59e-08	1.65e-06	scaffold00007	167245	167949	scaffold00007:167245-167949	uncharacterized protein	NA
998	PAC_01274	-0.618389	-0.122963	-0.0325747	-0.166036	-0.0230407	-0.0493063	-0.164312	5.71568	4.59836	0.708843	0.869375	scaffold00002	121330	124782		related to lipase	NA
999	PAC_01275	0.0570193	0.48282	0.232439	-0.135402	0.717463	0.259887	0.456531	4.06687	11.4311	0.120887	0.310605	scaffold00002	127484	125415		uncharacterized protein	fungal and other eukaryotic cell type differentiation
1000	PAC_01276	0.45541	0.144516	0.149309	0.604189	0.611668	-0.575304	-0.612666	5.21939	9.70928	0.205655	0.432916	scaffold00002	130295	128219		related to AMP-binding enzyme	biosynthesis of phenylalanine, degradation of phenylalanine, metabolism of phenylpropanoids, C-compound and carbohydrate metabolism
1001	PAC_01277	0.477419	0.204909	0.549536	1.21144	1.30974	-0.416915	-0.503563	3.8098	11.7843	0.107879	0.289625	scaffold00002	133540	135143		related to integral membrane protein TmpA	secondary metabolism
1002	PAC_01278	-0.184981	-0.209533	-0.114297	0.167598	-0.0109325	-0.13279	-0.040643	5.34361	2.65837	0.914707	0.979667	scaffold00002	137419	135838		probable UBX3 UBX (ubiquitin regulatory X) domain-containing protein	general transcription activities, assembly of protein complexes, protein/peptide degradation, proteasomal degradation (ubiquitin/proteasomal pathway), protein binding, enzymatic activity regulation / enzyme regulator, kinase activator, enzyme inhibitor, kinase inhibitior, NIK-I-kappaB/NF-kappaB cascade, cell adhesion, cell death, apoptosis (type I programmed cell death), regulation of apoptosis
1003	PAC_01279	0.0399154	-0.217197	-0.156823	-0.0796739	-0.0377072	-0.206355	-0.0278259	6.20323	2.25478	0.944405	0.989031	scaffold00002	138087	141759		related to poly(A)-specific ribonuclease	5'-end processing, phosphate metabolism, modification by phosphorylation, dephosphorylation, autophosphorylation, nucleotide/nucleoside/nucleobase binding, ATP binding, regulation by modification, regulation of protein activity, DNA repair, mRNA processing (splicing, 5'-, 3'-end processing), cell wall
1004	PAC_01280	-0.0329281	-0.0482008	-0.0447139	0.0620163	0.103167	-0.0167236	-0.235572	6.17509	1.52008	0.981606	0.99879	scaffold00002	143481	142685		related to snRNP protein	splicing, mRNA processing (splicing, 5'-, 3'-end processing), protein binding, RNA binding, RNA degradation
1005	PAC_01281	0.111347	-0.076486	0.145233	-0.00575096	0.429874	0.235735	0.424392	4.53207	5.43695	0.6068	0.802997	scaffold00002	146764	148939		uncharacterized protein	NA
3142	PAC_03903	0.378941	1.0458	0.563409	1.49814	3.33867	2.71059	-0.0537239	1.02858	49.7105	1.65e-08	1.7e-06	scaffold00004	1750139	1751308	scaffold00004:1750139-1751308	uncharacterized protein	NA
1007	PAC_01284	0.138563	0.9071	-0.322631	-0.212328	0.00173138	-0.275405	0.255782	1.6476	5.88312	0.553461	0.766776	scaffold00002	154160	155293		uncharacterized protein	NA
1008	PAC_01285	1.03195	0.0974013	-0.353511	-0.250151	0.165289	-0.0414333	0.111251	2.95127	8.21349	0.314146	0.5579	scaffold00002	155681	156963		uncharacterized protein	NA
12108	PAC_14982	0.296644	0.239011	0.380673	0.22656	1.68967	1.6153	0.511611	5.03434	49.6832	1.67e-08	1.71e-06	scaffold00029	270111	268850	scaffold00029:268850-270111	related to methyltransferase	secondary metabolism
3759	PAC_04631	6.0126	3.35445	1.36613	0.930354	4.12538	3.00278	1.86223	0.103638	49.655	1.69e-08	1.72e-06	scaffold00005	1488451	1489122	scaffold00005:1488451-1489122	related to glutathione S-transferase GST-6.0	NA (Pedant: transferase activity, protein binding)
1011	PAC_01288	0.337613	0.185764	0.239168	0.216056	0.579269	1.0287	0.775766	3.13163	16.9372	0.0178056	0.0868781	scaffold00002	167730	166436		uncharacterized protein	NA
1012	PAC_01289	0.257173	-0.0105782	0.00285854	0.366353	0.321411	0.125792	-0.319659	4.71365	6.14552	0.522864	0.742619	scaffold00002	168211	168569		probable splicing factor 3B subunit 10	mRNA processing (splicing, 5'-, 3'-end processing), splicing, protein binding
1013	PAC_01290	0.158151	-0.0634767	0.0823634	0.277193	0.674496	0.578412	0.20199	4.1188	12.1348	0.0962111	0.269093	NA	NA	NA		maybe pseudogene	NA
1014	PAC_01291	0.250751	-0.180007	0.650964	0.894338	0.428839	-0.14809	-0.0380936	4.41632	12.3493	0.0896421	0.257163	scaffold00002	170637	173245		uncharacterized protein	NA
1015	PAC_01292	0.173947	-0.0437199	0.337885	0.679063	0.531609	0.0221497	-0.111062	11.6741	4.23842	0.751943	0.894449	scaffold00002	177167	175371		Elongation factor 1-alpha	translation, translation elongation, protein binding, nucleotide/nucleoside/nucleobase binding, GTP binding, GTPase activator (GAP), anti-apoptosis
1016	PAC_01293	-0.339139	0.322747	0.29585	0.3563	0.0740389	0.084384	0.520375	5.03278	9.9523	0.191293	0.41356	scaffold00002	182304	186041		uncharacterized protein	secondary metabolism, fungal and other eukaryotic cell type differentiation
874	PAC_01105	-1.44162	-0.918297	-1.87306	-1.46428	-2.01642	-0.936715	0.0171455	3.5862	49.5249	1.79e-08	1.81e-06	scaffold00001	3496307	3495513	scaffold00001:3495513-3496307	uncharacterized protein	NA
1018	PAC_01295	-1.765	0.701717	0.195642	0.604923	0.631036	0.0908215	2.15313	0.472972	14.5565	0.0421242	0.155723	scaffold00002	195113	192492		uncharacterized protein	fungal and other eukaryotic cell type differentiation
1019	PAC_01296	0.419701	-0.461059	-1.11195	-0.463828	-0.637295	-0.632067	-0.337028	6.42305	13.5739	0.0592996	0.195979	scaffold00002	198108	196996		catechol 1,2-dioxygenase	secondary metabolism
1020	PAC_01297	-0.0308689	0.16116	-0.0390328	0.263805	0.179621	-0.320193	0.288535	1.63955	2.84832	0.89867	0.972635	scaffold00002	201693	199408		related to beta transducin-like protein	GTP binding, cellular signalling, fungal/microorganismic development, fungal and other eukaryotic cell type differentiation, budding, cell polarity and filament formation, DNA repair, nucleic acid binding, DNA binding, ATP binding, DNA damage response
1021	PAC_01303	0.073638	-0.408715	-0.0463082	-0.842707	-0.3769	-0.416644	-0.118377	1.95773	6.56946	0.475039	0.705776	scaffold00002	220645	218444		uncharacterized protein	fungal and other eukaryotic cell type differentiation
1022	PAC_01304	-0.0146591	0.449198	-0.0535564	-0.383444	0.0422201	-0.089778	-0.277046	3.69625	5.25968	0.628307	0.816998	scaffold00002	221923	221564		uncharacterized protein	NA
1023	PAC_01305	0.201335	0.773534	0.0619367	0.0987876	-0.148704	0.013527	0.19061	2.93292	6.16676	0.520419	0.740359	scaffold00002	222435	222079		uncharacterized protein	NA
12576	PAC_15754	0.145584	-3.0768	-3.00468	-2.39152	-1.75198	-1.35282	0.210347	1.59477	49.5136	1.8e-08	1.81e-06	scaffold00033	337662	341299	scaffold00033:337662-341299	uncharacterized protein	NA
1025	PAC_01309	-0.0167937	-0.286729	0.0786358	0.0580929	0.319082	0.0121044	0.911312	3.70066	10.948	0.140903	0.343006	scaffold00002	233398	229881		uncharacterized protein	NA
1026	PAC_01311	0.881407	-0.200404	-0.133248	-0.681168	-0.465859	0.266887	0.483426	0.499219	4.86154	0.676856	0.849826	scaffold00002	238180	239574		uncharacterized protein	NA
1027	PAC_01312	0.603124	1.24198	0.98469	0.301867	0.142062	-0.276757	0.287816	1.40294	9.39981	0.225211	0.456476	scaffold00002	242929	241098		related to laccase 2	aerobic aromate catabolism, detoxification by degradation, extracellular lignin degradation, aromate anabolism
1028	PAC_01314	-0.735752	0.461544	0.744499	-0.126795	0.034282	-0.700068	-0.129202	4.56131	12.2998	0.0911217	0.259974	scaffold00002	246451	247722		uncharacterized protein	virulence, disease factors
1029	PAC_01315	0.403569	-0.00589486	-0.132293	0.303715	0.538087	0.727568	0.00697167	6.52117	18.1355	0.0113734	0.0635618	scaffold00002	256683	258728		uncharacterized protein	NA
1030	PAC_01316	0.192477	0.0719763	-0.722491	-0.338434	-0.33828	-0.304598	-0.175109	2.78553	7.42346	0.386159	0.629378	scaffold00002	259448	261594		uncharacterized protein	NA
1031	PAC_01317	0.372286	-0.853693	-1.94959	-1.19132	0.87402	0.163451	0.193143	5.79228	9.76825	0.202091	0.427986	scaffold00002	266362	264452		uncharacterized protein	secondary metabolism, biosynthesis of glycine, C-compound and carbohydrate metabolism, metabolism of amines, FAD/FMN binding, NAD/NADP binding, electron transport
1032	PAC_01318	-0.168133	0.193403	-0.0426791	-0.640461	-0.159245	-0.142828	0.049876	3.77152	3.84916	0.796978	0.920426	scaffold00002	270274	267146		uncharacterized protein	lipid, fatty acid and isoprenoid metabolism, phospholipid metabolism, fatty acid metabolism, ATP binding
1033	PAC_01319	-0.235004	0.301424	0.125127	-0.216036	-0.460062	-0.0239028	0.137386	4.97594	4.80201	0.68411	0.854071	scaffold00002	272222	273837		uncharacterized protein	NA
1034	PAC_01320	-0.102994	0.00679551	0.187596	0.114526	-0.0650317	-0.0787711	-0.33635	5.50723	3.65338	0.818723	0.932673	scaffold00002	274770	275587		uncharacterized protein	NA
8780	PAC_10844	0.274726	-0.0477692	0.145077	0.00499137	1.86259	2.63832	0.642122	4.24819	49.4694	1.84e-08	1.84e-06	scaffold00017	497383	500117	scaffold00017:497383-500117	uncharacterized protein	regulation of secondary metabolism
1036	PAC_01322	-1.29468	-0.853474	-0.11931	-0.252172	-1.4762	-0.321694	0.87237	0.653075	11.4124	0.121613	0.311788	scaffold00002	280037	282463		uncharacterized protein	fungal and other eukaryotic cell type differentiation
1037	PAC_01323	0.456145	0.584142	-0.0626937	-0.337636	0.248281	0.283989	0.246254	3.46192	8.18853	0.316263	0.560314	scaffold00002	286095	284651		uncharacterized protein	NA
1038	PAC_01330	-0.887843	-0.314484	0.394852	-0.867159	0.368884	-0.160494	0.401375	3.58761	4.72441	0.693553	0.860204	scaffold00002	334872	335592		uncharacterized protein	NA
1039	PAC_01333	0.420048	0.328859	-0.666364	-0.613038	0.171496	-0.0115158	0.259039	2.9861	4.79904	0.684472	0.854281	scaffold00002	356160	357382		uncharacterized protein	NA
1040	PAC_01334	0.319335	-0.792795	-0.552577	-0.584894	0.126292	0.119218	0.417613	2.78878	4.88805	0.673623	0.847605	scaffold00002	357777	358547		uncharacterized protein	NA
1041	PAC_01335	0.0937152	0.0343301	-0.0365424	0.446438	-0.235599	-0.0596929	0.724876	1.10398	4.48896	0.722047	0.877281	scaffold00002	366548	365817		uncharacterized protein	NA
1042	PAC_01336	0.591168	0.571191	0.383944	-0.321767	0.279882	-0.0211103	-0.0986177	1.75984	7.36784	0.391611	0.635344	scaffold00002	367303	368665		related to monooxygenase	defense related proteins, aerobic aromate catabolism
1043	PAC_01337	0.374498	-0.234383	-0.645654	-0.457068	0.0353103	-0.0674722	-0.11262	4.88231	7.14317	0.414127	0.6541	scaffold00002	371661	369229		uncharacterized protein	transcriptional control, DNA binding, regulation of nitrogen metabolism, transcription activation, fruit body development (sexually or asexually derived spores), fungal and other eukaryotic cell type differentiation, development of asco- basidio- or zygospore, assimilation of ammonia
11235	PAC_13857	-0.475779	-0.26906	-1.08631	-0.512776	-1.41706	-1.09762	-0.704073	3.7067	49.4249	1.87e-08	1.86e-06	scaffold00025	331897	332465	scaffold00025:331897-332465	uncharacterized protein	NA
1045	PAC_01340	-3.02846	-0.772574	0.887449	1.21263	-0.476998	-0.630097	-1.88137	0.377255	11.5402	0.116729	0.304279	scaffold00002	388431	390369		uncharacterized protein	NA
1046	PAC_01341	0.036433	0.619635	0.825288	1.12053	-0.948174	-0.363913	-0.197151	5.95806	15.5015	0.0300825	0.123244	scaffold00002	394209	394803		related to DUF967 domain protein	NA
1047	PAC_01342	0.203209	-0.0221976	1.24484	1.46456	-0.186822	-0.314994	0.187782	1.82502	9.48876	0.219442	0.450043	scaffold00002	397700	396334		related to potassium channel beta subunit protein	C-compound and carbohydrate metabolism, secondary metabolism, sugar, glucoside, polyol and carboxylate catabolism, detoxification by modification, ATP binding, ABC transporters, cellular import, homeostasis of cations, amino acid metabolism, metabolism of aminoglycoside antibiotics
1048	PAC_01343	-0.327437	0.453714	0.708859	0.261145	-0.204544	0.0222682	-0.355951	5.70506	11.8189	0.106674	0.287778	scaffold00002	398777	400156		uncharacterized protein	NA
1049	PAC_01344	-0.287917	0.606951	0.605174	0.377772	-0.121662	0.0982293	-0.132144	5.6225	10.8153	0.146881	0.352392	scaffold00002	401694	400175		related to C6 transcription factor	secondary metabolism
1050	PAC_01345	0.284061	0.614678	0.38278	1.09293	-0.148353	-0.066707	-0.234708	1.55932	6.45785	0.487417	0.713772	scaffold00002	402417	403554		uncharacterized protein	NA
1051	PAC_01348	0.307417	0.191595	-0.245819	0.0457952	0.541254	0.310774	0.179029	3.06974	5.68615	0.576835	0.783598	scaffold00002	409869	408796		uncharacterized protein	NA
1052	PAC_01349	0.107888	0.0488748	0.11081	0.289251	0.305667	0.284726	-0.129512	6.42313	5.10829	0.64675	0.829986	scaffold00002	412176	410360		related to ubiquitin-specific protease 7	cytoplasmic and nuclear protein degradation, tRNA modification, protein modification, modification by ubiquitination, deubiquitination, protein/peptide degradation, proteasomal degradation (ubiquitin/proteasomal pathway), synaptic transmission
1053	PAC_01350	-0.0917907	-0.104122	-0.0207423	0.193922	0.23779	-0.0528008	-0.148644	6.28987	2.50516	0.926708	0.983177	scaffold00002	412290	413221		probable ARP2/3 complex 20 kDa subunit	actin cytoskeleton, assembly of protein complexes, protein binding, structural protein binding, cell motility, cytoskeleton-dependent transport, budding, cell polarity and filament formation
1054	PAC_01351	0.785202	0.557765	0.636025	0.43057	0.330253	0.295958	0.82747	2.73578	12.5691	0.0833304	0.245223	scaffold00002	414376	413711		uncharacterized protein	NA
1055	PAC_01352	0.682613	0.877404	0.504419	0.276946	0.648175	0.304883	0.41305	3.44058	9.39076	0.225805	0.457167	scaffold00002	416186	414698		related to starvation induced protein PSI-7	nutrient starvation response, lipid, fatty acid and isoprenoid metabolism, autoproteolytic processing, eukaryotic plasma membrane
1056	PAC_01353	-0.335167	-0.346483	0.689331	1.57723	0.378821	0.67098	0.517814	2.5321	11.9455	0.102367	0.279881	scaffold00002	418776	421279		uncharacterized protein	fungal and other eukaryotic cell type differentiation
7835	PAC_09702	0.26243	-0.206106	0.40519	1.26094	1.6717	1.81984	0.724128	5.46024	49.3881	1.9e-08	1.88e-06	scaffold00014	1270029	1268884	scaffold00014:1268884-1270029	uncharacterized protein	NA
1058	PAC_01355	0.0699568	0.18925	0.309599	0.397516	-0.241351	0.051196	-0.131044	7.13034	6.70881	0.459814	0.691849	scaffold00002	428949	426029		related to Calcium_related spray protein	homeostasis of metal ions (Na, K, Ca etc.), cell growth / morphogenesis, detoxification
1059	PAC_01356	-0.122306	0.262278	0.17144	1.21898	-0.190903	0.775945	0.860839	0.412939	5.0526	0.653544	0.834111	scaffold00002	430647	429864		uncharacterized protein	NA
1060	PAC_01357	0.039318	0.00797747	-0.145678	-0.0425933	-0.45628	-0.193856	0.0518635	6.83006	5.48496	0.600998	0.799738	scaffold00002	445709	449544		uncharacterized protein	NA
1061	PAC_01358	-0.262245	-0.129328	-0.399776	-0.0305383	-0.477035	-0.0843163	0.242082	2.7938	3.33099	0.852789	0.951547	scaffold00002	452203	449557		uncharacterized protein	NA
10659	PAC_13176	-0.10687	0.505027	0.259657	0.0121482	1.10045	0.916414	2.01862	2.69766	49.3811	1.91e-08	1.88e-06	scaffold00023	415959	416705	scaffold00023:415959-416705	uncharacterized protein	NA
1063	PAC_01360	0.033278	-0.149515	0.21584	-0.73046	-0.635547	-0.451747	0.0704732	2.54214	8.96368	0.255274	0.493488	scaffold00002	456141	455020		uncharacterized protein	NA
3882	PAC_04814	2.17297	-0.214219	-2.17594	-1.98157	-2.20996	-3.0556	-0.772267	0.414312	49.179	2.09e-08	2.04e-06	scaffold00005	2043998	2044990	scaffold00005:2043998-2044990	uncharacterized protein	NA
1733	PAC_02130	1.78353	1.46419	1.41591	1.35506	1.79211	1.18853	1.23799	0.478758	49.1577	2.11e-08	2.05e-06	scaffold00002	2967467	2967957	scaffold00002:2967467-2967957	uncharacterized protein	NA
1066	PAC_01366	3.61329	-0.588498	-1.8677	1.39648	-0.650853	-0.499353	0.690065	0.451714	14.7898	0.0387897	0.147495	scaffold00002	476341	474331		uncharacterized protein	secondary metabolism
5629	PAC_07061	0.630966	0.0759522	-0.253865	-0.582151	-0.248767	-1.72039	-1.13816	2.25758	49.1277	2.14e-08	2.06e-06	scaffold00009	1140024	1138620	scaffold00009:1138620-1140024	related to pectinesterase	cell wall, C-compound and carbohydrate metabolism
1068	PAC_01368	0.67531	0.247761	0.146344	0.366796	-0.293597	0.13485	-0.0885777	4.49277	9.74425	0.203536	0.429614	scaffold00002	482158	479470		related to choline kinase	lipid, fatty acid and isoprenoid metabolism, phosphate metabolism, phospholipid metabolism, metabolism of nonprotein amino acids
9071	PAC_11162	-1.71284	0.285873	0.84324	1.97777	4.20021	4.00382	0.520421	11.4727	49.0812	2.19e-08	2.09e-06	scaffold00018	49493	50267	scaffold00018:49493-50267	uncharacterized protein	NA
1070	PAC_01370	-0.657242	-0.172273	0.365663	0.559769	-0.700849	-0.5025	-0.422062	8.79095	13.6527	0.0577137	0.19262	scaffold00002	488903	490817		probable ZSP1 Zinc Sensitive Phenotype 1	NA
15608	PAC_20206	-1.28532	-0.615537	-2.636	-2.44439	-1.61841	-1.17938	-1.30226	1.16146	48.7009	2.6e-08	2.47e-06	scaffold00200	1345	13	scaffold00200:13-1345	uncharacterized protein	disease, virulence and defense, C-compound and carbohydrate transport, transport facilities, cellular signalling, virulence, disease factors, fungal and other eukaryotic cell type differentiation
1072	PAC_01372	0.0826598	0.0861461	-0.0544148	-0.278146	0.10047	0.00687846	-0.206938	6.67056	3.0407	0.881212	0.964729	scaffold00002	503936	501913		uncharacterized protein	NA
1073	PAC_01373	0.12597	0.163179	-0.107218	-0.0891178	0.108065	-0.103554	-0.0406473	3.76947	1.14247	0.992192	0.999746	scaffold00002	505914	506368		related to SOH1 protein	DNA recombination and DNA repair, transcriptional control, protein binding
1074	PAC_01374	0.238791	0.0635899	0.166265	0.769333	0.671455	-0.144967	-0.27578	3.94177	7.79174	0.351316	0.595535	scaffold00002	507230	506733		probable DNA-directed RNA polymerase III subunit C11	tRNA synthesis, general transcription activities, DNA binding, nucleotide/nucleoside/nucleobase metabolism, DNA conformation modification (e.g. chromatin), RNA synthesis, mRNA synthesis, transcription elongation, transcriptional control, protein binding, metal binding, heavy metal binding (Cu, Fe, Zn), organization of chromosome structure
1075	PAC_01375	0.149363	-0.0487301	0.0535284	0.254126	0.667536	0.548297	0.221924	4.8352	14.6952	0.0401105	0.150827	scaffold00002	507683	508687		related to Drosophila ANK protein	NA
1076	PAC_01376	0.604301	0.245051	-0.696071	-0.277989	0.0861984	0.180222	0.617475	3.90346	9.38572	0.226136	0.457287	scaffold00002	511724	510596		related to pathogenesis-related protein PR5K (thaumatin family)	disease, virulence and defense, cellular signalling, transmembrane signal transduction, defense related proteins
1077	PAC_01377	-0.0846266	-0.0372005	0.0322356	0.100012	0.0225542	0.357498	0.16309	7.82118	3.02983	0.882229	0.965061	scaffold00002	515239	512884		related to hsp70 protein	protein folding and stabilization, stress response, nucleotide/nucleoside/nucleobase binding, ATP binding, unfolded protein response (e.g. ER quality control)
1078	PAC_01378	0.726289	0.327285	0.273733	0.149049	0.0424111	0.0573959	-0.0799701	8.47531	7.69836	0.359942	0.603603	scaffold00002	518736	520513		probable glucokinase GLK1	C-compound and carbohydrate metabolism, glycolysis and gluconeogenesis, phosphate metabolism, C-compound and carbohydrate transport, cellular import, development of asco- basidio- or zygospore, regulation of C-compound and carbohydrate metabolism, regulation of glycolysis and gluconeogenesis
1079	PAC_01379	-0.240458	0.0523186	-0.327039	-0.438601	-0.711748	-0.220977	0.159132	4.43123	10.8252	0.146429	0.351523	scaffold00002	528969	522253		uncharacterized protein	protein binding, cell migration, guidance of longitudinal cell extension (e.g. pollen tube guidance, axonal pathfinding)
1080	PAC_01380	-0.2385	0.0344891	-0.0253033	-0.485764	-0.331133	-0.21687	0.294114	3.67105	4.26194	0.749161	0.892768	scaffold00002	529600	532245		uncharacterized protein	NA
1081	PAC_01381	0.0129349	0.0135073	0.233538	0.582174	0.144951	0.525456	0.440812	5.21196	11.6861	0.111364	0.295225	scaffold00002	537670	534773		probable beta-glucosidase	polysaccharide metabolism, sugar, glucoside, polyol and carboxylate catabolism
1082	PAC_01382	-0.128634	0.115138	-0.0276374	-0.758865	-1.35037	-0.824546	-0.0752325	1.67584	15.6681	0.0283282	0.118067	scaffold00002	538850	541118		related to general amidase	nitrogen, sulfur and selenium metabolism, secondary metabolism, lipid, fatty acid and isoprenoid metabolism
1083	PAC_01383	-0.298746	-0.16575	1.0325	-1.79418	-0.90323	0.455336	0.277512	0.593148	14.1368	0.0488009	0.172401	scaffold00002	544912	543473		uncharacterized protein	NA
1084	PAC_01384	0.267215	0.314536	0.0391687	0.146126	0.0886997	0.159978	-0.0110009	3.44781	2.19621	0.948187	0.990298	scaffold00002	547076	548697		uncharacterized protein	NA
1085	PAC_01385	-0.561248	-0.177871	-0.564638	-0.170425	0.753577	0.919547	0.657043	2.05598	11.5935	0.114744	0.300661	scaffold00002	550306	552279		uncharacterized protein	secondary metabolism, fungal and other eukaryotic cell type differentiation
1086	PAC_01386	-0.496715	-0.395187	-0.401071	-0.132559	0.194966	0.230428	-0.140477	5.45765	8.11209	0.322814	0.567461	scaffold00002	556372	552913		related to calcium-independent phospholipase A2	fungal and other eukaryotic cell type differentiation, budding, cell polarity and filament formation, GTP binding, cellular signalling, fungal/microorganismic development, lipid, fatty acid and isoprenoid metabolism
1087	PAC_01387	-0.509669	-0.673333	-0.898121	-0.244921	-0.813741	-0.214394	0.390205	1.34526	11.9068	0.103666	0.282295	scaffold00002	562200	561084		related to stress response protein rds1p	stress response
1088	PAC_01388	0.291872	-0.26065	-0.191683	-0.183987	0.268663	0.492005	0.43172	5.38632	10.281	0.1732	0.390169	scaffold00002	565101	563401		probable glutamine synthetase	biosynthesis of glutamine, degradation of glutamine, nitrogen, sulfur and selenium metabolism, assimilation of ammonia, metabolism of the glutamate group, biosynthesis of glutamate
1089	PAC_01389	0.566957	0.378721	0.777013	1.47445	-0.26563	0.0466381	0.106941	5.28786	18.3161	0.0106222	0.0604233	scaffold00002	566212	567481		2,5-dichloro-2,5-cyclohexadiene-1,4-diol dehydrogenase	C-compound and carbohydrate metabolism, pentose-phosphate pathway, C-4 compound catabolism, fatty acid metabolism, metabolism of vitamins, cofactors, and prosthetic groups, NAD/NADP binding, electron transport
5701	PAC_07141	-0.22108	0.0678337	-0.221557	-0.885238	-1.84696	-1.28091	-1.19195	7.04231	48.2782	3.14e-08	2.97e-06	scaffold00009	1369188	1370438	scaffold00009:1369188-1370438	uncharacterized protein	NA
1091	PAC_01392	1.03005	-0.0594952	0.421118	0.953913	-0.0503869	-0.201712	0.477561	1.04541	7.05068	0.423623	0.662758	scaffold00002	577562	575006		uncharacterized protein	protein folding and stabilization, stress response, ATP binding, nucleotide/nucleoside/nucleobase binding, unfolded protein response (e.g. ER quality control)
1092	PAC_01393	0.513939	0.134134	0.196922	0.482146	-0.623777	-0.574679	0.916936	2.53708	10.2195	0.176472	0.394466	scaffold00002	578757	581037		uncharacterized protein	NA
1093	PAC_01394	0.29775	-0.557118	-0.398682	-0.0540019	0.12012	-0.34611	0.142095	2.71982	5.14916	0.641766	0.826103	scaffold00002	582869	582345		uncharacterized protein	NA
1094	PAC_01395	0.13063	-0.261237	-0.262262	-0.0873397	0.828712	0.129367	-0.0171172	5.73626	9.71094	0.205555	0.432802	scaffold00002	583402	585738		related to very long-chain fatty acyl-CoA synthetase FAT1	lipid, fatty acid and isoprenoid metabolism, oxidation of fatty acids, fatty acid metabolism, regulation of lipid, fatty acid and isoprenoid metabolism, lipid/fatty acid transport, fatty acid binding (e.g. acyl-carrier protein)
1095	PAC_01396	0.417646	0.728673	0.737659	0.306985	0.9177	0.0353052	0.468976	5.27878	10.4202	0.165986	0.379446	scaffold00002	587789	585936		uncharacterized protein	NA
1096	PAC_01397	-0.148402	-0.062169	-0.0710853	0.226058	0.0854173	0.146413	-0.134995	5.09152	2.15188	0.950958	0.991087	scaffold00002	590190	589144		related to Slh1p interacting factor	vesicular transport (Golgi network, etc.), protein transport, ER to Golgi transport
1097	PAC_01398	-0.148765	-0.218289	-0.23987	0.0392734	0.142473	-0.386573	-0.125469	5.35818	5.24384	0.630234	0.818276	scaffold00002	590424	592587		signal recognition particle receptor subunit alpha	protein targeting, sorting and translocation, GTP binding, non-vesicular ER transport, protein binding, protein transport, purin nucleotide/nucleoside/nucleobase metabolism, phosphate metabolism, RNA binding, G-protein mediated signal transduction
1098	PAC_01399	-0.121094	-0.20185	0.300945	0.80227	0.819721	0.506926	0.062092	8.52557	14.4081	0.0443813	0.161555	scaffold00002	595559	594759		probable F1Fo-ATP synthase subunit 7, mitochondrial	respiration, energy generation (e.g. ATP synthase), transport ATPases, homeostasis of protons, electron transport and membrane-associated energy conservation, assembly of protein complexes, structural protein binding, cation transport (H+, Na+, K+, Ca2+ , NH4+, etc.), electron transport, mitochondrial transport
1099	PAC_01400	-0.13098	-0.133701	0.198988	0.650369	0.14164	-0.334348	-0.256241	7.94192	5.50886	0.598116	0.79774	scaffold00002	596917	596059		probable Nascent polypeptide-associated complex subunit alpha	transcriptional control, protein binding, DNA binding, DNA conformation modification (e.g. chromatin), RNA synthesis, transcription activation, regulation by binding / dissociation, regulator of transcription factor, protein transport, organization of chromosome structure, translational control, regulation of C-compound and carbohydrate metabolism, translation termination, unfolded protein respon…
1100	PAC_01401	-0.157812	-0.143018	0.26917	0.72836	0.0208556	-0.488042	-0.48857	8.22715	6.58285	0.473565	0.704458	scaffold00002	598031	597530		probable 60S ribosomal protein L14	ribosomal proteins, RNA binding, translation, protein binding, ribosome biogenesis
5888	PAC_07344	1.40996	0.722016	0.0565463	-0.841466	-1.81727	-1.65003	-0.865017	4.94258	48.2488	3.18e-08	2.99e-06	scaffold00010	243197	241042	scaffold00010:241042-243197	uncharacterized protein	NA
1102	PAC_01403	0.30634	-0.182448	0.0596404	0.545497	0.427058	-0.160631	-0.203638	6.1072	6.70899	0.459796	0.691849	scaffold00002	605097	607261		probable amidophosphoribosyltransferase	biosynthesis of glutamate, degradation of glutamate, purin nucleotide/nucleoside/nucleobase metabolism, purine nucleotide/nucleoside/nucleobase anabolism, assimilation of ammonia, metabolism of the glutamate group
1544	PAC_01907	2.08396	0.474776	0.490534	-0.0268401	-1.77321	-1.05135	-0.569458	1.75978	48.1559	3.32e-08	3.1e-06	scaffold00002	2213438	2212665	scaffold00002:2212665-2213438	uncharacterized protein	NA
1104	PAC_01405	0.00767	-0.148772	-0.0612937	0.228296	-0.0176608	-0.37255	-0.455516	6.60246	7.24041	0.404286	0.646357	scaffold00002	610903	612821		probable betaine aldehyde dehydrogenase	amino acid metabolism, C-compound and carbohydrate metabolism, fermentation, meiotic recombination, metabolism of nonprotein amino acids, stress response, isoprenoid metabolism, biosynthesis of vitamins, cofactors, and prosthetic groups, NAD/NADP binding, electron transport, lipid, fatty acid and isoprenoid metabolism, metabolism of secondary products derived from L-glutamic acid, L-proline and L…
1105	PAC_01406	-0.248268	0.0689783	-0.250868	-0.231283	-0.171354	-0.297244	-0.345598	5.12732	6.98974	0.429949	0.668634	scaffold00002	614107	613315		uncharacterized protein	NA
1106	PAC_01407	0.1901	-0.0846392	-0.226909	-0.610668	-0.16726	-0.0307002	0.567301	2.53354	5.29099	0.624499	0.814694	scaffold00002	614938	617662		uncharacterized protein	NA
7392	PAC_09139	-1.69446	-1.45326	-1.48341	-1.74976	-1.93887	-0.950821	-0.484896	2.33218	47.838	3.83e-08	3.56e-06	scaffold00013	1124077	1122663	scaffold00013:1122663-1124077	related to cellobiose dehydrogenase	NA
1108	PAC_01409	-0.401995	0.415202	-4.4098	-0.565061	0.436415	1.51008	0.868905	3.95976	17.3599	0.0152171	0.0779534	scaffold00002	620275	621827		related to 2-polyprenyl-6-methoxyphenol hydroxylase and related FAD-dependent oxidoreductases	lipid, fatty acid and isoprenoid metabolism, detoxification, secondary metabolism
1109	PAC_01410	0.193544	-0.0296416	0.258557	0.525426	0.112879	0.0711572	-0.216973	5.75358	6.06068	0.532682	0.750968	scaffold00002	623917	622121		related to inner membrane magnesium transporter MRS2, mitochondrial precursor	splicing, cation transport (H+, Na+, K+, Ca2+ , NH4+, etc.), mitochondrial transport, mRNA synthesis
1110	PAC_01411	-0.097596	0.0609452	0.0979926	0.103422	0.26923	0.128132	-0.239309	7.32388	3.55775	0.829072	0.938249	scaffold00002	627527	628332		probable transcription factor of the MADS box family MCM1	regulation of amino acid metabolism, regulation of nitrogen, sulfur and selenium metabolism, regulation of C-compound and carbohydrate metabolism, regulation of lipid, fatty acid and isoprenoid metabolism, mitotic cell cycle and cell cycle control, transcriptional control, DNA binding, stress response, detoxification, development of asco- basidio- or zygospore, ori recognition and priming complex…
1111	PAC_01412	-0.1296	0.275534	0.0262772	0.146525	0.16239	0.177071	0.13932	6.20017	3.9122	0.789832	0.916004	scaffold00002	632596	630966		related to DUF803 domain protein	NA
1112	PAC_01413	-0.000438967	-0.107915	0.148335	0.229957	0.300609	0.219794	-0.00570004	7.38217	4.6078	0.7077	0.868571	scaffold00002	633105	633913		probable Vacuolar ATP synthase subunit E	assembly of protein complexes, cation transport (H+, Na+, K+, Ca2+ , NH4+, etc.), transport ATPases, vacuolar/lysosomal transport, homeostasis of protons, electron transport, ATP binding, electron transport and membrane-associated energy conservation, energy generation (e.g. ATP synthase), ion transport
1113	PAC_01414	0.0549364	0.0978153	0.0915311	0.0381275	0.119572	0.325211	0.7497	4.49266	10.3936	0.167344	0.381325	scaffold00002	636212	634132		uncharacterized protein	NA
1114	PAC_01415	0.512096	0.0483718	0.233469	0.166327	0.113203	-0.156542	-0.0295432	7.36456	7.34809	0.393558	0.636982	scaffold00002	637901	642493		related to ATPase II	transport ATPases, peptide transport, protein transport, lipid/fatty acid transport, phosphate metabolism, tetracyclic and pentacyclic triterpenes (cholesterin, steroids and hopanoids) metabolism, ATP binding, ion transport, cation transport (H+, Na+, K+, Ca2+ , NH4+, etc.), rRNA processing, post Golgi transport
1115	PAC_01416	0.31722	-0.0575867	-0.102439	0.306953	0.440877	0.479441	0.264277	5.13121	11.0965	0.134465	0.331783	scaffold00002	643849	650046		related to SEN1 protein	tRNA synthesis, tRNA processing, rRNA processing, ATP binding, RNA degradation, phosphate metabolism, DNA processing, RNA processing, translational control, polynucleotide degradation, DNA topology, DNA synthesis and replication, DNA repair, control of mRNA stability, RNA topology, heavy metal binding (Cu, Fe, Zn)
1116	PAC_01417	0.050164	0.0998202	-0.188121	-0.307256	-0.277202	-0.772065	-0.444239	5.56372	16.2545	0.0228906	0.102909	scaffold00002	651630	654254		uncharacterized protein	NA
1117	PAC_01418	-0.0110847	-0.0920559	-2.96323	-0.534741	-0.810583	0.467357	-0.131379	4.90528	18.3019	0.0106798	0.0606845	scaffold00002	656113	656412		uncharacterized protein	NA
1118	PAC_01419	0.00673371	-0.20316	-0.504732	-0.458192	-0.732679	-0.4535	-0.210779	4.44184	13.1626	0.0682433	0.215237	scaffold00002	658394	657358		uncharacterized protein	NA
1119	PAC_01420	-0.0298282	-0.17202	0.222536	0.348391	0.654484	0.71234	-0.247915	3.32175	6.89432	0.439965	0.676526	scaffold00002	658610	659932		uncharacterized protein	NA
1120	PAC_01421	0.542848	-0.0143655	-0.792085	-1.05993	-0.322325	-0.390064	0.609984	3.62575	11.2795	0.126884	0.320432	scaffold00002	660383	664857		uncharacterized protein	NA
1121	PAC_01422	0.0108783	-0.129954	-0.103682	-0.586536	-0.608013	-0.484941	0.104332	4.4746	10.7041	0.152058	0.359834	scaffold00002	667253	665475		uncharacterized protein	NA
1122	PAC_01423	-0.319684	0.303653	-0.628323	-1.31916	-0.380504	-0.43405	0.997002	3.12312	16.6359	0.019901	0.0940464	scaffold00002	668408	671767		uncharacterized protein	amino acid/amino acid derivatives transport, non-vesicular cellular import, cellular import
1123	PAC_01424	-0.178478	0.209831	-0.689041	0.018158	0.289181	0.328003	-0.461181	0.706902	3.66184	0.817799	0.932025	scaffold00002	672949	672070		related to short chain dehydrogenase	lipid, fatty acid and isoprenoid metabolism, cellular signalling
1124	PAC_01425	0.00454923	-0.183288	0.00901988	0.25156	0.165314	0.101165	-0.207417	6.29073	3.58707	0.825919	0.936658	scaffold00002	674708	673468		probable chitin biosynthesis protein CHS5	regulation of C-compound and carbohydrate metabolism, polysaccharide metabolism, extracellular polysaccharide degradation, vesicular transport (Golgi network, etc.), mating (fertilization), budding, cell polarity and filament formation, development of asco- basidio- or zygospore
1125	PAC_01426	0.0553849	-0.108919	0.0716406	0.279561	0.110483	-0.343012	-0.459574	5.91621	5.77519	0.566231	0.776652	scaffold00002	675615	674944		uncharacterized protein	NA
1126	PAC_01427	0.05354	-0.0160785	0.12702	0.0650745	0.464043	0.154423	-0.132255	7.11973	4.28702	0.746189	0.891403	scaffold00002	675988	676607		eukaryotic translation initiation factor eIF-1A	translation initiation, RNA binding
1127	PAC_01428	-0.237245	-0.139179	0.050173	0.135118	0.0045422	0.252061	-0.055215	6.51954	3.56287	0.828522	0.937818	scaffold00002	679296	677176		related to component of actin cortical patches LAS17	cytokinesis (cell division) /septum formation and hydrolysis, assembly of protein complexes, budding, cell polarity and filament formation, protein binding, endocytosis, osmotic and salt stress response, cell growth / morphogenesis, actin cytoskeleton, cell motility
1128	PAC_01429	-0.116032	-0.112956	-0.130637	-0.162576	-0.697236	-0.312915	-0.475715	5.64762	16.9489	0.017729	0.0867496	scaffold00002	680729	683574		MUS-38 protein, involved in nucleotide excision repair	DNA repair, DNA degradation, protein binding, DNA binding, magnesium binding, DNA damage response, somatic / mitotic recombination
1129	PAC_01430	-0.390113	0.0809576	0.0582175	-0.214678	-0.651333	-0.475001	-0.163507	4.42972	13.1808	0.0678247	0.214303	scaffold00002	688475	686971		related to MNN4 Regulates the mannosylphosphorylation	NA
11719	PAC_14481	-0.917776	1.39125	1.11272	-0.0711161	2.15203	3.65252	-0.582005	4.05225	47.7319	4.02e-08	3.71e-06	scaffold00027	306775	307767	scaffold00027:306775-307767	uncharacterized protein	NA (Pedant: nucleic acid binding)
1131	PAC_01432	1.27809	0.690249	0.154409	-0.0507846	0.380979	-0.0696985	-0.0618152	3.74032	15.1605	0.0339966	0.134207	scaffold00002	691663	690514		uncharacterized protein	NA
1132	PAC_01434	0.0547011	-0.322698	-0.554055	-0.554705	0.0542122	-0.1162	-1.28241	2.2204	9.92407	0.192918	0.415838	scaffold00002	696853	694700		related to ferric reductase, NADH/NADPH oxidase and related proteins	homeostasis of metal ions (Na, K, Ca etc.), cellular sensing and response to external stimulus, siderophore-iron transport, transport facilities, heavy metal ion transport (Cu+, Fe3+, etc.), cellular import
11240	PAC_13862	0.973731	0.447156	0.526042	0.474163	2.36823	0.741455	-1.15712	2.43439	47.6672	4.14e-08	3.8e-06	scaffold00025	350159	348137	scaffold00025:348137-350159	related to amidohydrolase family protein	RNA binding
1134	PAC_01436	-0.44425	0.221475	0.425902	-0.11694	-0.599621	-0.236331	0.0637801	1.79674	3.21575	0.864352	0.957523	scaffold00002	700649	701678		uncharacterized protein	NA
4155	PAC_05151	0.501036	0.275145	1.06913	1.10291	2.74607	1.61668	1.10167	3.04052	47.623	4.22e-08	3.85e-06	scaffold00006	910387	909709	scaffold00006:909709-910387	uncharacterized protein	cytokinesis (cell division) /septum formation and hydrolysis, transcription repression, modification by acetylation, deacetylation
11833	PAC_14637	1.72807	-0.588971	-0.564433	0.0733296	-1.58255	-0.717641	0.254649	4.87008	47.5338	4.39e-08	3.99e-06	scaffold00027	861483	857231	scaffold00027:857231-861483	uncharacterized protein	NA
12555	PAC_15717	0.240805	0.369167	0.558479	0.689987	2.04618	1.0255	0.263871	5.33023	47.4852	4.49e-08	4.05e-06	scaffold00033	231431	232786	scaffold00033:231431-232786	related to sterigmatocystin 7-O-methyltransferase precursor	secondary metabolism
15313	PAC_19785	-4.08058	-0.0917414	0.168348	-5.22846	-2.52522	-1.17377	-0.928474	1.19959	47.346	4.78e-08	4.29e-06	scaffold00083	27506	27835	scaffold00083:27506-27835	uncharacterized protein	NA
1139	PAC_01441	-1.12012	1.20773	0.526661	0.168942	-0.121453	0.199123	-0.170113	1.52982	13.6723	0.0573261	0.191853	scaffold00002	716302	717972		uncharacterized protein	secondary metabolism
1140	PAC_01442	-0.680187	-0.17304	0.110426	0.564257	0.329626	0.280351	0.00977179	11.2611	4.65263	0.702268	0.865102	scaffold00002	719451	721193		malate synthase	C-compound and carbohydrate metabolism, catabolism of nitrogenous compounds, purin nucleotide/nucleoside/nucleobase metabolism, energy conversion and regeneration, glycolysis and gluconeogenesis
1141	PAC_01443	0.00485642	-0.138437	-0.0683166	0.149419	0.333804	0.645776	0.187344	5.28559	10.3013	0.172134	0.388608	scaffold00002	726804	723204		related to structural maintenance of chromosomes protein 5	DNA binding, organization of chromosome structure, ATP binding, DNA repair, cytokinesis (cell division) /septum formation and hydrolysis, DNA recombination and DNA repair
1142	PAC_01444	0.273345	0.142352	-0.336361	-1.03391	-0.480359	-0.253666	-0.0512683	2.6434	8.37493	0.300696	0.543615	scaffold00002	728411	732382		related to protein kinase Gin4p	cytokinesis (cell division) /septum formation and hydrolysis, modification by phosphorylation, dephosphorylation, autophosphorylation, protein binding, cellular signalling, phosphate metabolism, G2/M transition of mitotic cell cycle, cell cycle checkpoints (checkpoints of morphogenesis, DNA-damage,-replication, mitotic phase and spindle), budding, cell polarity and filament formation, bud / growt…
1143	PAC_01445	0.140583	0.0874312	0.0928035	-0.0954688	-0.137247	-0.113997	-0.160702	5.86362	1.65605	0.97641	0.997695	scaffold00002	737283	735876		related to finger protein	transcriptional control, heavy metal binding (Cu, Fe, Zn), DNA conformation modification (e.g. chromatin), RNA synthesis, DNA binding, metal binding, organization of chromosome structure, metabolism of methionine, metabolism of cysteine, regulation of amino acid metabolism, regulation of nitrogen, sulfur and selenium metabolism, general transcription activities, transcription repression, protein …
1144	PAC_01446	-1.15413	0.612403	-0.689116	0.0192519	-0.678742	-0.444837	-0.888197	3.27022	11.4527	0.120056	0.309326	scaffold00002	748786	749984		related to extracelular cellulose binding protein (Cip2)	NA
1145	PAC_01448	-0.0863622	-0.0717192	0.450964	1.08454	0.666651	0.4884	-0.062401	8.82729	11.6586	0.11236	0.296705	scaffold00002	753619	751843		probable fumarate hydratase	C-compound and carbohydrate metabolism, tricarboxylic-acid pathway (citrate cycle, Krebs cycle, TCA cycle), sugar, glucoside, polyol and carboxylate catabolism, mitochondrion, sugar, glucoside, polyol and carboxylate anabolism
1146	PAC_01449	-0.049265	0.0406351	0.221606	0.102002	-0.0950237	0.0573446	-0.0700508	5.08629	1.39034	0.985865	0.99911	scaffold00002	755824	754355		uncharacterized protein	NA
1147	PAC_01450	-0.605837	0.250891	0.0063952	-0.261584	0.454364	0.243086	-0.572176	2.4757	5.76055	0.56797	0.777764	scaffold00002	758099	756900		uncharacterized protein	virulence, disease factors, cellular signalling, fungal and other eukaryotic cell type differentiation, disease, virulence and defense
5425	PAC_06825	0.135228	-0.0123922	0.615683	1.76539	2.04553	2.56953	1.29908	8.64619	47.3115	4.85e-08	4.33e-06	scaffold00009	423765	424937	scaffold00009:423765-424937	probable phosphate transport protein MIR1	phosphate metabolism, phosphate transport, transport facilities, homeostasis of phosphate, mitochondrial transport, symporter, anion transport
1149	PAC_01452	-0.215738	1.07007	-0.170146	0.0730307	1.34796	-0.573525	0.240464	1.9587	16.2003	0.0233478	0.104483	scaffold00002	762804	764745		related to triacylglycerol lipase V precursor	secondary metabolism, lipid, fatty acid and isoprenoid metabolism, synaptic transmission, regulation, generation and propagation of action potential, degradation / modification of foreign (exogenous) ester compounds
14100	PAC_17957	-0.156601	-0.204821	-0.272166	-0.173602	0.777625	2.08498	3.14277	2.48281	47.2785	4.93e-08	4.37e-06	scaffold00050	196697	194079	scaffold00050:194079-196697	uncharacterized protein	secondary metabolism, fungal and other eukaryotic cell type differentiation
10666	PAC_13183	-0.246484	0.0914151	0.184887	0.0673936	-2.08634	-1.74079	-1.47195	4.47707	47.2566	4.97e-08	4.39e-06	scaffold00023	433035	432112	scaffold00023:432112-433035	related to Zn-dependent hydrolases, including glyoxylases	mitochondrion
1152	PAC_01455	-0.197267	0.681908	0.229132	0.322052	0.223941	0.00576091	-0.0936786	7.48956	5.46677	0.603195	0.800644	scaffold00002	771651	769801		uncharacterized protein	NA
1153	PAC_01456	-0.332201	0.636412	0.459325	0.0400734	0.332994	0.00594173	-0.332036	9.01624	6.47895	0.485064	0.712011	scaffold00002	774174	771772		related to G1/S-specific cyclin pas1	G1/S transition of mitotic cell cycle
1154	PAC_01457	0.348088	-0.190768	-0.578531	-1.17071	-0.674316	-0.500221	-0.0254242	3.34969	11.8626	0.105167	0.284943	scaffold00002	787708	786015		uncharacterized protein	NA
1155	PAC_01458	0.213706	-0.0822632	-0.0985016	-0.497546	0.31172	0.0989956	-0.519812	2.26549	5.02725	0.656637	0.836212	scaffold00002	788333	790889		uncharacterized protein	fungal and other eukaryotic cell type differentiation
1422	PAC_01779	0.901526	0.550454	0.523513	0.79415	2.34655	0.672307	0.764144	2.42746	47.2243	5.05e-08	4.43e-06	scaffold00002	1818579	1820501	scaffold00002:1818579-1820501	related to general amidase	nitrogen, sulfur and selenium metabolism, secondary metabolism, lipid, fatty acid and isoprenoid metabolism
1157	PAC_01460	-0.0701546	-0.111139	0.0300359	0.173526	0.280075	0.689426	0.47476	5.26283	13.6616	0.0575372	0.192271	scaffold00002	797357	799551		probable protein kinase DBF20	mitotic cell cycle and cell cycle control, modification by phosphorylation, dephosphorylation, autophosphorylation, phosphate metabolism, nuclear division, transcriptional control, protein binding, metal binding, magnesium binding, nucleotide/nucleoside/nucleobase binding, ATP binding, regulation by modification, regulation of protein activity, enzymatic activity regulation / enzyme regulator, pr…
1158	PAC_01461	0.258161	-0.212293	-0.101129	-0.0430781	0.0675818	-0.0211182	-0.0132613	4.70288	1.72986	0.97327	0.997	scaffold00002	801832	804413		uncharacterized protein	resistance proteins
1159	PAC_01462	0.459226	-0.46682	-0.429621	-0.408159	0.00579556	0.301242	0.350578	3.49381	6.66519	0.464552	0.695553	scaffold00002	804792	806935		related to MFS multidrug transporter	drug/toxin transport, ABC transporters, Type I protein secretion system (ABC-type transport systems), resistance proteins, detoxification by export, transport facilities, cellular export and secretion, secondary metabolism
1160	PAC_01463	-0.350412	-0.38037	-1.00928	-0.548155	0.367657	0.160274	-1.00772	3.35868	10.724	0.151118	0.358644	scaffold00002	814175	813589		uncharacterized protein	NA
1161	PAC_01464	-0.182563	0.279763	-0.198011	-0.478081	0.00844229	-0.458301	-0.366581	3.11719	7.27943	0.400377	0.643121	scaffold00002	818655	816481		related to isoamyl alcohol oxidase	C-compound and carbohydrate metabolism, secondary metabolism
2083	PAC_02623	0.0996346	1.03117	2.23263	5.12189	-0.675693	-1.04243	-0.814064	3.36488	47.1955	5.11e-08	4.46e-06	scaffold00003	931238	932887	scaffold00003:931238-932887	probable fluconazole resistance protein	drug/toxin transport, transport facilities, resistance proteins, detoxification by export, cellular export and secretion, proton driven antiporter, amine / polyamine transport, detoxification
1163	PAC_01466	-0.0310888	0.0544917	0.0673933	0.00790785	-0.457287	-0.115473	-0.148207	6.94031	5.02094	0.657407	0.836647	scaffold00002	825117	822460		probable meiotically up-regulated gene 72 protein	endocytosis, cell growth / morphogenesis, cytoskeleton/structural proteins, budding, cell polarity and filament formation
1164	PAC_01467	0.0990643	-0.0428548	0.147911	0.21946	0.103412	0.0437209	-0.0744914	7.27965	1.8221	0.969027	0.996339	scaffold00002	835014	833068		ATP-dependent RNA helicase SUB2	splicing, protein binding, ATP binding, RNA transport, mRNA processing (splicing, 5'-, 3'-end processing), nucleotide/nucleoside/nucleobase binding
1165	PAC_01468	-0.09515	-0.494914	-0.0486979	-0.471072	-0.573943	-0.202696	-0.255069	4.01245	12.4573	0.0864868	0.251345	scaffold00002	835382	835894		uncharacterized protein	NA
1166	PAC_01469	0.251116	-0.286863	0.0332614	0.00186953	0.18337	-0.0838799	-0.00641152	3.20564	1.90729	0.964793	0.995419	scaffold00002	837570	836600		uncharacterized protein	NA
1167	PAC_01470	-0.582529	0.0247589	0.861002	0.909995	-0.404037	0.321807	-0.506599	2.67029	8.48765	0.291561	0.53434	scaffold00002	840135	841845		probable rhamnogalacturonase A precursor	sugar, glucoside, polyol and carboxylate catabolism, C-compound and carbohydrate metabolism
1168	PAC_01471	0.289622	-0.184424	-0.402642	-0.0813911	-0.600849	0.174928	-0.0676367	4.64939	6.23065	0.513091	0.733612	scaffold00002	843433	844287		uncharacterized protein	NA
1169	PAC_01472	-0.154407	0.0188748	0.0382673	0.280981	-0.00799834	0.337425	0.260716	6.26065	5.83158	0.559547	0.771892	scaffold00002	848114	844646		related to myosins, conserved, ubiquitous membrane protein required for cell viability	cell growth / morphogenesis
1170	PAC_01473	-0.9301	-0.272518	-0.245019	0.0257407	0.426718	0.569683	0.072979	5.52077	16.3508	0.022098	0.100509	scaffold00002	851095	848871		related to aryl-alcohol dehydrogenase	secondary metabolism, C-compound and carbohydrate metabolism, biosynthesis of glycine, metabolism of amines, FAD/FMN binding, NAD/NADP binding, electron transport
1171	PAC_01474	-0.439295	-0.225047	-0.79285	-0.360746	0.16805	0.403508	0.575147	3.50753	13.0481	0.0709455	0.221168	scaffold00002	852253	853852		uncharacterized protein	cellular signalling, virulence, disease factors, fungal and other eukaryotic cell type differentiation, disease, virulence and defense, C-compound and carbohydrate transport, transport facilities, secondary metabolism
1172	PAC_01475	-0.357915	0.116751	-0.212189	-0.192858	0.731702	0.810064	0.561382	6.30908	16.3506	0.0220992	0.100509	scaffold00002	862169	864248		probable GAP1 - General amino acid permease	amino acid/amino acid derivatives transport, non-vesicular cellular import, transport facilities, cellular import, heavy metal ion transport (Cu+, Fe3+, etc.), cellular export and secretion, homeostasis of metal ions (Na, K, Ca etc.)
1173	PAC_01477	0.353921	-0.136539	0.202871	0.298944	-0.12235	-0.024413	0.454615	3.74939	5.85211	0.55712	0.769701	scaffold00002	873226	871772		uncharacterized protein	NA
3133	PAC_03885	1.23066	0.298022	0.592493	-1.10266	-1.51315	-1.45365	-1.32633	1.82132	47.176	5.16e-08	4.47e-06	scaffold00004	1684558	1686389	scaffold00004:1684558-1686389	uncharacterized protein	NA
1175	PAC_01479	-0.643195	-0.224275	-0.636797	-0.974202	-0.417526	-0.462784	-0.194233	1.89897	11.2498	0.12809	0.322112	scaffold00002	876425	875970		uncharacterized protein	NA
1176	PAC_01480	-1.33362	-0.952175	-0.794515	-0.949869	-0.170819	0.428699	-0.633566	4.02725	18.4267	0.0101864	0.0585847	scaffold00002	882254	881233		uncharacterized protein	NA
1177	PAC_01482	-0.80475	0.592354	-0.69099	-0.644326	-0.747947	-0.483839	-0.660976	1.31263	12.6214	0.0818876	0.242779	scaffold00002	886004	885339		uncharacterized protein	NA
1178	PAC_01483	-0.0337753	0.322902	-0.0183275	-0.0447574	0.483327	0.215702	-0.115979	4.38813	5.39941	0.611343	0.80595	scaffold00002	887316	888372		uncharacterized protein	NA
1179	PAC_01484	0.305715	-0.0684545	0.0916423	0.447425	0.0448628	-0.0128178	0.0399365	4.57031	3.68043	0.815762	0.930589	scaffold00002	888632	891313		related to ribonuclease P chain POP1	rRNA processing, tRNA processing, RNA binding
1180	PAC_01487	0.150803	-0.413465	-0.27546	-0.311459	-0.374131	0.0121044	-0.0515839	5.34721	6.07951	0.530497	0.748896	scaffold00002	901243	898117		uncharacterized protein	NA
1181	PAC_01488	0.166961	0.481609	-1.08254	-1.21426	-0.663441	-0.680301	-0.0819065	2.68787	17.1612	0.0163856	0.0821069	scaffold00002	902815	903908		uncharacterized protein	NA
1182	PAC_01489	0.396318	0.0195442	-0.579656	-0.364752	-0.32026	-0.230319	-0.256067	6.08184	10.0987	0.183047	0.403194	scaffold00002	905804	904059		probable HOL1 - Putative substrate-H+ antiporter - unknown biological function	drug/toxin transport, transport facilities, detoxification, cellular export and secretion, detoxification by export, secondary metabolism
1183	PAC_01490	0.491314	0.262581	-0.407174	-0.236623	0.583741	0.361536	-0.0186261	5.98093	4.55303	0.714322	0.872445	scaffold00002	907372	909076		probable FMS1 Protein involved in the biosynthesis of pantothenic acid EC:1.4.3.4	degradation of polyamines, C-compound and carbohydrate metabolism, biosynthesis of vitamins, cofactors, and prosthetic groups, secondary metabolism, metabolism of polyamines, metabolism of amines, FAD/FMN binding, electron transport
1184	PAC_01491	-0.176675	-0.140463	0.0879243	0.277841	0.0461079	-0.0292062	-0.140132	6.54741	3.40956	0.844709	0.947496	scaffold00002	910075	912212		related to capsular associated protein (CAP10)	virulence, disease factors, extracellular / secretion proteins
1185	PAC_01492	-0.363126	-0.126017	-0.511359	-0.401647	-0.478316	-0.523162	-0.144302	6.1488	11.3735	0.123135	0.314055	scaffold00002	916991	913842		uncharacterized protein	NA
1186	PAC_01493	0.216649	0.109928	0.126789	0.081793	0.0841544	-0.128978	-0.0844053	4.79882	1.93541	0.963328	0.995068	scaffold00002	918544	917842		uncharacterized protein	NA
1187	PAC_01494	0.091798	-0.105374	0.15039	0.772803	0.374614	-0.331405	0.215172	3.86596	7.51997	0.376816	0.620565	scaffold00002	919860	921417		related to Pre-rRNA-processing protein ipi1	rRNA processing
1188	PAC_01495	-0.0847053	-0.161804	0.119436	0.118254	0.0284435	0.125008	-0.032613	4.7978	1.46603	0.983463	0.99911	scaffold00002	922698	924868		uncharacterized protein	NA
1189	PAC_01496	-0.182063	0.227312	0.26316	0.548465	-0.0243471	0.315186	0.0259234	7.6766	8.64182	0.279405	0.521055	scaffold00002	926112	925243		uncharacterized protein	NA
1190	PAC_01497	-0.117568	-0.135676	0.192832	0.496936	0.154683	-0.268163	-0.321805	7.47663	4.83937	0.679558	0.851575	scaffold00002	926731	927153		probable 40S ribosomal protein S30.e, cytosolic	ribosomal proteins, translation, protein binding
1191	PAC_01498	0.136503	0.173091	0.108881	0.131893	0.403397	0.911724	-0.182538	3.07238	9.19746	0.238788	0.472806	scaffold00002	929698	930222		uncharacterized protein	NA
1192	PAC_01499	-0.340354	0.578584	-1.22995	-0.377402	0.154213	-0.062529	-0.124276	3.33114	5.03815	0.655308	0.83561	scaffold00002	934166	932925		uncharacterized protein	NA
1193	PAC_01500	0.180318	0.523281	-0.47057	-0.331569	0.547989	0.492746	-0.145356	7.82565	7.34449	0.393914	0.637161	scaffold00002	941715	944788		probable nitrogen regulatory protein areA	regulation of nitrogen, sulfur and selenium metabolism, transcription activation, DNA binding, regulation of nitrogen metabolism, transcription initiation, general transcription activities, transcriptional control
1194	PAC_01502	0.337496	-0.329628	0.347936	1.21092	-0.217075	-0.270558	-0.52905	2.39444	14.5447	0.0422998	0.15606	scaffold00002	949131	948204		related to arsenic resistance protein ArsH	NA
1195	PAC_01503	-0.264316	-0.111992	0.105245	0.0994673	0.31146	-0.498492	-0.288918	5.28174	7.34616	0.393748	0.636982	scaffold00002	949694	950626		related to thioesterase family protein	NA
4373	PAC_05405	-1.74071	2.19379	1.13946	1.80135	1.6275	-0.259833	-0.139081	4.64117	47.1378	5.25e-08	4.52e-06	scaffold00006	1642099	1644036	scaffold00006:1642099-1644036	related to pheromone processing carboxypeptidase (Sxa2)	protein/peptide degradation, protein modification
8880	PAC_10953	2.10293	0.911189	2.56948	4.85971	0.078264	0.580899	-0.0442566	4.94814	47.1192	5.29e-08	4.54e-06	scaffold00017	836010	834701	scaffold00017:834701-836010	related to AIF1 Apoptosis-Inducing Factor	apoptotic mitochondrial changes, induction of apoptosis, oxidative stress response
11560	PAC_14239	-0.839384	-1.03525	-0.99988	-2.77809	-1.7344	-1.72304	-0.827554	0.734485	47.08	5.38e-08	4.59e-06	scaffold00026	491726	490669	scaffold00026:490669-491726	uncharacterized protein	NA
1199	PAC_01507	-0.0752566	0.366305	0.231052	-0.74379	-0.860121	-0.187421	0.295321	7.30693	11.4856	0.118795	0.30746	scaffold00002	957449	955947		related to Fasciclin domain family protein	secondary metabolism, protein binding, polysaccharide binding, cell adhesion, extracellular matrix, protein folding and stabilization, endocytosis, receptor-mediated endocytosis, transmembrane signal transduction, disease, virulence and defense, response to biotic stimulus
5066	PAC_06356	0.0575285	0.373513	0.770823	1.15511	1.91763	1.748	0.59575	7.73048	47.0529	5.45e-08	4.61e-06	scaffold00008	471499	472649	scaffold00008:471499-472649	related to mixed-linked glucanase precursor MLG1	C-compound and carbohydrate metabolism
5605	PAC_07032	-1.28761	-0.21511	-0.0348535	-0.71704	-0.964348	-1.31819	-0.819057	3.39443	47.0481	5.46e-08	4.61e-06	scaffold00009	1058013	1055410	scaffold00009:1055410-1058013	uncharacterized protein	NA
1202	PAC_01511	0.251456	0.344564	-0.0287011	0.172574	-0.720638	-0.821591	-0.345791	2.29803	12.2391	0.0929648	0.263278	scaffold00002	977632	976094		uncharacterized protein	NA
10514	PAC_12995	-0.394296	0.10557	0.381772	0.120026	0.680143	2.37505	1.96576	4.55783	47.0358	5.49e-08	4.61e-06	scaffold00022	1033827	1034771	scaffold00022:1033827-1034771	related to cysteine dioxygenase type I	degradation of cysteine, metabolism of methionine, metabolism of cysteine, metabolism of sulfuric acid and L-cysteine derivatives, heavy metal binding (Cu, Fe, Zn), electron transport
1204	PAC_01513	-0.314741	0.629119	-0.120445	-0.643473	-0.192677	0.126057	0.211117	3.17627	8.41253	0.297626	0.541135	scaffold00002	985143	983433		uncharacterized protein	NA
1205	PAC_01514	-1.02305	-0.804514	-0.977963	-0.589311	-0.0160728	-0.432419	-0.366177	2.62011	15.8572	0.0264535	0.112972	scaffold00002	992806	991351		uncharacterized protein	NA
1206	PAC_01515	-0.685774	0.598743	-0.0703355	-0.934921	-0.288187	-0.449349	-0.214715	2.6317	12.1371	0.0961398	0.269044	scaffold00002	997708	995858		uncharacterized protein	NA
4784	PAC_05955	0.642757	0.872691	1.12059	1.12424	1.10525	1.40591	0.152838	4.82188	47.0245	5.52e-08	4.61e-06	scaffold00007	1244138	1243672	scaffold00007:1243672-1244138	uncharacterized protein	NA
1208	PAC_01517	0.381572	0.0972307	-0.0959679	0.0449974	-0.312725	-0.0778468	-0.0724309	6.67037	5.83226	0.559467	0.77185	scaffold00002	1003761	999806		related to oxysterol-binding protein	lipid, fatty acid and isoprenoid metabolism, tetracyclic and pentacyclic triterpenes (cholesterin, steroids and hopanoids) metabolism, DNA conformation modification (e.g. chromatin), lipid/fatty acid transport
1209	PAC_01518	0.0609342	0.164544	0.0300576	0.234183	-0.0749304	0.270496	-0.406761	5.12053	4.46781	0.72459	0.878744	scaffold00002	1014576	1014060		probable Assembly factor cbp4	respiration, assembly of protein complexes
1210	PAC_01519	-0.00321239	0.0783446	-0.0264539	-0.102481	0.21098	0.215103	0.0638824	6.20843	2.16146	0.950366	0.991087	scaffold00002	1016030	1019353		related to protoplast regeneration and killer toxin resistance protein	regulation of C-compound and carbohydrate metabolism, enzymatic activity regulation / enzyme regulator, cell wall, chitin anabolism, cytokinesis (cell division) /septum formation and hydrolysis, enzyme activator, osmotic and salt stress response, cell growth / morphogenesis, cytoskeleton/structural proteins, budding, cell polarity and filament formation
1211	PAC_01520	-0.144187	-0.156289	0.386636	0.823485	0.660203	0.0385126	-0.322519	7.11746	14.4171	0.0442403	0.16119	scaffold00002	1021467	1020561		related to FMP43 Found in Mitochondrial Proteome	stress response
1212	PAC_01521	0.0165751	0.00326758	0.155033	0.419185	0.463752	0.039659	-0.340569	5.9356	9.04678	0.249315	0.485959	scaffold00002	1021864	1022370		NADH2 dehydrogenase (ubiquinone) 10.5K chain	electron transport and membrane-associated energy conservation, aerobic respiration, electron transport, accessory proteins of electron transport and membrane-associated energy conservation, protein binding, FAD/FMN binding, NAD/NADP binding, Fe/S binding
1213	PAC_01523	-0.0909036	0.546388	-0.350618	-0.583028	-0.455123	0.00256603	-0.54135	0.870774	4.99068	0.661101	0.839021	scaffold00002	1024051	1025001		uncharacterized protein	NA
1214	PAC_01524	0.311055	-0.875591	-0.666684	-0.846584	-0.136457	-0.131852	0.402743	3.52479	8.82182	0.265703	0.505635	scaffold00002	1025502	1026594		probable glutathione S-transferase	cell wall
9847	PAC_12173	-0.162446	0.645294	-0.11734	-0.470282	-1.60134	-1.17945	-0.847842	4.12382	46.7278	6.31e-08	5.24e-06	scaffold00020	608232	610122	scaffold00020:608232-610122	uncharacterized protein	NA
1216	PAC_01526	0.543736	-0.130321	0.666145	1.08035	0.198659	-0.17957	0.0156732	4.34255	11.7635	0.108611	0.290859	scaffold00002	1028809	1029408		uncharacterized protein	NA
1217	PAC_01527	0.420577	0.707363	0.345021	-0.343987	0.315559	-0.0070896	0.345679	0.64311	3.25316	0.860637	0.955905	scaffold00002	1031191	1032722		uncharacterized protein	NA
1218	PAC_01529	0.41839	-0.114517	-0.0292243	0.0554649	0.59314	-0.0810607	0.150078	2.51383	4.03785	0.775407	0.907432	scaffold00002	1038412	1037007		related to tRNA-specific adenosine deaminase 1	tRNA synthesis, tRNA modification
1219	PAC_01530	0.119488	-0.220276	-0.0174543	0.445114	0.0229749	-0.0903056	0.255899	4.97779	5.23836	0.6309	0.818393	scaffold00002	1038683	1039886		uncharacterized protein	C-compound and carbohydrate metabolism
1220	PAC_01531	0.439456	0.141055	-0.105109	0.433784	0.513171	0.352994	-0.215154	2.46812	4.77795	0.68704	0.855686	scaffold00002	1040743	1040149		probable Peptidyl-prolyl cis-trans isomerase-like 1	protein folding and stabilization, mRNA processing (splicing, 5'-, 3'-end processing), splicing, protein binding
1221	PAC_01532	-0.0881223	-0.206348	-0.0225561	-0.0473301	-0.319436	-0.22516	0.0880491	4.45401	3.47882	0.837463	0.943075	scaffold00002	1041194	1043102		related to Minor histocompatibility antigen H13	protein/peptide degradation
1222	PAC_01533	-0.0718656	-0.14462	0.0585965	0.176315	0.105822	0.103639	0.254267	4.91347	2.63339	0.916722	0.980075	scaffold00002	1044531	1043476		uncharacterized protein	NA
1223	PAC_01534	0.0922987	-0.331944	0.205187	0.319683	0.44402	0.335832	0.03506	4.1507	8.86413	0.262559	0.501645	scaffold00002	1044934	1046500		uncharacterized protein	NA
1224	PAC_01536	0.281774	-0.366891	-0.893902	-0.63	-0.33507	-0.578727	-0.102025	2.09676	10.5726	0.158381	0.36887	scaffold00002	1049637	1051290		related to hormone-sensitive lipase	NA
1225	PAC_01538	-0.98731	-0.128325	-0.0868779	-0.418472	0.705756	-0.512815	0.0606828	0.568338	6.75018	0.455346	0.687955	scaffold00002	1055070	1055782		uncharacterized protein	NA
1226	PAC_01539	-0.321435	0.196836	-0.710466	-1.27418	-0.614167	-0.356734	-0.0199765	3.40065	15.4019	0.0311788	0.126324	scaffold00002	1058896	1060812		uncharacterized protein	NA
1227	PAC_01540	0.725336	-0.488009	-0.263454	0.034896	0.0270032	0.874362	-0.2573	2.02889	10.5483	0.159569	0.370532	scaffold00002	1065078	1062952		related to high affinity methionine permease	amino acid/amino acid derivatives transport, non-vesicular cellular import, cellular import, amino acid metabolism
1228	PAC_01541	0.451947	-0.165921	0.235964	0.640091	0.0531813	0.0898946	-0.0406088	4.66127	9.63454	0.210247	0.438962	scaffold00002	1068541	1066501		probable ankyrin repeat and BTB/POZ domain-containing protein 1	assembly of protein complexes, translation, translation elongation
15473	PAC_20019	0.0218453	0.477417	0.127876	-0.116372	1.30166	1.33492	0.574717	5.475	46.6959	6.4e-08	5.27e-06	scaffold00096	32267	31180	scaffold00096:31180-32267	uncharacterized protein	NA
1230	PAC_01543	0.116144	-0.219933	0.218664	0.767837	0.403837	0.124291	0.0429842	6.19526	6.94534	0.434593	0.671706	scaffold00002	1074009	1072269		related to rab geranylgeranyl transferase component A	lipid, fatty acid and isoprenoid metabolism, protein modification, protein transport, small GTPase mediated signal transduction, cell growth / morphogenesis, cytoskeleton/structural proteins, budding, cell polarity and filament formation, modification with fatty acids (e.g. myristylation, palmitylation, farnesylation), protein binding, GTPase activator (GAP), GTPase inhibitor (GIP), cellular sign…
5500	PAC_06911	-0.168813	0.152226	0.778691	1.41281	1.62501	2.02959	1.14882	7.3636	46.6883	6.42e-08	5.27e-06	scaffold00009	684534	682530	scaffold00009:682530-684534	probable manganese transport protein	heavy metal ion transport (Cu+, Fe3+, etc.), non-vesicular cellular import, homeostasis of metal ions (Na, K, Ca etc.), protein targeting, sorting and translocation, cellular import, mitochondrial transport, mitotic cell cycle and cell cycle control
4499	PAC_05588	0.986463	-0.637506	0.707133	0.017806	4.75416	3.44332	0.770972	0.278241	46.5792	6.74e-08	5.51e-06	scaffold00007	125810	124949	scaffold00007:124949-125810	uncharacterized protein	NA
1233	PAC_01546	0.114672	-0.459905	-1.03178	-0.631499	0.0460281	0.388558	-0.178031	6.60136	11.8307	0.106264	0.287018	scaffold00002	1108266	1105408		related to Fre1p and Fre2p	heavy metal ion transport (Cu+, Fe3+, etc.), homeostasis of metal ions (Na, K, Ca etc.), heavy metal binding (Cu, Fe, Zn), cellular import, cellular sensing and response to external stimulus, siderophore-iron transport
1234	PAC_01547	0.369103	-0.0158352	0.197145	0.341415	0.781444	0.682134	0.171082	3.92224	12.2173	0.0936365	0.264586	scaffold00002	1110283	1111314		related to exosome complex exonuclease	rRNA processing, polynucleotide degradation, RNA degradation, RNA processing, protein binding, RNA binding
1235	PAC_01548	-0.293144	-0.175762	-0.619432	-0.54317	-0.110547	-0.398459	-0.47339	4.59995	18.0863	0.0115868	0.0643627	scaffold00002	1114988	1113731		related to fusarubin cluster - esterase	secondary metabolism
1236	PAC_01549	-0.0779366	-0.310347	0.0348834	0.485753	-0.134435	-0.355707	-0.745049	4.36012	11.6674	0.11204	0.296461	scaffold00002	1116405	1115515		uncharacterized protein	NA
1237	PAC_01550	0.599051	0.237699	-0.423769	0.0417776	-0.697278	-0.386186	-0.277247	4.70438	12.7905	0.0773814	0.233626	scaffold00002	1119058	1117523		related to GDSL-like lipase/acylhydrolase domain protein	NA
1238	PAC_01551	0.0157256	-0.12987	-0.13923	0.0948517	-0.304574	-0.225667	-0.190047	4.96778	3.97295	0.782888	0.91187	scaffold00002	1120175	1120696		uncharacterized protein	NA
1239	PAC_01552	-0.0517747	0.249525	0.0764387	0.239748	0.125782	-0.378323	0.0572668	5.05961	4.26186	0.749171	0.892768	scaffold00002	1121765	1123894		related to SPP1 Subunit of the COMPASS complex, which methylates histone H3 on lysine 4 EC:2.1.1.43	NA
11452	PAC_14107	-0.219639	0.0692437	0.0561014	0.13573	0.261674	1.72589	0.469448	5.58741	46.5614	6.8e-08	5.53e-06	scaffold00026	78199	73852	scaffold00026:73852-78199	probable SMC4 - Stable Maintenance of Chromosomes	chromosome condensation, organization of chromosome structure, phosphate metabolism, M phase, ATP binding, mitotic cell cycle, chromosome segregation/division, protein binding, G2/M transition of mitotic cell cycle, DNA binding, DNA recombination and DNA repair
1241	PAC_01554	0.523022	0.0347195	-0.0565333	-0.00745656	0.333594	-0.0695533	-0.334878	3.47003	5.34137	0.61838	0.810728	scaffold00002	1131051	1134017		uncharacterized protein	NA
1242	PAC_01555	0.305561	-0.102139	0.1207	0.00415232	-0.237085	-0.417949	0.245688	2.31281	2.97066	0.887703	0.967406	scaffold00002	1135306	1136508		related to DUF207 domain protein	vesicular transport (Golgi network, etc.)
1243	PAC_01556	0.0851464	-0.179872	0.310693	0.81719	0.877417	0.215398	0.00104019	6.15853	15.7762	0.0272411	0.115047	scaffold00002	1137268	1136643		related to ochre suppressor tyr-tRNA	NA
6487	PAC_08049	0.469622	0.0390316	-1.75879	-1.28824	-0.983308	-2.67441	-1.14162	5.59008	46.3369	7.52e-08	6.08e-06	scaffold00011	924627	927026	scaffold00011:924627-927026	uncharacterized protein	NA
1245	PAC_01558	0.415737	0.065477	0.309756	0.50394	0.746583	0.324409	0.00110211	6.75321	11.5164	0.117626	0.305647	scaffold00002	1142280	1144414		probable 2-isopropylmalalate synthase	metabolism of the pyruvate family (alanine, isoleucine, leucine, valine) and D-alanine, biosynthesis of leucine, amino acid metabolism
1246	PAC_01559	0.261313	0.0717917	0.272907	0.606572	0.25834	-0.0639266	-0.129275	6.45413	9.89756	0.194453	0.418248	scaffold00002	1145078	1148097		probable KAP95 protein	protein targeting, sorting and translocation, nuclear transport, protein binding, heavy metal binding (Cu, Fe, Zn), protein transport, RNA transport
1247	PAC_01560	0.677387	-0.112501	-0.570801	0.0553472	0.748454	-0.0286869	-0.211866	4.13502	8.47005	0.292974	0.535923	scaffold00002	1150860	1149258		related to acyl-CoA dehydrogenase family protein	lipid, fatty acid and isoprenoid metabolism, electron transport, electron transport and membrane-associated energy conservation, oxidation of fatty acids, metabolism of the pyruvate family (alanine, isoleucine, leucine, valine) and D-alanine, FAD/FMN binding
14774	PAC_19036	0.0487241	0.699587	0.536459	-0.0575571	1.01105	0.923471	1.55905	4.88906	46.2926	7.67e-08	6.16e-06	scaffold00066	18299	16862	scaffold00066:16862-18299	uncharacterized protein	protein/peptide degradation, virulence, disease factors, cytoplasmic and nuclear protein degradation, protein processing (proteolytic)
1249	PAC_01562	1.59923	0.216712	0.500505	2.2087	0.00329654	0.0173332	0.605226	0.748278	14.7146	0.0398365	0.150141	scaffold00002	1154656	1156420		probable benomyl/methotrexate resistance protein	drug/toxin transport, cellular export and secretion, resistance proteins, detoxification by export, transport facilities, secondary metabolism, amine / polyamine transport, detoxification
1250	PAC_01563	0.822258	0.307544	-0.205844	0.298396	0.408343	0.0479491	0.986109	2.78015	17.2322	0.0159589	0.0806737	scaffold00002	1156802	1159380		related to GDP/GTP exchange factor for Gsp1p/Gsp2p	mitotic cell cycle and cell cycle control, rRNA processing, tRNA processing, mRNA processing (splicing, 5'-, 3'-end processing), ribosome biogenesis, RNA transport, nuclear transport, cellular signalling, cytokinesis (cell division) /septum formation and hydrolysis, cell cycle checkpoints (checkpoints of morphogenesis, DNA-damage,-replication, mitotic phase and spindle), stress response, resistan…
1251	PAC_01564	-0.408385	-0.156138	-0.992828	-0.503192	-0.337033	0.20257	0.321005	3.61047	4.60984	0.707454	0.868337	scaffold00002	1160923	1159684		related to threonine dehydrogenase and related Zn-dependent dehydrogenases	C-compound and carbohydrate metabolism, mixed acid and butanediol fermentation, heavy metal binding (Cu, Fe, Zn), NAD/NADP binding, fermentation
1252	PAC_01565	-0.631451	-0.147868	-1.64772	-0.921349	-0.886971	-0.33536	-0.0191244	4.02863	15.3029	0.0323066	0.129533	scaffold00002	1161776	1162899		uncharacterized protein	secondary metabolism, C-compound and carbohydrate metabolism, lipid, fatty acid and isoprenoid metabolism, fatty acid metabolism
1253	PAC_01566	0.535339	0.180494	-0.172941	-0.389645	0.785936	0.659582	0.441931	4.53003	11.6749	0.111769	0.295897	scaffold00002	1164254	1162989		related to transaldolase	C-compound and carbohydrate metabolism, pentose-phosphate pathway, sugar, glucoside, polyol and carboxylate metabolism, sugar, glucoside, polyol and carboxylate catabolism, protein binding, sugar, glucoside, polyol and carboxylate anabolism
1254	PAC_01567	-0.159228	0.292743	0.635431	0.405807	-0.54706	-0.566585	-0.360941	7.88312	8.44039	0.295365	0.538274	scaffold00002	1166380	1164910		probable mannan endo-1,6-alpha-mannosidase DCW1 precursor	fungal and other eukaryotic cell type differentiation, budding, cell polarity and filament formation, secondary metabolism, cell wall, directional cell growth (morphogenesis), cell growth / morphogenesis, cytoskeleton/structural proteins
1255	PAC_01568	-0.323039	-0.0504404	-0.0427491	-0.0407495	0.0190539	0.109628	-0.072791	7.18883	2.26854	0.943496	0.98859	scaffold00002	1168259	1169278		probable synaptobrevin (v-SNARE) homolog	protein targeting, sorting and translocation, vesicle fusion, endocytosis, vesicular transport (Golgi network, etc.), protein binding, post Golgi transport
1256	PAC_01569	-0.108347	-0.204345	0.0677152	0.391074	0.101922	-0.15475	-0.337766	8.14517	2.85409	0.898164	0.972293	scaffold00002	1170356	1173073		protein ARG5,6, mitochondrial precursor	biosynthesis of arginine, phosphate metabolism, metabolism of nonprotein amino acids
1257	PAC_01570	0.494775	-0.746899	-2.44603	-0.626159	0.0979269	-0.401483	-0.217402	2.83346	16.684	0.0195518	0.092874	scaffold00002	1173829	1176050		uncharacterized protein	NA
1258	PAC_01573	-0.380902	-0.0182614	0.13992	0.305709	0.178768	-0.162866	-0.266927	8.40075	4.74071	0.69157	0.858837	scaffold00002	1188887	1190323		probable gram-negative bacteria-binding protein 1 precursor	polysaccharide metabolism, polysaccharide binding, cell wall
1259	PAC_01574	-0.270346	0.0681063	0.246577	0.422115	0.255755	-0.0166472	-0.157752	9.12348	4.42912	0.729234	0.881963	scaffold00002	1198426	1201374		uncharacterized protein	NA
1260	PAC_01575	-0.277819	-0.0394276	0.189156	0.40995	-0.134974	-0.40985	-0.306215	6.50526	6.95341	0.433746	0.671012	scaffold00002	1205509	1206911		uncharacterized protein	protein binding, polysaccharide binding, cell adhesion, extracellular matrix, integrin receptor signalling pathway
1261	PAC_01577	-0.245346	0.703168	-0.120417	-0.410572	-0.285387	-0.659461	-0.499331	3.01044	9.61478	0.211475	0.440768	scaffold00002	1213909	1213144		uncharacterized protein	NA
14766	PAC_19016	1.03355	1.05145	1.18783	0.739908	-0.210899	1.36625	2.82049	0.832529	46.2859	7.69e-08	6.16e-06	scaffold00065	96119	97793	scaffold00065:96119-97793	uncharacterized protein	NA
1263	PAC_01580	-0.56859	-0.381288	-0.32653	-0.576808	-1.09641	-0.424168	0.216851	2.46553	15.5917	0.0291205	0.1206	scaffold00002	1224156	1222240		uncharacterized protein	NA
1264	PAC_01581	0.450618	-0.543012	-0.431286	-0.690637	-0.468585	-0.0895237	0.330225	2.59816	7.36105	0.39228	0.635901	scaffold00002	1226693	1225333		uncharacterized protein	NA
1265	PAC_01582	1.06388	0.295554	-1.12166	0.383177	-0.134876	0.144665	0.976979	0.19941	7.57972	0.371107	0.615188	scaffold00002	1228028	1230869		uncharacterized protein	NA
1266	PAC_01583	0.166225	0.070792	0.125805	-0.23855	-0.195	-0.103743	0.731369	3.44285	6.92828	0.436386	0.673877	scaffold00002	1232294	1235490		uncharacterized protein	NA
12394	PAC_15471	-1.17821	-1.22619	-0.811408	-0.909592	1.88646	-0.118229	-0.909449	3.41968	46.0851	8.41e-08	6.7e-06	scaffold00031	593028	591346	scaffold00031:591346-593028	related to O-methylsterigmatocystin oxidoreductase	secondary metabolism, electron transport, fruit body development (sexually or asexually derived spores)
1268	PAC_01590	-0.652639	0.15204	-0.126568	-0.415383	-0.385207	-0.385481	-0.201825	3.77565	10.7725	0.148857	0.355221	scaffold00002	1266891	1269177		related to putative multidrug transporter	drug/toxin transport, cellular export and secretion, secondary metabolism, resistance proteins, detoxification by export
12089	PAC_14958	-1.9954	1.64437	1.80053	3.35731	3.52697	2.1278	0.157402	0.953017	45.9424	8.97e-08	7.11e-06	scaffold00029	176705	175634	scaffold00029:175634-176705	uncharacterized protein	secondary metabolism
1270	PAC_01592	0.0345244	0.583664	-0.294341	-0.2621	0.420225	-0.215003	-0.394898	3.85455	8.45785	0.293956	0.536981	scaffold00002	1276032	1275181		uncharacterized protein	NA
5683	PAC_07122	-0.0115498	0.243195	0.702678	0.666282	1.46622	1.91174	0.656118	6.48352	45.9181	9.07e-08	7.12e-06	scaffold00009	1310421	1311648	scaffold00009:1310421-1311648	uncharacterized protein	NA
1272	PAC_01595	0.132173	-0.262257	-0.387194	-0.435953	0.373423	-0.172069	-0.298684	3.00758	7.43053	0.385469	0.628936	scaffold00002	1284570	1282465		uncharacterized protein	NA
1273	PAC_01596	-0.0775419	-0.00273669	0.0930084	-0.100703	0.344157	0.0186877	0.549248	3.91141	6.43702	0.489744	0.715568	scaffold00002	1286606	1285164		uncharacterized protein	NA
1274	PAC_01597	-0.0415619	0.500557	-0.43636	-0.756475	-0.27977	0.0759214	0.681462	5.20168	16.3775	0.021883	0.0998455	scaffold00002	1291914	1289917		uncharacterized protein	NA
1275	PAC_01598	0.0682124	-0.435707	-0.591218	-0.424106	-0.154696	-0.542145	-0.331115	1.90036	9.8883	0.194992	0.418804	scaffold00002	1294013	1292760		uncharacterized protein	NA
1276	PAC_01602	-0.156239	-0.288478	-0.298217	0.334082	-0.106633	0.245317	0.389198	4.13645	6.85268	0.444378	0.680342	scaffold00002	1302362	1301653		related to glomerulosclerosis protein Mpv17	NA
1277	PAC_01603	-0.13721	-0.0935973	-0.0267763	0.154718	-0.0762731	-0.327966	-0.202417	3.51985	2.51308	0.926109	0.983177	scaffold00002	1306424	1308089		uncharacterized protein	NA
1278	PAC_01604	-0.317181	-0.219763	-1.04987	-0.45597	-0.0795593	-0.249162	-0.224232	7.8286	7.47999	0.380668	0.624079	scaffold00002	1308618	1309567		probable hydrolase related to dienelactone hydrolase	NA
1279	PAC_01605	-0.601844	-0.101273	0.0653107	0.0643231	0.663445	-0.000279836	-0.0626913	5.58137	6.37933	0.49622	0.720537	scaffold00002	1310470	1309958		related to stress responsive A/B barrel domain protein	secondary metabolism
1280	PAC_01606	-0.375818	-0.4769	-0.398054	-0.556403	0.179385	-0.776957	-0.395336	2.18503	10.6966	0.15241	0.359952	scaffold00002	1312887	1311358		uncharacterized protein	NA
1281	PAC_01608	0.00487549	-0.732718	-0.00617579	-0.224757	1.09657	0.035754	-0.471312	1.1775	7.88592	0.342761	0.587412	scaffold00002	1318243	1317255		uncharacterized protein	NA
1282	PAC_01609	0.993732	-0.354952	-0.191619	-0.379282	-0.196216	-0.0957299	1.06987	1.71221	10.5686	0.158576	0.369037	scaffold00002	1319078	1319693		uncharacterized protein	NA
1283	PAC_01610	-0.3167	-0.297727	0.441809	1.01564	2.07537	0.907441	-0.319323	10.5967	16.6231	0.019995	0.0942051	scaffold00002	1321634	1319883		probable 2-methylcitrate dehydratase	biosynthesis of lysine, C-compound and carbohydrate metabolism
1284	PAC_01611	-0.757475	0.0255077	0.233045	0.220748	0.454041	0.56121	-0.036299	7.59807	14.6064	0.0413891	0.15371	scaffold00002	1323047	1325147		uncharacterized protein	NA
1285	PAC_01612	0.515704	0.5041	-0.280387	-0.0177698	-0.59954	-0.637372	-0.720228	2.09411	16.3	0.0225126	0.101648	scaffold00002	1327555	1326074		uncharacterized protein	NA
5584	PAC_07009	0.302692	1.11152	0.724824	1.22704	0.693912	1.24955	1.16435	6.54885	45.9076	9.11e-08	7.12e-06	scaffold00009	981206	980486	scaffold00009:980486-981206	related to DSBA-like thioredoxin domain protein	secondary metabolism
1287	PAC_01614	-0.00763989	0.0166863	-0.533854	-0.380612	-0.141703	-0.27669	-0.280925	1.75529	4.76958	0.688058	0.856558	scaffold00002	1332417	1329866		uncharacterized protein	protein/peptide degradation, cytoplasmic and nuclear protein degradation, lysosomal and vacuolar protein degradation, vacuolar protein degradation
1288	PAC_01615	-0.301883	0.463366	-0.94266	-0.687488	-1.21267	-0.689066	-0.21719	0.939148	10.3356	0.17034	0.385786	scaffold00002	1334878	1336256		uncharacterized protein	NA
1289	PAC_01616	0.014887	-0.317783	-0.293422	-0.182662	0.33721	-0.144057	-0.0417275	5.4122	5.51213	0.597722	0.79774	scaffold00002	1337376	1336464		uncharacterized protein	NA
11960	PAC_14803	-0.0827927	-0.0718817	0.397097	0.424588	0.824864	1.16919	1.04378	4.67137	45.9044	9.12e-08	7.12e-06	scaffold00028	529680	530884	scaffold00028:529680-530884	uncharacterized protein	NA
3175	PAC_03941	0.136588	2.99312	2.42347	0.837416	1.74348	0.508208	1.33653	1.05985	45.8216	9.47e-08	7.35e-06	scaffold00004	1871579	1870209	scaffold00004:1870209-1871579	uncharacterized protein	NA
14135	PAC_18011	0.654928	-0.0325934	0.98355	0.871659	1.04839	1.09601	1.45217	2.33187	45.7437	9.81e-08	7.58e-06	scaffold00051	111092	113253	scaffold00051:111092-113253	uncharacterized protein	fungal and other eukaryotic cell type differentiation
12350	PAC_15386	2.81582	1.24514	1.24248	2.04128	0.226519	0.130991	0.331255	2.55143	45.6031	1.04e-07	8.03e-06	scaffold00031	239685	241485	scaffold00031:239685-241485	related to sugar transporter	C-compound and carbohydrate transport, transport facilities, secondary metabolism, cellular import, regulation of C-compound and carbohydrate metabolism, perception of nutrients and nutritional adaptation
1294	PAC_01623	0.153117	-0.102695	0.507348	0.983933	0.639117	0.135957	-0.07648	4.12015	10.1333	0.181147	0.400783	scaffold00002	1369000	1370940		uncharacterized protein	NA
15422	PAC_19956	-2.70385	-1.54177	-1.66504	-1.82118	-2.10974	-3.33035	-2.32786	-0.124499	45.5516	1.07e-07	8.18e-06	scaffold00091	59270	57897	scaffold00091:57897-59270	probable molybdenum cofactor biosynthesis protein 1 B	biosynthesis of vitamins, cofactors, and prosthetic groups
12915	PAC_16229	0.320191	1.99321	0.376728	0.0258535	1.47172	0.978702	3.38628	1.90944	45.4581	1.11e-07	8.48e-06	scaffold00036	293786	292448	scaffold00036:292448-293786	related to Putative dioxygenase C576.01c	NA
1297	PAC_01626	-1.76597	-0.366356	0.159852	0.0566072	-0.553276	-1.10788	-0.238607	3.96706	18.3497	0.0104881	0.0599668	scaffold00002	1382449	1383408		uncharacterized protein	NA
1298	PAC_01627	0.086269	-0.293506	-0.446933	0.127601	-0.515249	-0.148407	0.46655	0.522087	2.98846	0.886068	0.966901	scaffold00002	1383888	1385512		uncharacterized protein	NA
1299	PAC_01628	0.203251	0.622691	1.16737	1.09089	-0.346144	0.368791	1.80738	2.07257	7.39588	0.388856	0.632512	scaffold00002	1386513	1387889		related to salicylate 1-monooxygenase	NA
1300	PAC_01632	-0.47968	-0.485436	-1.15476	-0.746876	0.0373762	-0.987971	0.011535	1.49614	12.3068	0.09091	0.25962	scaffold00002	1397613	1398914		related to pectin methylesterase	C-compound and carbohydrate metabolism, cell wall
1376	PAC_01730	-0.445005	-0.20211	0.130738	0.322918	0.349691	1.93315	0.833876	4.76975	45.3937	1.15e-07	8.69e-06	scaffold00002	1688593	1687676	scaffold00002:1687676-1688593	probable RHO1 PROTEIN	regulation of C-compound and carbohydrate metabolism, small GTPase mediated signal transduction, cell wall, GTP binding, directional cell growth (morphogenesis), actin cytoskeleton, bud / growth tip, budding, cell polarity and filament formation, protein binding, cell-matrix adhesion, nucleotide/nucleoside/nucleobase binding
1302	PAC_01634	-1.09708	-0.297891	-0.29759	-0.822922	-0.526307	-0.182803	0.530387	3.82358	12.565	0.0834449	0.245404	scaffold00002	1405847	1407082		uncharacterized protein	secondary metabolism
1303	PAC_01635	-0.504016	0.310299	-0.0335321	-0.159948	-0.237194	0.388295	1.2605	3.06561	13.3709	0.0635716	0.205826	scaffold00002	1407536	1410478		uncharacterized protein	transport ATPases, cellular export and secretion
1304	PAC_01636	0.254184	-0.236409	-0.327825	-0.323878	0.221264	0.427374	-0.177461	2.3682	6.42459	0.491136	0.71673	scaffold00002	1411178	1411537		uncharacterized protein	NA
1305	PAC_01637	0.152541	-0.307369	-0.320999	-0.606853	-0.280774	-0.00315558	1.0159	0.894341	4.48515	0.722505	0.877564	scaffold00002	1413727	1412322		uncharacterized protein	NA
1306	PAC_01638	-0.558747	0.222133	-0.12857	-0.362725	-0.893464	0.164863	-0.129897	10.3062	8.26231	0.310033	0.553697	scaffold00002	1417925	1416186		related to Enolase	C-compound and carbohydrate metabolism, glycolysis and gluconeogenesis, sugar, glucoside, polyol and carboxylate catabolism, metabolism of derivatives of dehydroquinic acid, shikimic acid and chorismic acid, sugar, glucoside, polyol and carboxylate anabolism, protein binding, magnesium binding
1307	PAC_01639	-0.0365528	-0.0984062	0.594013	1.9544	0.900898	0.409561	-0.303499	10.331	11.1518	0.132132	0.328155	scaffold00002	1419911	1418337		probable methylcitrate synthase	C-2 compound and organic acid catabolism, tricarboxylic-acid pathway (citrate cycle, Krebs cycle, TCA cycle), biosynthesis of glutamate, sugar, glucoside, polyol and carboxylate catabolism, mitochondrion, sugar, glucoside, polyol and carboxylate anabolism
1308	PAC_01640	-0.0775727	-0.188442	0.508075	1.16656	0.810567	0.127224	-0.23121	9.04829	7.51296	0.377489	0.62115	scaffold00002	1420723	1422557		isocitrate lyase 2	C-2 compound and organic acid catabolism, degradation of threonine, C-compound and carbohydrate metabolism, propionate fermentation, glycolysis and gluconeogenesis
1309	PAC_01641	0.292123	0.555717	0.123915	-0.00845528	0.849121	1.00894	1.22204	2.13985	16.903	0.0180325	0.0876576	scaffold00002	1423149	1424013		uncharacterized protein	NA
1310	PAC_01643	-0.47849	-0.17994	-1.74134	-1.63452	-0.628436	-0.383081	0.472818	0.882632	11.0692	0.13563	0.33399	scaffold00002	1439074	1436508		uncharacterized protein	lipid, fatty acid and isoprenoid metabolism
1311	PAC_01644	-0.0444362	-0.526929	-0.434225	1.52635	1.50897	-0.430065	-0.79395	0.403678	9.92836	0.19267	0.415499	scaffold00002	1443315	1441633		homogentisate 1,2-dioxygenase	degradation of phenylalanine, metabolism of tyrosine, degradation of tyrosine, metal binding, heavy metal binding (Cu, Fe, Zn)
1312	PAC_01645	0.19735	0.357255	-0.904106	0.0118931	0.782876	-0.148434	-0.104277	3.09154	4.13676	0.763898	0.90122	scaffold00002	1446081	1444251		related to carboxylesterase	metabolism of serine, C-compound and carbohydrate metabolism, lipid, fatty acid and isoprenoid metabolism, glycolipid metabolism, isoprenoid metabolism, tetracyclic and pentacyclic triterpenes (cholesterin, steroids and hopanoids) metabolism, protein modification, polysaccharide binding, metabolism of beta-lactams, defense related proteins, degradation / modification of foreign (exogenous) ester …
1313	PAC_01646	-0.381402	-0.646393	-0.832972	-0.332546	0.42092	0.194528	0.292092	2.43637	5.99196	0.540688	0.757322	scaffold00002	1452823	1446605		uncharacterized protein	metabolism of polyketides, virulence, disease factors
1314	PAC_01650	0.695737	0.151937	0.147025	0.872154	0.0115912	-0.0187313	0.0106869	5.99589	12.0476	0.0990045	0.273757	scaffold00002	1461547	1460644		related to DUF1275 domain protein	NA
1315	PAC_01651	0.614735	0.0214189	0.384223	1.04276	0.368371	0.607039	0.409284	6.53531	12.6104	0.0821902	0.243251	scaffold00002	1462396	1465815		related to translation elongation factor eEF3	translation elongation, phosphate metabolism, translation, ATP binding, translation initiation, cell wall
10773	PAC_13301	-0.567977	0.126531	0.164711	-0.0686091	-2.2259	-0.589875	-0.84505	3.37352	45.3671	1.16e-07	8.75e-06	scaffold00023	760798	763006	scaffold00023:760798-763006	uncharacterized protein	NA
1317	PAC_01655	-0.744716	-1.18373	-1.0909	-0.63726	1.09084	1.32615	-0.179982	4.12607	17.7805	0.0130006	0.0698896	scaffold00002	1476032	1473992		probable trichothecene efflux pump	secondary metabolism, drug/toxin transport, cellular export and secretion, virulence, disease factors, resistance proteins
1318	PAC_01658	0.789494	-0.200675	0.111112	0.350033	0.164195	0.148593	-0.066866	1.71835	4.8481	0.678494	0.850792	scaffold00002	1486051	1483899		uncharacterized protein	secondary metabolism, metabolism of vitamins, cofactors, and prosthetic groups, siderophore-iron transport, drug/toxin transport, detoxification, homeostasis of metal ions (Na, K, Ca etc.), transport facilities
1319	PAC_01659	0.505445	0.712195	-0.145132	0.670656	0.970756	0.394692	-0.127392	1.53546	11.6635	0.112182	0.296461	scaffold00002	1486554	1487853		related to metal-dependent amidase/aminoacylase/carboxypeptidase	nitrogen, sulfur and selenium metabolism, lipid, fatty acid and isoprenoid metabolism, modification by acetylation, deacetylation, protein/peptide degradation, metal binding, protein modification
1320	PAC_01660	-1.02333	-0.289786	0.45643	0.527182	0.389373	-0.390144	-0.438014	4.85627	12.2467	0.0927316	0.263017	scaffold00002	1491417	1488055		related to N-methylhydantoinase A/acetone carboxylase, beta subunit	amino acid metabolism
1321	PAC_01661	-0.00213479	-0.270527	0.0404486	0.209158	0.66464	0.409562	0.173694	5.77847	14.3153	0.0458488	0.164857	scaffold00002	1492830	1492216		probable ubiquitin-conjugating enzyme E2	modification by ubiquitination, deubiquitination, cytoplasmic and nuclear protein degradation, DNA repair, assembly of protein complexes, proteasomal degradation (ubiquitin/proteasomal pathway), protein binding, transcriptional control, protein modification, ATP binding, NIK-I-kappaB/NF-kappaB cascade, vacuolar/lysosomal transport, endocytosis, unfolded protein response (e.g. ER quality control),…
1322	PAC_01662	0.243992	-0.162452	-0.0438361	0.0682417	-0.0500776	-0.0933169	-0.172258	6.21765	2.74889	0.90722	0.976607	scaffold00002	1493443	1497935		related to Sec27p, YMR131c and human retinoblastoma-binding protein	ribosome biogenesis, assembly of protein complexes, protein binding
13630	PAC_17227	-1.50783	0.932279	-0.693041	-0.854876	-1.86855	-1.04856	-0.451861	3.12509	45.2441	1.23e-07	9.2e-06	scaffold00043	154078	155911	scaffold00043:154078-155911	uncharacterized protein	NA
4192	PAC_05190	-1.90658	0.76152	0.354254	-0.375809	3.09414	2.08919	0.178555	6.98149	45.1538	1.28e-07	9.54e-06	scaffold00006	1015733	1014501	scaffold00006:1014501-1015733	uncharacterized protein	secondary metabolism, mitotic cell cycle, bud / growth tip, nucleic acid binding, metal binding, heavy metal binding (Cu, Fe, Zn), protein/peptide degradation
4374	PAC_05406	-1.07444	0.821693	1.10819	0.972805	2.70242	2.48053	0.481725	9.67512	45.0612	1.33e-07	9.89e-06	scaffold00006	1645563	1644175	scaffold00006:1644175-1645563	related to NUDIX family hydrolase	NA
1326	PAC_01666	0.388806	0.00296264	0.0135247	-0.0340357	0.0111661	0.109208	-0.0642547	6.10154	2.99586	0.885385	0.96677	scaffold00002	1518920	1520751		uncharacterized protein	NA
1327	PAC_01667	1.08461	0.457496	-0.616074	-0.874098	-0.292567	-0.066825	0.285473	1.83208	7.57224	0.371818	0.615858	scaffold00002	1523413	1524827		uncharacterized protein	NA
1328	PAC_01668	-0.00721295	-0.292917	-0.600629	-0.795971	-0.45122	-0.479692	-0.136766	3.86167	12.821	0.0765914	0.232229	scaffold00002	1528436	1526056		uncharacterized protein	fungal and other eukaryotic cell type differentiation
1329	PAC_01669	-0.167405	-0.206623	0.189334	0.570559	0.0809559	-0.195367	-0.26408	7.76613	5.21762	0.633425	0.820441	scaffold00002	1531105	1531884		probable Nascent polypeptide-associated complex subunit beta	transcriptional control, DNA conformation modification (e.g. chromatin), RNA synthesis, DNA binding, organization of chromosome structure, regulation of C-compound and carbohydrate metabolism, translation termination, protein targeting, sorting and translocation, protein binding, unfolded protein response (e.g. ER quality control)
1330	PAC_01673	-2.83119	-1.71342	-0.402722	-0.308292	0.697703	-0.0632428	0.490684	1.09197	10.6476	0.154746	0.363988	scaffold00002	1540282	1542887		related to capsule-associated protein	virulence, disease factors, extracellular / secretion proteins
1331	PAC_01675	0.439144	0.0625494	-1.11971	-0.823581	-0.314307	-0.421488	-0.110222	4.05588	7.7452	0.355597	0.600112	scaffold00002	1548414	1546439		uncharacterized protein	NA
615	PAC_00754	-0.0414208	0.0393649	0.137818	0.401976	0.553252	1.91098	0.935247	4.79126	45.0085	1.36e-07	1.01e-05	scaffold00001	2451748	2451133	scaffold00001:2451133-2451748	probable Deoxyuridine 5'-triphosphate nucleotidohydrolase	pyrimidine nucleotide/nucleoside/nucleobase metabolism, deoxyribonucleotide metabolism, pyrimidine nucleotide/nucleoside/nucleobase catabolism, phosphate metabolism, magnesium binding
1333	PAC_01678	0.617033	0.360384	-0.348471	-0.0280602	0.477993	-0.0648642	0.617308	0.917696	5.42163	0.608653	0.804125	scaffold00002	1557927	1559817		uncharacterized protein	NA
1334	PAC_01680	-0.176963	-0.23286	0.475102	0.55625	-0.174627	-0.624201	-0.0584042	2.84658	7.479	0.380763	0.624103	scaffold00002	1565190	1563574		related to tRNA (uracil-O(2)-)-methyltransferase	transfer of activated C-1 groups
1335	PAC_01681	-0.097938	-0.189808	0.270113	0.642719	-0.0412077	-0.449877	-0.438483	8.38837	6.20906	0.515561	0.735863	scaffold00002	1565595	1566308		probable ribosomal protein L24.e.A, cytosolic	ribosome biogenesis, ribosomal proteins, RNA binding, translation, protein binding
1336	PAC_01683	1.12128	1.18592	0.49266	0.268919	-0.112533	-0.103498	0.0131399	0.2386	4.68498	0.698343	0.863105	scaffold00002	1571088	1569358		probable alpha-glucoside transport protein	secondary metabolism, C-compound and carbohydrate metabolism, C-compound and carbohydrate transport, transport facilities, non-vesicular cellular import, sugar transport, proton driven symporter, cellular import
1337	PAC_01684	0.266592	0.108799	0.042915	-0.143155	0.766461	0.627659	0.616696	3.54022	14.5976	0.0415182	0.154126	scaffold00002	1573946	1572837		related to aromatic ring-opening dioxygenase LigB subunit, putative	NA
1338	PAC_01685	-0.0394401	-0.154625	-0.0464542	0.199153	0.762275	0.763917	0.232668	5.19282	17.5773	0.0140301	0.0737607	scaffold00002	1575334	1574388		related to lysophospholipase	lipid, fatty acid and isoprenoid metabolism, phospholipid metabolism, regulation of lipid, fatty acid and isoprenoid metabolism, fatty acid metabolism
1339	PAC_01686	0.333017	0.260953	0.238622	0.155066	-0.147907	0.13865	-0.0102472	4.80552	4.39778	0.732988	0.884141	scaffold00002	1576081	1577235		related to IVY1 - phospholipid-binding protein	lipid binding, Type II protein secretion system (general secretory pathway, exocytosis)
1340	PAC_01687	-0.0226442	0.0251606	0.0496858	0.194289	0.119013	0.168646	0.150405	4.95549	1.92828	0.963703	0.995068	scaffold00002	1578881	1577539		uncharacterized protein	NA
1341	PAC_01688	-0.451684	-0.277819	-0.120353	0.102614	-0.437318	-0.139298	-0.284598	5.87139	8.47541	0.292543	0.535573	scaffold00002	1579188	1579742		uncharacterized protein	NA
1342	PAC_01689	0.404847	-0.38585	-1.31416	-0.699051	-1.12217	-0.115925	0.428016	3.29879	15.565	0.0294019	0.121283	scaffold00002	1580915	1585060		uncharacterized protein	NA
1343	PAC_01691	0.748737	0.603281	-0.322235	-0.673009	-0.951494	-0.707275	-0.272228	1.60233	13.1782	0.0678839	0.21432	scaffold00002	1589961	1590890		uncharacterized protein	NA
1344	PAC_01692	1.34665	-0.137661	-1.00559	-0.857361	-0.0444431	-0.709182	-0.38834	2.39613	9.53029	0.21679	0.447484	scaffold00002	1593418	1594215		related to shikimate 5-dehydrogenase	metabolism of derivatives of dehydroquinic acid, shikimic acid and chorismic acid, metabolism of the cysteine - aromatic group, metabolism of phenylalanine, metabolism of tyrosine, metabolism of tryptophan, phosphate metabolism, aromate anabolism, ATP binding, NAD/NADP binding, transcription repression, protein binding, biosynthesis of phenylalanine, biosynthesis of tyrosine, biosynthesis of tryp…
1345	PAC_01693	0.231429	0.306255	-0.150593	-0.213927	-0.317825	-0.693343	-0.551284	5.04248	9.04278	0.249599	0.48633	scaffold00002	1594962	1594498		probable Catabolic 3-dehydroquinase	metabolism of derivatives of dehydroquinic acid, shikimic acid and chorismic acid, metabolism of the cysteine - aromatic group, biosynthesis of phenylalanine, biosynthesis of tyrosine, biosynthesis of tryptophan
8444	PAC_10437	0.191474	0.0211251	0.0837372	0.153723	0.427443	2.0579	0.473794	4.87132	44.9955	1.37e-07	1.01e-05	scaffold00016	588862	593115	scaffold00016:588862-593115	related to URK1	NA
1347	PAC_01695	0.203591	0.267319	-0.53668	0.476234	-0.226969	-1.35698	-0.486665	2.83849	8.55537	0.286173	0.527625	scaffold00002	1597170	1598201		related to dehydroshikimate dehydratase	metabolism of derivatives of dehydroquinic acid, shikimic acid and chorismic acid, C-compound and carbohydrate metabolism
1348	PAC_01696	-0.180498	0.398016	0.356954	-0.364376	-0.355393	-0.320053	-0.0829948	2.93868	4.51645	0.718735	0.875433	scaffold00002	1598834	1599784		uncharacterized protein	NA
1349	PAC_01697	-0.325888	0.126962	0.139813	-0.204125	-0.582418	-0.130198	-0.010904	4.05619	4.8342	0.680189	0.851772	scaffold00002	1603040	1600213		uncharacterized protein	NA
12718	PAC_15972	-0.32747	0.0508136	0.551195	0.727271	1.29395	0.863647	1.07849	5.01549	44.9853	1.38e-07	1.01e-05	scaffold00034	501156	499258	scaffold00034:499258-501156	uncharacterized protein	NA
1351	PAC_01701	0.0826191	0.0192243	0.0177747	0.241188	0.232348	0.00178458	-0.250486	5.28809	3.13802	0.871947	0.960999	scaffold00002	1616825	1615704		related to Putative sterigmatocystin biosynthesis lipase/esterase STCI	lipid, fatty acid and isoprenoid metabolism, secondary metabolism
1352	PAC_01702	0.954049	0.447643	-1.33158	-0.304296	1.17047	-0.112026	0.727027	1.27005	15.6799	0.0282071	0.117629	scaffold00002	1620683	1618124		related to D-mandelate dehydrogenase	protein targeting, sorting and translocation, metabolism of urea (urea cycle), urea catabolism (not urea cycle), purin nucleotide/nucleoside/nucleobase metabolism, ATP binding, biotin binding
1353	PAC_01703	0.189493	-0.398764	-0.194363	-0.417927	-0.264714	-0.119224	0.0786138	3.29518	3.71072	0.812429	0.928844	scaffold00002	1626198	1621828		uncharacterized protein	DNA repair, DNA binding, transcriptional control
1354	PAC_01704	0.0606793	0.430979	0.477795	0.396428	0.061039	-0.120922	0.012073	3.52479	4.55678	0.71387	0.872096	scaffold00002	1630551	1628420		uncharacterized protein	NA
5691	PAC_07130	0.170779	0.0956645	0.540974	1.15549	1.42127	1.222	0.344481	4.9239	44.957	1.39e-07	1.01e-05	scaffold00009	1331678	1330749	scaffold00009:1330749-1331678	uncharacterized protein	NA
1356	PAC_01706	-0.84325	0.113742	-1.17103	-1.24516	-0.597954	0.200353	-0.437166	5.62917	13.1499	0.0685403	0.215912	scaffold00002	1635174	1634160		related to cutinase precursor	NA
1357	PAC_01707	-0.0363493	-0.0622733	0.125595	0.225996	0.125346	-0.115718	-0.113173	8.14784	1.56304	0.980047	0.99826	scaffold00002	1638566	1636813		related to RNA annealing protein	tRNA synthesis, tRNA processing, RNA binding, RNA transport, mRNA processing (splicing, 5'-, 3'-end processing), splicing, protein folding and stabilization, protein binding, nucleic acid binding, DNA binding, nucleotide/nucleoside/nucleobase binding
1358	PAC_01708	-0.00104951	-0.061331	0.118296	-0.0423015	-0.00526018	-0.0963814	-0.240856	5.97126	1.86486	0.96694	0.996108	scaffold00002	1640104	1641252		probable mRNA export protein 33	transmembrane signal transduction, cytokines (interleukines, colony stimulating factors, etc.), chemokines
1359	PAC_01712	0.886271	0.29737	-0.992466	0.0360231	0.374689	-0.248646	0.331448	0.265334	4.52045	0.718254	0.875165	scaffold00002	1648377	1646672		related to hexose transporter protein	secondary metabolism, C-compound and carbohydrate transport, cellular import, transport facilities, non-vesicular cellular import
1360	PAC_01714	0.380651	-0.279294	-0.170098	0.397849	0.795675	0.0637157	-0.242922	1.34234	7.1338	0.415083	0.65488	scaffold00002	1652102	1650200		uncharacterized protein	regulation of secondary metabolism
1361	PAC_01715	-0.180261	-0.103299	0.0768319	0.538697	0.190728	0.00119471	-0.158465	9.06872	3.72179	0.811206	0.928171	scaffold00002	1656291	1655479		related to Hsp90 binding co-chaperone (Sba1)	protein folding and stabilization, stress response, protein binding
1362	PAC_01716	-0.0373251	0.00782983	-0.172633	-0.0757619	0.0630593	0.0586658	-0.0615353	6.67769	1.29298	0.988626	0.999382	scaffold00002	1656837	1657573		related to endosomal Vps protein complex subunit	protein targeting, sorting and translocation, vacuolar/lysosomal transport, protein transport
1363	PAC_01717	-0.378445	-0.240839	-0.600137	-0.760352	-0.600102	-0.382228	-0.338833	5.77422	14.3686	0.0450011	0.162852	scaffold00002	1658093	1660634		uncharacterized protein	NA
1364	PAC_01718	1.05139	0.660726	-0.722356	0.49417	0.325743	0.333897	0.47609	1.04643	13.2958	0.0652219	0.209346	scaffold00002	1661688	1662551		uncharacterized protein	NA
1365	PAC_01719	-0.286107	-0.00256549	-0.0364702	-0.165413	-0.181661	0.0241765	0.280231	2.99912	2.0101	0.959279	0.993655	scaffold00002	1663305	1664410		uncharacterized protein	NA
1366	PAC_01720	-0.337902	-0.134077	0.0558351	0.0482861	0.0175327	-0.127874	-0.405146	2.5	2.53051	0.924782	0.982904	scaffold00002	1665295	1664735		uncharacterized protein	NA
1367	PAC_01721	0.0578508	0.05198	-0.11026	-0.175597	-0.673538	-0.390803	-0.311766	5.85676	15.2679	0.0327152	0.130659	scaffold00002	1665576	1667373		related to lariat-debranching enzyme	polynucleotide degradation, fungal and other eukaryotic cell type differentiation, budding, cell polarity and filament formation, splicing, metal binding, mRNA synthesis, RNA degradation, proteins necessary for transposon movement
1368	PAC_01722	0.331259	-0.0323396	-0.150366	-0.154776	-0.84712	-0.479094	-0.238931	7.45199	17.109	0.0167069	0.0832892	scaffold00002	1668662	1672327		related to glycerophosphocholine (GroPCho) phosphodiesterase	regulation of phosphate metabolism, regulation of C-compound and carbohydrate metabolism, mitotic cell cycle and cell cycle control, modification by phosphorylation, dephosphorylation, autophosphorylation, cellular signalling, phospholipid metabolism, protein binding, cell migration, guidance of longitudinal cell extension (e.g. pollen tube guidance, axonal pathfinding)
1369	PAC_01723	0.391275	-0.162461	0.0585799	0.590081	0.067835	0.505473	0.215843	5.66416	8.78539	0.268434	0.508246	scaffold00002	1674420	1672842		probable zinc finger protein zpr1	protein binding, enzymatic activity regulation / enzyme regulator, mitotic cell cycle and cell cycle control, nucleic acid binding, metal binding, heavy metal binding (Cu, Fe, Zn)
1370	PAC_01724	-0.967744	0.0393077	-0.0592265	-0.716537	-0.629185	0.33405	0.179237	2.27671	10.1105	0.182398	0.402297	scaffold00002	1676181	1675031		uncharacterized protein	NA
1371	PAC_01725	-0.577956	0.753899	0.0404812	0.649641	-0.003541	0.918736	0.286499	2.001	14.97	0.0363864	0.140792	scaffold00002	1678143	1676671		uncharacterized protein	NA
1372	PAC_01726	-0.149284	0.382133	-0.697712	-0.944218	-0.390436	-0.652364	-0.348463	2.53862	10.0831	0.183911	0.404239	scaffold00002	1680761	1678603		related to peptide transporter PTR2	peptide transport, non-vesicular cellular import, cellular import, transport facilities, transport routes
1373	PAC_01727	0.661121	0.433705	-0.239594	0.403395	0.828526	-0.477376	-0.648902	1.60171	7.04321	0.424395	0.663566	scaffold00002	1684840	1682861		related to DAL4 Allantoin permease	nucleotide/nucleoside/nucleobase transport, non-vesicular cellular import, allantoin and allantoate transport, cellular import, pyrimidine nucleotide/nucleoside/nucleobase metabolism, amine / polyamine transport, amino acid/amino acid derivatives transport, transport facilities
1374	PAC_01728	0.227699	4.57896	-0.422054	-1.30149	0.303328	-0.639372	-0.153839	0.379548	12.603	0.0823929	0.24362	scaffold00002	1685449	1686315		related to orotidine 5'-phosphate decarboxylase	purin nucleotide/nucleoside/nucleobase metabolism, pyrimidine nucleotide/nucleoside/nucleobase anabolism, nucleotide/nucleoside/nucleobase metabolism, pyrimidine nucleotide/nucleoside/nucleobase metabolism, sugar, glucoside, polyol and carboxylate metabolism
1375	PAC_01729	0.0172572	0.0512408	0.171594	0.000235471	0.111625	-0.195026	-0.22822	3.76003	1.5765	0.979542	0.998186	scaffold00002	1686892	1687325		uncharacterized protein	NA
8003	PAC_09911	0.989761	0.771066	0.0540121	-0.773787	-1.59153	-0.389011	-0.102879	6.35461	44.9629	1.39e-07	1.01e-05	scaffold00015	409747	411513	scaffold00015:409747-411513	uncharacterized protein	NA
1377	PAC_01731	-0.236192	-0.0627506	-0.240206	-0.274011	-0.235999	-0.210352	-0.133577	6.17663	6.03855	0.535255	0.753023	scaffold00002	1689021	1691090		related to sphingoid base-phosphate phosphatase	lipid, fatty acid and isoprenoid metabolism, stress response, phosphate metabolism, phospholipid metabolism, Ca2+ mediated signal transduction
1378	PAC_01733	-0.251409	-0.0178761	0.0884786	0.366462	0.0398348	-0.145404	-0.274001	4.48157	4.37247	0.736014	0.885157	scaffold00002	1693048	1692490		probable peptidylprolyl isomerase (cyclophilin)-like protein	protein folding and stabilization
1379	PAC_01734	-0.0675613	0.310717	-0.122545	-0.394417	-0.171541	-0.177949	-0.0396791	5.01743	5.93063	0.547872	0.762735	scaffold00002	1693677	1695001		probable arrestin domain protein	NA
1380	PAC_01735	-0.36607	0.100654	0.0467472	0.204737	-0.288705	-0.0455858	-0.32332	6.46704	7.35577	0.3928	0.636302	scaffold00002	1698349	1696760		uncharacterized protein	NA
1381	PAC_01736	0.150914	-0.192778	0.190213	0.313357	-0.1033	0.456461	0.320053	3.95691	5.76677	0.567232	0.777476	scaffold00002	1700866	1699502		related to tRNA-splicing endonuclease	tRNA processing
12262	PAC_15260	-0.67192	0.78417	-4.83686	-2.19838	-2.37519	-1.37172	-0.255326	6.44538	44.822	1.48e-07	1.07e-05	scaffold00030	486856	488199	scaffold00030:486856-488199	uncharacterized protein	NA
1383	PAC_01738	0.0861579	-0.376766	-0.39292	-1.31317	-0.7266	-1.02681	-0.396572	0.815382	18.2079	0.0110663	0.0622689	scaffold00002	1707234	1709583		uncharacterized protein	NA
1384	PAC_01739	0.571005	0.201032	0.655701	0.544747	0.0990888	0.359643	1.31717	2.07823	17.6359	0.0137253	0.0726725	scaffold00002	1710355	1711494		probable aldo-keto reductase (AKR13), puatative	C-compound and carbohydrate metabolism, biosynthesis of vitamins, cofactors, and prosthetic groups, catabolism of vitamins, cofactors, and prosthetic groups, NAD/NADP binding
1385	PAC_01740	0.58486	0.13826	0.342511	0.627042	-0.105996	0.529539	2.26807	1.54552	16.2565	0.0228738	0.102899	scaffold00002	1713337	1711597		uncharacterized protein	NA
1386	PAC_01741	0.595655	-0.125536	-0.672784	0.176556	0.244116	0.971204	0.495173	5.41122	9.22467	0.236925	0.4707	scaffold00002	1714994	1713882		uncharacterized protein	NA
1387	PAC_01742	-0.0643151	-0.249302	-0.0334582	0.544736	-0.0349738	0.623691	0.0955425	5.49059	9.97932	0.189749	0.41134	scaffold00002	1717335	1715946		uncharacterized protein	heavy metal ion transport (Cu+, Fe3+, etc.), cellular import, inorganic chemical agent resistance (e.g. heavy metals), detoxification by export, homeostasis of metal ions (Na, K, Ca etc.), detoxification, cation transport (H+, Na+, K+, Ca2+ , NH4+, etc.), cellular export and secretion, homeostasis of cations
1388	PAC_01743	-0.174008	-0.315343	-0.0507551	0.435127	0.683373	0.869512	0.327094	3.99499	15.5576	0.0294807	0.121461	scaffold00002	1717662	1718379		related to secretory protein SSP120	cellular export and secretion, protein targeting, sorting and translocation, protein transport
1389	PAC_01744	-0.0544722	0.442154	-0.678901	-0.162213	-0.0161785	1.28011	0.811651	3.65209	10.2835	0.173067	0.390039	scaffold00002	1719149	1720822		related to salicylate 1-monooxygenase	NA
5499	PAC_06910	0.19469	-0.53449	-0.419947	-0.999857	-1.75619	-1.85221	-1.12882	3.93469	44.76	1.52e-07	1.1e-05	scaffold00009	679881	678976	scaffold00009:678976-679881	uncharacterized protein	NA
1391	PAC_01746	0.0988802	-0.0416968	0.301961	0.509847	0.30635	0.205186	-0.0903583	4.82993	3.3512	0.850726	0.950671	scaffold00002	1726144	1724276		related to Che-1 protein	mRNA synthesis, ER to Golgi transport, cell growth / morphogenesis, mitotic cell cycle and cell cycle control, ribosome biogenesis, protein binding, cell adhesion
1392	PAC_01747	0.209618	-0.313152	0.14962	0.892568	0.217448	-0.00109284	-0.49283	4.28319	11.191	0.130502	0.32592	scaffold00002	1726382	1727384		related to Nbp35p and human nucleotide-binding protein	nucleotide/nucleoside/nucleobase binding, cytokinesis (cell division) /septum formation and hydrolysis, ATP binding, ABC transporters
1393	PAC_01748	0.41142	0.170982	-0.0192827	0.13567	0.224942	0.228397	0.102548	5.98498	6.26493	0.509178	0.730516	scaffold00002	1728702	1727737		uncharacterized protein	NA
1394	PAC_01749	-0.0703402	0.29012	0.0940427	0.119078	0.308641	0.359882	0.0574648	5.63245	6.47886	0.485074	0.712011	scaffold00002	1729047	1730075		related to C2C2-type Zn-finger protein	NA
1395	PAC_01750	0.655368	-0.545563	0.928784	-0.579427	-0.0325171	0.593566	0.146672	0.895973	11.7443	0.109289	0.291655	scaffold00002	1732447	1730781		uncharacterized protein	disease, virulence and defense, virulence, disease factors, C-compound and carbohydrate transport, transport facilities
1396	PAC_01751	0.366645	0.0897969	0.193518	0.198373	0.00650573	0.599793	1.63043	2.67942	12.5749	0.0831693	0.244941	scaffold00002	1738672	1736192		related to YRB30 Inhibitor of RanGAP1(Rna1p)-mediated GTP hydrolysis	protein binding, enzymatic activity regulation / enzyme regulator
1397	PAC_01752	0.00492581	-0.154097	0.0352455	0.233097	0.0510157	0.113368	0.0382682	7.25144	1.67365	0.975683	0.997431	scaffold00002	1739627	1741890		probable translation release factor erf3	translation termination, RNA degradation, mitotic cell cycle and cell cycle control, G1/S transition of mitotic cell cycle, protein binding, GTP binding, translation, nucleotide/nucleoside/nucleobase binding
1398	PAC_01753	0.429764	0.118452	0.15243	-0.116664	0.0875251	0.254002	0.295932	4.50348	5.57077	0.590662	0.793517	scaffold00002	1742542	1743621		related to NAD-dependent histone deacetylase	lipid, fatty acid and isoprenoid metabolism, biosynthesis of vitamins, cofactors, and prosthetic groups, DNA conformation modification (e.g. chromatin), transcriptional control, transcription repression, posttranslational modification of amino acids (e.g. hydroxylation, methylation), protein binding, DNA binding, metal binding, heavy metal binding (Cu, Fe, Zn), organization of chromosome structur…
1399	PAC_01754	0.0969713	-0.233118	0.40261	0.613919	0.241609	-0.41239	-0.229237	3.63962	7.00253	0.428617	0.667759	scaffold00002	1744506	1746218		related to endo-exonuclease yNucR	DNA repair, tRNA modification, DNA recombination and DNA repair, tRNA processing
2982	PAC_03712	-1.05242	-0.677563	-0.90804	-0.756833	-1.2553	-1.59155	-1.9092	2.28696	44.673	1.58e-07	1.13e-05	scaffold00004	1053274	1054262	scaffold00004:1053274-1054262	uncharacterized protein	mitotic cell cycle and cell cycle control, protein/peptide degradation, lipid binding, protease inhibitor, perception of nutrients and nutritional adaptation
1401	PAC_01756	-0.144047	0.0835364	-0.0701017	-0.209853	-0.0493493	0.501045	0.0945094	8.65955	3.96492	0.783809	0.912203	scaffold00002	1753164	1758906		related to WD domain, G-beta repeat protein	NA
1402	PAC_01758	0.339655	0.155655	-0.325909	-0.585888	-0.495739	-0.519962	0.0340757	4.03478	10.1655	0.179385	0.398296	scaffold00002	1766227	1763723		related to ammonia permease	cation transport (H+, Na+, K+, Ca2+ , NH4+, etc.), transport facilities, cellular import, homeostasis of cations, non-vesicular cellular import, anion transport, budding, cell polarity and filament formation, secondary metabolism
1403	PAC_01759	0.964257	0.0754053	-0.363446	-0.0605338	-0.990819	-0.774873	-0.887396	1.58231	16.9112	0.0179779	0.0874699	scaffold00002	1766837	1768024		uncharacterized protein	NA
1404	PAC_01760	0.188399	0.134813	0.505706	0.482616	0.103539	0.367772	0.288748	3.52948	8.90549	0.259513	0.498676	scaffold00002	1768957	1769964		uncharacterized protein	DNA repair
1405	PAC_01761	-0.331524	0.223196	0.600266	0.862297	0.702496	0.0341537	0.360007	6.26962	11.8438	0.105815	0.286052	scaffold00002	1772947	1771041		uncharacterized protein	regulation of secondary metabolism
1406	PAC_01762	-0.0642671	-0.04956	0.226805	0.533454	0.299367	-0.168733	-0.329549	4.2069	5.6741	0.578276	0.784324	scaffold00002	1773788	1774193		uncharacterized protein	NA
1407	PAC_01763	-0.585468	0.611673	0.416286	-0.85486	-0.219356	0.569103	0.384304	3.28242	13.9702	0.0517143	0.178665	scaffold00002	1780640	1774766		uncharacterized protein	NA
1408	PAC_01764	0.100796	-0.134115	-0.118079	-0.146498	-0.326329	0.623897	0.0803244	5.17842	6.44305	0.48907	0.715118	scaffold00002	1782449	1783186		uncharacterized protein	NA
1409	PAC_01765	0.442301	-0.103959	0.407982	1.01435	0.463515	-0.185371	-0.466381	4.81868	12.0156	0.100046	0.275408	scaffold00002	1785230	1783305		nucleolar protein 10	rRNA processing
1410	PAC_01766	0.261953	-0.0556038	-0.143183	0.197727	-0.108375	-0.447291	-0.132345	5.23149	6.44455	0.488902	0.715024	scaffold00002	1785791	1790394		related to SSN2 DNA-directed RNA polymerase II holoenzyme and Srb10 CDK subcomplex subunit	regulation of C-compound and carbohydrate metabolism, general transcription activities, transcriptional control
5897	PAC_07353	0.0593549	-0.0818882	0.636865	1.41132	1.45676	2.43742	1.22125	5.89038	44.6161	1.62e-07	1.16e-05	scaffold00010	266034	267035	scaffold00010:266034-267035	related to ornithine transporter 2	C-compound and carbohydrate transport, mitochondrial transport, lipid/fatty acid transport, transport facilities
1412	PAC_01769	-0.135157	-0.1161	0.0173799	0.109003	-0.219976	-0.0808495	0.0977599	6.55988	2.30362	0.941145	0.988216	scaffold00002	1797288	1800009		related to SHK1 KINASE-BINDING protein	protein binding, cellular signalling, transfer of activated C-1 groups, DNA conformation modification (e.g. chromatin), mitotic cell cycle and cell cycle control, RNA synthesis, transcriptional control, posttranslational modification of amino acids (e.g. hydroxylation, methylation), organization of chromosome structure, G2/M transition of mitotic cell cycle, cell growth / morphogenesis, cytoskele…
1413	PAC_01770	-0.149561	-0.109553	0.0349146	0.152367	-0.459029	-0.146358	-0.243052	5.67158	6.82433	0.447397	0.682508	scaffold00002	1800755	1800280		related to snRNP protein SMX3	mRNA synthesis, splicing
1414	PAC_01771	-0.402546	0.0850541	-0.056303	0.0249627	0.0504534	0.13587	-0.0134723	5.12082	2.84174	0.899246	0.972813	scaffold00002	1801805	1801117		probable DUF866 domain protein	NA
1415	PAC_01772	-0.386562	0.200705	0.202077	0.117023	-0.069608	0.180889	0.195117	7.13087	6.04948	0.533984	0.751981	scaffold00002	1802078	1804636		uncharacterized protein	NA
1416	PAC_01773	0.222647	-0.520856	-0.416656	-0.533115	-0.174102	-0.225615	0.0400664	3.94742	7.8474	0.346242	0.591172	scaffold00002	1806853	1805145		probable cobyrinic acid a,c-diamide synthase	NA
1417	PAC_01774	-0.115706	-0.0817861	-0.0654961	0.00132757	-0.0570538	0.0123454	0.252525	5.35648	1.88784	0.965786	0.995704	scaffold00002	1807612	1810048		related to ubiquitin-activating enzyme homolog UBA2	cytoplasmic and nuclear protein degradation, protein modification, modification by ubiquitination, deubiquitination, protein binding, nucleotide/nucleoside/nucleobase binding, ATP binding, enzyme activator, mRNA processing (splicing, 5'-, 3'-end processing), modification by ubiquitin-related proteins, cell cycle, mitotic cell cycle and cell cycle control, mitotic cell cycle, chromosome segregatio…
1418	PAC_01775	-0.403706	0.117182	0.393983	0.266723	-0.119303	0.121312	-0.0455677	5.23732	5.86235	0.555911	0.768779	scaffold00002	1811225	1810120		related to dehydrogenases with different specificities (related to short-chain alcohol dehydrogenases)	lipid, fatty acid and isoprenoid metabolism, accessory proteins of electron transport and membrane-associated energy conservation, aerobic respiration, fatty acid metabolism
1419	PAC_01776	0.0973701	0.255249	0.292239	0.378646	-0.00849289	-0.111212	0.226376	5.78131	6.81422	0.448476	0.683168	scaffold00002	1812560	1813743		probable IPT1 Mannosyl diphosphorylinositol ceramide synthase EC:2.-.-.-	lipid, fatty acid and isoprenoid metabolism, antibiotic resistance, cytoskeleton/structural proteins, phosphate metabolism, phospholipid metabolism, cell wall
1420	PAC_01777	0.225592	-0.215523	0.0799584	0.250201	-0.0979966	-0.0344276	0.0223814	4.78225	2.90695	0.893475	0.971043	scaffold00002	1814304	1815082		related to Elongin C transcription elongation factor	meiosis, transcriptional control, fungal and other eukaryotic cell type differentiation, development of asco- basidio- or zygospore, general transcription activities, transcription elongation, transcription activation, modification by ubiquitination, deubiquitination, modification by ubiquitin-related proteins, proteasomal degradation (ubiquitin/proteasomal pathway), protein binding, regulation b…
233	PAC_00345	-0.7237	0.110622	0.272816	0.0244616	-1.03771	-0.93122	-0.690833	6.95885	44.437	1.76e-07	1.25e-05	scaffold00001	1121271	1122533	scaffold00001:1121271-1122533	related to CRH1 - family of putative glycosidases might exert a common role in cell wall organization	cell wall, budding, cell polarity and filament formation
194	PAC_00280	0.0630997	-0.0280316	0.449387	0.458098	0.988068	0.91024	1.5934	4.99458	44.4211	1.77e-07	1.25e-05	scaffold00001	923068	923886	scaffold00001:923068-923886	related to esterase	NA
1423	PAC_01780	-0.0895488	0.110305	-0.200948	-0.202047	-0.0861675	0.212077	-0.0688731	6.12085	3.29966	0.855967	0.953483	scaffold00002	1820970	1821662		related to DNA polymerase delta subunit 4	NA
1424	PAC_01781	-0.763249	-0.509075	0.0300188	0.111714	0.466851	0.169146	0.207871	8.4394	12.7085	0.0795378	0.237861	scaffold00002	1824214	1822158		probable ATP citrate lyase subunit 1	fatty acid metabolism, C-compound and carbohydrate metabolism, lipid, fatty acid and isoprenoid metabolism, biosynthesis of vitamins, cofactors, and prosthetic groups, magnesium binding, ATP binding, tricarboxylic-acid pathway (citrate cycle, Krebs cycle, TCA cycle)
1425	PAC_01782	-0.577074	-0.459621	-0.175617	-0.179628	0.173675	0.0051233	0.428903	7.45477	7.111	0.417415	0.657195	scaffold00002	1825374	1827341		probable ATP citrate lyase subunit 2	fatty acid metabolism, C-compound and carbohydrate metabolism, lipid, fatty acid and isoprenoid metabolism, biosynthesis of vitamins, cofactors, and prosthetic groups, magnesium binding, ATP binding
1426	PAC_01783	0.00787508	-0.0339712	0.141921	0.16454	0.455135	0.537852	0.153335	5.52717	9.08201	0.246822	0.48286	scaffold00002	1832759	1830622		related to DBF4 - regulatory subunit for Cdc7p protein kinase	phosphate metabolism, ori recognition and priming complex formation, regulation of DNA processing, mitotic cell cycle and cell cycle control, modification by phosphorylation, dephosphorylation, autophosphorylation
1427	PAC_01784	0.101959	-0.372486	0.291011	0.50754	0.435996	-0.0262972	-0.283546	5.04881	9.50523	0.218387	0.44927	scaffold00002	1833270	1834874		related to E.coli X-Pro aminopeptidase II	protein/peptide degradation, amino acid metabolism, cytoplasmic and nuclear protein degradation, metal binding, heavy metal binding (Cu, Fe, Zn)
1428	PAC_01785	0.318037	0.435965	0.49006	0.503439	-0.326575	-0.108151	-0.227136	5.50677	7.19918	0.40844	0.649408	scaffold00002	1838027	1836277		uncharacterized protein	NA
1429	PAC_01786	-0.479829	0.255205	0.29943	-0.0475545	0.269814	-0.118671	-0.206053	3.57924	5.09638	0.648202	0.83103	scaffold00002	1838447	1838948		related to Ubiquitin-like protein ATG12	protein targeting, sorting and translocation, autoproteolytic processing, lysosomal and vacuolar protein degradation, vacuolar/lysosomal transport, vacuole or lysosome, modification by ubiquitination, deubiquitination, protein binding, apoptosis (type I programmed cell death)
1430	PAC_01787	-0.178699	0.383704	0.332951	0.324564	0.326398	-0.333055	-0.0795421	6.1526	7.11668	0.416833	0.656677	scaffold00002	1840151	1839089		probable ketopantoate hydroxymethyltransferase	biosynthesis of vitamins, cofactors, and prosthetic groups, cell wall
1431	PAC_01788	0.125467	0.413193	0.26684	0.477253	0.315263	0.435646	0.158766	6.59647	10.4197	0.166009	0.379446	scaffold00002	1841183	1842050		probable UBC8 - E2 ubiquitin-conjugating enzyme	mitotic cell cycle, meiosis, nuclear division, modification by ubiquitination, deubiquitination, assembly of protein complexes, proteasomal degradation (ubiquitin/proteasomal pathway), protein binding, vacuolar/lysosomal transport, endocytosis, unfolded protein response (e.g. ER quality control), cell growth / morphogenesis, nucleus, development of asco- basidio- or zygospore, ATP binding, regula…
1432	PAC_01789	0.236175	0.287152	-0.271759	0.146201	-0.786661	-0.540098	-0.208768	3.10154	12.9924	0.0722932	0.223689	scaffold00002	1844202	1842601		probable major facilitator superfamily domain-containing protein 5	secondary metabolism
1433	PAC_01790	0.493435	0.0361703	-0.0468453	0.0340778	-0.141687	-0.469801	-0.0826247	5.59376	6.95087	0.434014	0.671143	scaffold00002	1844703	1848689		related to PAN2 - component of Pab1p-stimulated poly(A) ribonuclease	3'-end processing, polynucleotide degradation, RNA degradation, RNA processing, modification by ubiquitination, deubiquitination, protein/peptide degradation, proteasomal degradation (ubiquitin/proteasomal pathway), DNA repair, mRNA processing (splicing, 5'-, 3'-end processing), translation
1434	PAC_01791	-0.187687	-0.0224586	-0.0905248	-0.400345	-0.00563481	-0.142692	-0.179588	6.32566	5.02423	0.657006	0.836409	scaffold00002	1850533	1849022		uncharacterized protein	NA
1435	PAC_01792	-0.284762	-0.172997	0.613153	1.6286	0.773474	0.835218	0.375223	11.028	13.3319	0.0644225	0.207835	scaffold00002	1853771	1851260		probable phosphoenolpyruvate carboxykinase	C-compound and carbohydrate metabolism, glycolysis and gluconeogenesis, phosphate metabolism
748	PAC_00911	0.072671	0.0230627	0.176919	0.290887	0.546133	1.72897	0.859987	6.043	44.302	1.87e-07	1.31e-05	scaffold00001	2916455	2913849	scaffold00001:2913849-2916455	DNA replication licensing factor CDC47	DNA synthesis and replication, mitotic cell cycle and cell cycle control, DNA topology, ori recognition and priming complex formation, ATP binding, protein binding, DNA binding
1437	PAC_01794	0.169244	-0.0999216	0.137726	0.042793	0.270718	0.246648	0.256411	3.29306	2.77732	0.90481	0.975496	scaffold00002	1857634	1857085		related to GNAT family N-acetyltransferase	secondary metabolism
1438	PAC_01795	0.448267	-0.0315051	0.466815	1.04042	0.729735	0.585725	0.094266	7.09549	11.4382	0.120615	0.31006	scaffold00002	1858089	1861635		related to protein carrier KAP123	protein targeting, sorting and translocation, nuclear transport, protein transport, ribosome biogenesis, protein binding
1439	PAC_01796	-0.300499	0.0160666	-0.0425644	-0.193593	0.436839	1.06267	0.640375	3.01924	12.7328	0.0788927	0.236776	scaffold00002	1864637	1862682		uncharacterized protein	NA
1440	PAC_01797	-0.0343974	0.206041	0.147347	0.183615	-0.430505	-0.119452	-0.327812	8.16327	5.15704	0.640805	0.825538	scaffold00002	1866135	1865102		related to prostaglandin F2-alpha reductase	C-compound and carbohydrate metabolism, sugar, glucoside, polyol and carboxylate catabolism, secondary metabolism, metabolism of alkaloids
6481	PAC_08043	-1.60308	1.3558	0.854973	0.506764	1.51002	1.70562	0.34855	9.03561	44.2789	1.89e-07	1.32e-05	scaffold00011	906650	904195	scaffold00011:904195-906650	probable trehalose synthase [clock-controlled gene-9]	C-compound and carbohydrate metabolism, metabolism of energy reserves (e.g. glycogen, trehalose), stress response, rhythm (e.g. circadian, ultradian), development of conidia
8281	PAC_10255	-1.05442	0.966958	-0.577899	-0.236466	-1.65146	-1.44956	-0.539089	1.62103	44.2459	1.92e-07	1.33e-05	scaffold00016	72398	71712	scaffold00016:71712-72398	uncharacterized protein	NA
1443	PAC_01800	-0.426792	0.295523	0.336528	-0.218209	-0.30059	0.392807	-0.522952	5.2874	6.03564	0.535594	0.753391	scaffold00002	1870542	1872054		probable DFG5 protein	fungal and other eukaryotic cell type differentiation, budding, cell polarity and filament formation, cell wall, secondary metabolism
1444	PAC_01802	-0.0276623	-0.123731	-0.667358	-0.474866	-0.383895	-0.0874214	0.033461	6.31982	9.65916	0.208725	0.437022	scaffold00002	1876618	1875632		uncharacterized protein	NA
[truncated: 14,165 more rows]
