# Supplementary material for: Analysis of the Phialocephala subalpina Transcriptome during Colonization of Its Host Plant Picea abies
Source: PLoS One. 2016 Mar 8;11(3):e0150591. doi: 10.1371/journal.pone.0150591 (PMC4783019; doi:10.1371/journal.pone.0150591)
Supplement: S3 Table — (XLSX) [file pone.0150591.s006.xlsx]

## Sheet: all
S3 Table. Enriched genes according to our gene set enrichment analysis using GOstats.
GOBPID	Pvalue	OddsRatio	ExpCount	Count	Size	Term
1 GO:0010106	2.37599e-07	7.22498	4.63114	17	30	cellular response to iron ion starvation
2 GO:0006267	1.43145e-05	38.498	1.23497	7	8	pre-replicative complex assembly involved in nuclear cell cycle DNA replication
3 GO:0036388	1.43145e-05	38.498	1.23497	7	8	pre-replicative complex assembly		3565 GO BP ids tested (178 have p < 0.05)
4 GO:1902299	1.43145e-05	38.498	1.23497	7	8	pre-replicative complex assembly involved in cell cycle DNA replication		Selected gene set size: 1718
5 GO:0033260	2.60666e-05	7.57418	2.93306	11	19	nuclear cell cycle DNA replication		Gene universe size: 11129
6 GO:0006271	3.2433e-05	4.4141	5.55737	16	36	DNA strand elongation involved in DNA replication		Annotation package: Based on a GeneSetCollection Object
7 GO:0070058	8.72359e-05	Inf	0.771857	5	5	tRNA gene clustering
8 GO:0055085	0.000104321	1.37485	161.164	204	1044	transmembrane transport
9 GO:0022616	0.00015101	3.67685	6.17486	16	40	DNA strand elongation
10 GO:0000272	0.000185763	1.7834	37.5123	59	243	polysaccharide catabolic process
11 GO:0006083	0.000243776	4.21328	4.63114	13	30	acetate metabolic process
12 GO:0000727	0.000397337	7.33333	2.1612	8	14	double-strand break repair via break-induced replication
13 GO:0033212	0.000407162	4.65855	3.70492	11	24	iron assimilation
14 GO:0015879	0.000456248	27.4664	0.926229	5	6	carnitine transport
15 GO:0010393	0.000605312	2.75839	8.79917	19	57	galacturonan metabolic process
16 GO:0045488	0.000605312	2.75839	8.79917	19	57	pectin metabolic process
17 GO:0033214	0.000628678	5.50146	2.77869	9	18	iron assimilation by chelation and transport
18 GO:0016054	0.000758508	1.63597	42.7609	63	277	organic acid catabolic process
19 GO:0046395	0.000758508	1.63597	42.7609	63	277	carboxylic acid catabolic process
20 GO:0015850	0.000982996	2.07294	16.9809	30	110	organic hydroxy compound transport
21 GO:0044786	0.00102768	3.21347	5.86612	14	38	cell cycle DNA replication
22 GO:0055114	0.0011084	1.22828	306.273	352	1984	oxidation-reduction process
23 GO:0006268	0.00139279	13.7318	1.0806	5	7	DNA unwinding involved in DNA replication
24 GO:0019290	0.00139279	13.7318	1.0806	5	7	siderophore biosynthetic process
25 GO:0008608	0.00141379	3.47702	4.78552	12	31	attachment of spindle microtubules to kinetochore
26 GO:0034453	0.00141468	3.25399	5.403	13	35	microtubule anchoring
27 GO:0044282	0.00159643	1.53752	49.862	70	323	small molecule catabolic process
28 GO:0007076	0.0016065	8.24211	1.54371	6	10	mitotic chromosome condensation
29 GO:0055072	0.00168956	2.39796	10.1885	20	66	iron ion homeostasis
30 GO:0019184	0.00208389	4.88733	2.62431	8	17	nonribosomal peptide biosynthetic process
31 GO:0030261	0.00245193	4.12478	3.2418	9	21	chromosome condensation
32 GO:0035428	0.00245193	4.12478	3.2418	9	21	hexose transmembrane transport
33 GO:0035753	0.00248215	21.9603	0.771857	4	5	maintenance of DNA trinucleotide repeats
34 GO:0019539	0.00248215	21.9603	0.771857	4	5	siderophore biosynthetic process from hydroxamic acid
35 GO:0031168	0.00248215	21.9603	0.771857	4	5	ferrichrome metabolic process
36 GO:0031169	0.00248215	21.9603	0.771857	4	5	ferrichrome biosynthetic process
37 GO:0043570	0.00260048	5.4962	2.1612	7	14	maintenance of DNA repeat elements
38 GO:0015849	0.00273794	1.61466	34.888	51	226	organic acid transport
39 GO:0046942	0.00273794	1.61466	34.888	51	226	carboxylic acid transport
40 GO:0032508	0.00307404	6.59299	1.69809	6	11	DNA duplex unwinding
41 GO:0045490	0.00322539	2.51831	7.87294	16	51	pectin catabolic process
42 GO:0009237	0.00324149	9.15353	1.23497	5	8	siderophore metabolic process
43 GO:0051316	0.00324149	9.15353	1.23497	5	8	attachment of spindle microtubules to kinetochore involved in meiotic chromosome segregation
44 GO:0051455	0.00324149	9.15353	1.23497	5	8	attachment of spindle microtubules to kinetochore involved in homologous chromosome segregation
45 GO:0045733	0.00324806	4.39813	2.77869	8	18	acetate catabolic process
46 GO:0000084	0.00330959	2.86259	5.86612	13	38	mitotic S phase
47 GO:0000041	0.0036546	1.96564	15.2828	26	99	transition metal ion transport
48 GO:0043043	0.00392232	2.65801	6.63797	14	43	peptide biosynthetic process
49 GO:0006879	0.00400422	2.4481	8.02732	16	52	cellular iron ion homeostasis
50 GO:0009310	0.00427515	2.7522	6.02049	13	39	amine catabolic process
51 GO:0015893	0.0046967	2.25409	9.57103	18	62	drug transport
52 GO:0046218	0.00485987	3.99787	2.93306	8	19	indolalkylamine catabolic process
53 GO:0015697	0.00485987	3.99787	2.93306	8	19	quaternary ammonium group transport
54 GO:0006569	0.00485987	3.99787	2.93306	8	19	tryptophan catabolic process
55 GO:0042436	0.00485987	3.99787	2.93306	8	19	indole-containing compound catabolic process
56 GO:0005976	0.00564179	1.40126	62.8292	82	407	polysaccharide metabolic process
57 GO:0009437	0.00636937	6.86442	1.38934	5	9	carnitine metabolic process
58 GO:0032787	0.00651665	1.30966	98.9521	122	641	monocarboxylic acid metabolic process
59 GO:0006273	0.00653131	4.27391	2.46994	7	16	lagging strand elongation
60 GO:0035524	0.00653131	4.27391	2.46994	7	16	proline transmembrane transport
61 GO:0032392	0.00653131	4.27391	2.46994	7	16	DNA geometric change
62 GO:0006820	0.00691304	1.42715	52.795	70	342	anion transport
63 GO:0071276	0.00705707	3.29877	3.70492	9	24	cellular response to cadmium ion
64 GO:0015824	0.00705707	3.29877	3.70492	9	24	proline transport
65 GO:0015749	0.00731599	1.99554	12.1953	21	79	monosaccharide transport
66 GO:0000819	0.00740407	1.8632	15.2828	25	99	sister chromatid segregation
67 GO:0009063	0.00762406	1.72844	20.0683	31	130	cellular amino acid catabolic process
68 GO:0015833	0.00829163	2.29375	7.87294	15	51	peptide transport
69 GO:0051320	0.00858936	2.4667	6.4836	13	42	S phase
70 GO:0034775	0.00865138	4.70828	2.00683	6	13	glutathione transmembrane transport
71 GO:0034635	0.00865138	4.70828	2.00683	6	13	glutathione transport
72 GO:0035443	0.00865138	4.70828	2.00683	6	13	tripeptide transmembrane transport
73 GO:0035672	0.0098297	3.3821	3.2418	8	21	oligopeptide transmembrane transport
74 GO:0003333	0.0103187	1.73536	18.0615	28	117	amino acid transmembrane transport
75 GO:0072329	0.0104439	1.62385	23.7732	35	154	monocarboxylic acid catabolic process
76 GO:0006857	0.0106117	2.38422	6.63797	13	43	oligopeptide transport
77 GO:0006577	0.0111322	5.49095	1.54371	5	10	amino-acid betaine metabolic process
78 GO:0006865	0.0111395	1.60299	24.6994	36	160	amino acid transport
79 GO:0051275	0.011383	1.89679	12.6585	21	82	beta-glucan catabolic process
80 GO:0030245	0.011383	1.89679	12.6585	21	82	cellulose catabolic process
81 GO:0006270	0.0114218	2.26591	7.40983	14	48	DNA replication initiation
82 GO:0006826	0.0114218	2.26591	7.40983	14	48	iron ion transport
83 GO:0034220	0.0115329	1.44036	42.6065	57	276	ion transmembrane transport
84 GO:0000070	0.0126228	1.78761	15.1284	24	98	mitotic sister chromatid segregation
85 GO:0006269	0.0129946	16.4606	0.617486	3	4	DNA replication, synthesis of RNA primer
86 GO:0015686	0.0129946	16.4606	0.617486	3	4	ferric triacetylfusarinine C transport
87 GO:0032365	0.0129946	16.4606	0.617486	3	4	intracellular lipid transport
88 GO:0016119	0.0129946	16.4606	0.617486	3	4	carotene metabolic process
89 GO:0009273	0.0129946	16.4606	0.617486	3	4	peptidoglycan-based cell wall biogenesis
90 GO:0051300	0.0131896	4.1193	2.1612	6	14	spindle pole body organization
91 GO:0015798	0.0133889	7.31855	1.0806	4	7	myo-inositol transport
92 GO:0048509	0.0133889	7.31855	1.0806	4	7	regulation of meristem development
93 GO:0006828	0.0133966	3.14018	3.39617	8	22	manganese ion transport
94 GO:0015838	0.013715	3.49609	2.77869	7	18	amino-acid betaine transport
95 GO:0098656	0.0145635	1.59005	23.4645	34	152	anion transmembrane transport
96 GO:0016128	0.01473	2.35714	6.17486	12	40	phytosteroid metabolic process
97 GO:0006835	0.0148992	2.61793	4.78552	10	31	dicarboxylic acid transport
98 GO:0006518	0.0151666	1.90234	11.4235	19	74	peptide metabolic process
99 GO:0008645	0.0174581	1.86817	11.5779	19	75	hexose transport
100 GO:0015711	0.0180066	1.40789	41.8347	55	271	organic anion transport
101 GO:0055076	0.0181582	1.71741	15.5915	24	101	transition metal ion homeostasis
102 GO:0030243	0.0186102	1.73576	14.8197	23	96	cellulose metabolic process
103 GO:0034219	0.0187488	2.49867	4.93989	10	32	carbohydrate transmembrane transport
104 GO:0006811	0.0191178	1.25719	97.8715	117	634	ion transport
105 GO:0008204	0.0204854	2.32606	5.71174	11	37	ergosterol metabolic process
106 GO:0006568	0.0204854	2.32606	5.71174	11	37	tryptophan metabolic process
107 GO:0016129	0.0204854	2.32606	5.71174	11	37	phytosteroid biosynthetic process
108 GO:0034599	0.0212419	1.51619	25.78	36	167	cellular response to oxidative stress
109 GO:0015791	0.0231143	2.02653	8.02732	14	52	polyol transport
110 GO:0019740	0.0234636	1.91386	9.57103	16	62	nitrogen utilization
111 GO:0009251	0.0234912	1.68911	15.1284	23	98	glucan catabolic process
112 GO:0000098	0.0235362	5.48833	1.23497	4	8	sulfur amino acid catabolic process
113 GO:0098655	0.0235402	1.58269	20.0683	29	130	cation transmembrane transport
114 GO:0010032	0.0238188	Inf	0.308743	2	2	meiotic chromosome condensation
115 GO:0046247	0.0238188	Inf	0.308743	2	2	terpene catabolic process
116 GO:0015741	0.0238188	Inf	0.308743	2	2	fumarate transport
117 GO:0006231	0.0238188	Inf	0.308743	2	2	dTMP biosynthetic process
118 GO:0015817	0.0238188	Inf	0.308743	2	2	histidine transport
119 GO:0006853	0.0238188	Inf	0.308743	2	2	carnitine shuttle
120 GO:0006565	0.0238188	Inf	0.308743	2	2	L-serine catabolic process
121 GO:0016121	0.0238188	Inf	0.308743	2	2	carotene catabolic process
122 GO:0016122	0.0238188	Inf	0.308743	2	2	xanthophyll metabolic process
123 GO:0009162	0.0238188	Inf	0.308743	2	2	deoxyribonucleoside monophosphate metabolic process
124 GO:0009157	0.0238188	Inf	0.308743	2	2	deoxyribonucleoside monophosphate biosynthetic process
125 GO:0009176	0.0238188	Inf	0.308743	2	2	pyrimidine deoxyribonucleoside monophosphate metabolic process
126 GO:0009177	0.0238188	Inf	0.308743	2	2	pyrimidine deoxyribonucleoside monophosphate biosynthetic process
127 GO:0046073	0.0238188	Inf	0.308743	2	2	dTMP metabolic process
128 GO:0051012	0.0238188	Inf	0.308743	2	2	microtubule sliding
129 GO:1902603	0.0238188	Inf	0.308743	2	2	carnitine transmembrane transport
130 GO:0006586	0.0249256	2.23967	5.86612	11	38	indolalkylamine metabolic process
131 GO:0044107	0.0249256	2.23967	5.86612	11	38	cellular alcohol metabolic process
132 GO:0042939	0.0252673	2.95761	3.08743	7	20	tripeptide transport
133 GO:0042402	0.0263494	2.47276	4.47677	9	29	cellular biogenic amine catabolic process
134 GO:0006827	0.026774	3.92127	1.85246	5	12	high-affinity iron ion transmembrane transport
135 GO:0045143	0.026774	3.92127	1.85246	5	12	homologous chromosome segregation
136 GO:0006631	0.0268364	1.35319	46.3114	59	300	fatty acid metabolic process
137 GO:0071103	0.0283125	1.6319	16.209	24	105	DNA conformation change
138 GO:0006696	0.0285524	2.28996	5.24863	10	34	ergosterol biosynthetic process
139 GO:0044108	0.0285524	2.28996	5.24863	10	34	cellular alcohol biosynthetic process
140 GO:0051228	0.0287634	8.22945	0.771857	3	5	mitotic spindle disassembly
141 GO:0051230	0.0287634	8.22945	0.771857	3	5	spindle disassembly
142 GO:0001310	0.0287634	8.22945	0.771857	3	5	extrachromosomal rDNA circle accumulation involved in replicative cell aging
143 GO:0032201	0.0287634	8.22945	0.771857	3	5	telomere maintenance via semi-conservative replication
144 GO:0001307	0.0287634	8.22945	0.771857	3	5	extrachromosomal circular DNA accumulation involved in replicative cell aging
145 GO:1900062	0.0287634	8.22945	0.771857	3	5	regulation of replicative cell aging
146 GO:1900007	0.0287634	8.22945	0.771857	3	5	regulation of extrachromosomal rDNA circle accumulation involved in replicative cell aging
147 GO:1900008	0.0287634	8.22945	0.771857	3	5	negative regulation of extrachromosomal rDNA circle accumulation involved in replicative cell aging
148 GO:0007580	0.0287634	8.22945	0.771857	3	5	extrachromosomal circular DNA accumulation involved in cell aging
149 GO:0009263	0.0287634	8.22945	0.771857	3	5	deoxyribonucleotide biosynthetic process
150 GO:0009219	0.0287634	8.22945	0.771857	3	5	pyrimidine deoxyribonucleotide metabolic process
151 GO:0044247	0.0314232	1.61183	16.3634	24	106	cellular polysaccharide catabolic process
152 GO:0016126	0.0315448	1.9248	8.33606	14	54	sterol biosynthetic process
153 GO:0043581	0.0319377	1.17297	173.977	196	1127	mycelium development
154 GO:0051273	0.0325693	1.54265	19.7595	28	128	beta-glucan metabolic process
155 GO:0051651	0.03405	1.73758	11.5779	18	75	maintenance of location in cell
156 GO:0071705	0.0341246	1.27575	65.9166	80	427	nitrogen compound transport
157 GO:0046618	0.0360645	2.9949	2.62431	6	17	drug export
158 GO:0031023	0.0371884	2.44133	4.01366	8	26	microtubule organizing center organization
159 GO:0023021	0.0372697	4.3902	1.38934	4	9	termination of signal transduction
160 GO:0038032	0.0372697	4.3902	1.38934	4	9	termination of G-protein coupled receptor signaling pathway
161 GO:0001304	0.0372697	4.3902	1.38934	4	9	progressive alteration of chromatin involved in replicative cell aging
162 GO:0045471	0.0372697	4.3902	1.38934	4	9	response to ethanol
163 GO:0009262	0.0372697	4.3902	1.38934	4	9	deoxyribonucleotide metabolic process
164 GO:0072330	0.0373779	1.32836	45.3852	57	294	monocarboxylic acid biosynthetic process
165 GO:0015809	0.0381006	3.43075	2.00683	5	13	arginine transport
166 GO:0006567	0.0381006	3.43075	2.00683	5	13	threonine catabolic process
167 GO:1901606	0.0389362	1.62789	14.2022	21	92	alpha-amino acid catabolic process
168 GO:0007018	0.0398984	2.24749	4.78552	9	31	microtubule-based movement
169 GO:0006541	0.0415272	2.11336	5.55737	10	36	glutamine metabolic process
170 GO:0046165	0.0418329	1.45721	23.6188	32	153	alcohol biosynthetic process
171 GO:0051606	0.042128	2.56271	3.39617	7	22	detection of stimulus
172 GO:0000226	0.0438254	1.4597	22.847	31	148	microtubule cytoskeleton organization
173 GO:0006694	0.0458135	1.72531	10.3429	16	67	steroid biosynthetic process
174 GO:0051225	0.0459335	2.31259	4.16803	8	27	spindle assembly
175 GO:0034755	0.0472393	2.74504	2.77869	6	18	iron ion transmembrane transport
176 GO:0071322	0.0480761	1.78993	8.79917	14	57	cellular response to carbohydrate stimulus
177 GO:0015976	0.0481743	2.14954	4.93989	9	32	carbon utilization
178 GO:0016052	0.0498021	1.24221	69.004	82	447	carbohydrate catabolic process

## Sheet: day1
	GOBPID	Pvalue	OddsRatio	ExpCount	Count	Size	Term
1	GO:0015798	0.00033726	34.0063	0.152844	3	7	myo-inositol transport
2	GO:0043043	0.00232969	5.99735	0.938898	5	43	peptide biosynthetic process		Gene to GO BP test for over-representation
3	GO:0015850	0.00278163	3.59917	2.40183	8	110	organic hydroxy compound transport		1399 GO BP ids tested (111 have p < 0.05)
4	GO:0006826	0.0037943	5.29754	1.04807	5	48	iron ion transport		Selected gene set size: 243
5	GO:0006825	0.00438953	6.73113	0.67688	4	31	copper ion transport		Gene universe size: 11129
6	GO:0000041	0.00588577	3.48001	2.16165	7	99	transition metal ion transport		Annotation package: Based on a GeneSetCollection Object
7	GO:0006811	0.00600695	1.84613	13.8433	24	634	ion transport
8	GO:0015879	0.0067211	22.5768	0.131009	2	6	carnitine transport
9	GO:0043489	0.0067211	22.5768	0.131009	2	6	RNA stabilization
10	GO:0048255	0.0067211	22.5768	0.131009	2	6	mRNA stabilization
11	GO:0006820	0.00810538	2.12438	7.46752	15	342	anion transport
12	GO:0006828	0.011652	7.14934	0.480367	3	22	manganese ion transport
13	GO:0035434	0.011652	7.14934	0.480367	3	22	copper ion transmembrane transport
14	GO:0051316	0.0121892	15.0484	0.174679	2	8	attachment of spindle microtubules to kinetochore involved in meiotic chromosome segregation
15	GO:0051455	0.0121892	15.0484	0.174679	2	8	attachment of spindle microtubules to kinetochore involved in homologous chromosome segregation
16	GO:0006531	0.015448	12.8975	0.196514	2	9	aspartate metabolic process
17	GO:0006538	0.015448	12.8975	0.196514	2	9	glutamate catabolic process
18	GO:0009437	0.015448	12.8975	0.196514	2	9	carnitine metabolic process
19	GO:0050761	0.0165888	6.17273	0.545871	3	25	depsipeptide metabolic process
20	GO:0050763	0.0165888	6.17273	0.545871	3	25	depsipeptide biosynthetic process
21	GO:1900555	0.0165888	6.17273	0.545871	3	25	emericellamide metabolic process
22	GO:1900557	0.0165888	6.17273	0.545871	3	25	emericellamide biosynthetic process
23	GO:0006577	0.0190346	11.2842	0.218348	2	10	amino-acid betaine metabolic process
24	GO:0031508	0.0218348	Inf	0.0218348	1	1	pericentric heterochromatin assembly
25	GO:0008205	0.0218348	Inf	0.0218348	1	1	ecdysone metabolic process
26	GO:0006107	0.0218348	Inf	0.0218348	1	1	oxaloacetate metabolic process
27	GO:0019550	0.0218348	Inf	0.0218348	1	1	glutamate catabolic process to aspartate
28	GO:0039526	0.0218348	Inf	0.0218348	1	1	modulation by virus of host apoptotic process
29	GO:0010509	0.0218348	Inf	0.0218348	1	1	polyamine homeostasis
30	GO:0032371	0.0218348	Inf	0.0218348	1	1	regulation of sterol transport
31	GO:0032374	0.0218348	Inf	0.0218348	1	1	regulation of cholesterol transport
32	GO:0052041	0.0218348	Inf	0.0218348	1	1	negative regulation by symbiont of host programmed cell death
33	GO:0032218	0.0218348	Inf	0.0218348	1	1	riboflavin transport
34	GO:0070550	0.0218348	Inf	0.0218348	1	1	rDNA condensation
35	GO:0052490	0.0218348	Inf	0.0218348	1	1	negative regulation by organism of programmed cell death in other organism involved in symbiotic interaction
36	GO:0045455	0.0218348	Inf	0.0218348	1	1	ecdysteroid metabolic process
37	GO:0052542	0.0218348	Inf	0.0218348	1	1	defense response by callose deposition
38	GO:0009211	0.0218348	Inf	0.0218348	1	1	pyrimidine deoxyribonucleoside triphosphate metabolic process
39	GO:0046080	0.0218348	Inf	0.0218348	1	1	dUTP metabolic process
40	GO:0019050	0.0218348	Inf	0.0218348	1	1	suppression by virus of host apoptotic process
41	GO:0019054	0.0218348	Inf	0.0218348	1	1	modulation by virus of host process
42	GO:0033668	0.0218348	Inf	0.0218348	1	1	negative regulation by symbiont of host apoptotic process
43	GO:0006518	0.0226566	3.29345	1.61578	5	74	peptide metabolic process
44	GO:0043487	0.0229334	10.0295	0.240183	2	11	regulation of RNA stability
45	GO:0043488	0.0229334	10.0295	0.240183	2	11	regulation of mRNA stability
46	GO:0006865	0.0240911	2.40403	3.49358	8	160	amino acid transport
47	GO:1901334	0.024731	5.22115	0.633211	3	29	lactone metabolic process
48	GO:1901336	0.024731	5.22115	0.633211	3	29	lactone biosynthetic process
49	GO:0015791	0.0264975	3.77894	1.13541	4	52	polyol transport
50	GO:0015849	0.0266151	2.12009	4.93468	10	226	organic acid transport
51	GO:0046942	0.0266151	2.12009	4.93468	10	226	carboxylic acid transport
52	GO:0010106	0.0270468	5.02731	0.655045	3	30	cellular response to iron ion starvation
53	GO:0046274	0.0271291	9.02573	0.262018	2	12	lignin catabolic process
54	GO:0030026	0.0271291	9.02573	0.262018	2	12	cellular manganese ion homeostasis
55	GO:0043649	0.0271291	9.02573	0.262018	2	12	dicarboxylic acid catabolic process
56	GO:0045143	0.0271291	9.02573	0.262018	2	12	homologous chromosome segregation
57	GO:0009808	0.0271291	9.02573	0.262018	2	12	lignin metabolic process
58	GO:0055071	0.0271291	9.02573	0.262018	2	12	manganese ion homeostasis
59	GO:0008608	0.0294743	4.84732	0.67688	3	31	attachment of spindle microtubules to kinetochore
60	GO:0055085	0.030736	1.47972	22.7956	32	1044	transmembrane transport
61	GO:0015918	0.031607	8.20445	0.283853	2	13	sterol transport
62	GO:0010363	0.0346628	4.52333	0.72055	3	33	regulation of plant-type hypersensitive response
63	GO:0015711	0.0356464	1.93776	5.91724	11	271	organic anion transport
64	GO:0015761	0.0363529	7.52006	0.305688	2	14	mannose transport
65	GO:0000727	0.0363529	7.52006	0.305688	2	14	double-strand break repair via break-induced replication
66	GO:0006696	0.0374222	4.37702	0.742385	3	34	ergosterol biosynthetic process
67	GO:0044108	0.0374222	4.37702	0.742385	3	34	cellular alcohol biosynthetic process
68	GO:0034453	0.0402908	4.23984	0.76422	3	35	microtubule anchoring
69	GO:0046271	0.041353	6.94095	0.327523	2	15	phenylpropanoid catabolic process
70	GO:0015755	0.041353	6.94095	0.327523	2	15	fructose transport
71	GO:0006869	0.0429833	2.45752	2.55468	6	117	lipid transport
72	GO:0046101	0.0431949	44.9793	0.0436697	1	2	hypoxanthine biosynthetic process
73	GO:0010032	0.0431949	44.9793	0.0436697	1	2	meiotic chromosome condensation
74	GO:0071279	0.0431949	44.9793	0.0436697	1	2	cellular response to cobalt ion
75	GO:0051594	0.0431949	44.9793	0.0436697	1	2	detection of glucose
76	GO:0006853	0.0431949	44.9793	0.0436697	1	2	carnitine shuttle
77	GO:0030301	0.0431949	44.9793	0.0436697	1	2	cholesterol transport
78	GO:0006532	0.0431949	44.9793	0.0436697	1	2	aspartate biosynthetic process
79	GO:0032025	0.0431949	44.9793	0.0436697	1	2	response to cobalt ion
80	GO:0010731	0.0431949	44.9793	0.0436697	1	2	protein glutathionylation
81	GO:0019551	0.0431949	44.9793	0.0436697	1	2	glutamate catabolic process to 2-oxoglutarate
82	GO:0034287	0.0431949	44.9793	0.0436697	1	2	detection of monosaccharide stimulus
83	GO:0036083	0.0431949	44.9793	0.0436697	1	2	positive regulation of unsaturated fatty acid biosynthetic process by positive regulation of transcription from RNA polymerase II promoter
84	GO:0052040	0.0431949	44.9793	0.0436697	1	2	modulation by symbiont of host programmed cell death
85	GO:0043103	0.0431949	44.9793	0.0436697	1	2	hypoxanthine salvage
86	GO:0061399	0.0431949	44.9793	0.0436697	1	2	positive regulation of transcription from RNA polymerase II promoter in response to cobalt ion
87	GO:0052433	0.0431949	44.9793	0.0436697	1	2	modulation by organism of apoptotic process in other organism involved in symbiotic interaction
88	GO:0052150	0.0431949	44.9793	0.0436697	1	2	modulation by symbiont of host apoptotic process
89	GO:0061418	0.0431949	44.9793	0.0436697	1	2	regulation of transcription from RNA polymerase II promoter in response to hypoxia
90	GO:0061419	0.0431949	44.9793	0.0436697	1	2	positive regulation of transcription from RNA polymerase II promoter in response to hypoxia
91	GO:0052248	0.0431949	44.9793	0.0436697	1	2	modulation of programmed cell death in other organism involved in symbiotic interaction
92	GO:0052545	0.0431949	44.9793	0.0436697	1	2	callose localization
93	GO:0044068	0.0431949	44.9793	0.0436697	1	2	modulation by symbiont of host cellular process
94	GO:0009730	0.0431949	44.9793	0.0436697	1	2	detection of carbohydrate stimulus
95	GO:0009732	0.0431949	44.9793	0.0436697	1	2	detection of hexose stimulus
96	GO:0009593	0.0431949	44.9793	0.0436697	1	2	detection of chemical stimulus
97	GO:0009558	0.0431949	44.9793	0.0436697	1	2	embryo sac cellularization
98	GO:0044531	0.0431949	44.9793	0.0436697	1	2	modulation of programmed cell death in other organism
99	GO:0044532	0.0431949	44.9793	0.0436697	1	2	modulation of apoptotic process in other organism
100	GO:1902603	0.0431949	44.9793	0.0436697	1	2	carnitine transmembrane transport
101	GO:0009903	0.0431949	44.9793	0.0436697	1	2	chloroplast avoidance movement
102	GO:0009904	0.0431949	44.9793	0.0436697	1	2	chloroplast accumulation movement
103	GO:0034050	0.0432673	4.11099	0.786054	3	36	host programmed cell death induced by symbiont
104	GO:0043069	0.0432673	4.11099	0.786054	3	36	negative regulation of programmed cell death
105	GO:0009626	0.0432673	4.11099	0.786054	3	36	plant-type hypersensitive response
106	GO:0008204	0.0463508	3.98971	0.807889	3	37	ergosterol metabolic process
107	GO:0016129	0.0463508	3.98971	0.807889	3	37	phytosteroid biosynthetic process
108	GO:0006812	0.0477958	1.70417	8.53742	14	391	cation transport
109	GO:0044107	0.0495399	3.87536	0.829724	3	38	cellular alcohol metabolic process
110	GO:0044786	0.0495399	3.87536	0.829724	3	38	cell cycle DNA replication
111	GO:0060548	0.0495399	3.87536	0.829724	3	38	negative regulation of cell death

## Sheet: day2
	GOBPID	Pvalue	OddsRatio	ExpCount	Count	Size	Term
1	GO:0009263	0.000103253	67.1667	0.110522	3	5	deoxyribonucleotide biosynthetic process
2	GO:0072527	0.000218039	6.47579	1.23785	7	56	pyrimidine-containing compound metabolic process			Gene to GO BP test for over-representation
3	GO:0072528	0.000295419	7.53264	0.928385	6	42	pyrimidine-containing compound biosynthetic process			1676 GO BP ids tested (150 have p < 0.05)
4	GO:0019740	0.000413217	5.76615	1.37047	7	62	nitrogen utilization			Selected gene set size: 246
5	GO:0006231	0.000486663	Inf	0.0442088	2	2	dTMP biosynthetic process			Gene universe size: 11129
6	GO:0006565	0.000486663	Inf	0.0442088	2	2	L-serine catabolic process			Annotation package: Based on a GeneSetCollection Object
7	GO:0009162	0.000486663	Inf	0.0442088	2	2	deoxyribonucleoside monophosphate metabolic process
8	GO:0009157	0.000486663	Inf	0.0442088	2	2	deoxyribonucleoside monophosphate biosynthetic process
9	GO:0009176	0.000486663	Inf	0.0442088	2	2	pyrimidine deoxyribonucleoside monophosphate metabolic process
10	GO:0009177	0.000486663	Inf	0.0442088	2	2	pyrimidine deoxyribonucleoside monophosphate biosynthetic process
11	GO:0046073	0.000486663	Inf	0.0442088	2	2	dTMP metabolic process
12	GO:0009262	0.000812073	22.3807	0.19894	3	9	deoxyribonucleotide metabolic process
13	GO:0006541	0.00109097	7.26275	0.795759	5	36	glutamine metabolic process
14	GO:0042133	0.00114122	19.1817	0.221044	3	10	neurotransmitter metabolic process
15	GO:0009265	0.00143864	89.1967	0.0663132	2	3	2'-deoxyribonucleotide biosynthetic process
16	GO:0009221	0.00143864	89.1967	0.0663132	2	3	pyrimidine deoxyribonucleotide biosynthetic process
17	GO:0046385	0.00143864	89.1967	0.0663132	2	3	deoxyribose phosphate biosynthetic process
18	GO:0071276	0.00174738	8.97769	0.530506	4	24	cellular response to cadmium ion
19	GO:0001505	0.00202479	14.9163	0.265253	3	12	regulation of neurotransmitter levels
20	GO:0006567	0.00258952	13.4235	0.287357	3	13	threonine catabolic process
21	GO:0071248	0.00281918	4.66595	1.41468	6	64	cellular response to metal ion
22	GO:0071241	0.00355241	4.43525	1.481	6	67	cellular response to inorganic substance
23	GO:1901564	0.00371453	1.63683	28.5147	43	1290	organonitrogen compound metabolic process
24	GO:0010106	0.00406281	6.9021	0.663132	4	30	cellular response to iron ion starvation
25	GO:0042364	0.00441874	4.22617	1.54731	6	70	water-soluble vitamin biosynthetic process
26	GO:0009219	0.00465666	29.7268	0.110522	2	5	pyrimidine deoxyribonucleotide metabolic process
27	GO:0009110	0.00473945	4.16077	1.56941	6	71	vitamin biosynthetic process
28	GO:0006808	0.00576101	6.18638	0.729446	4	33	regulation of nitrogen utilization
29	GO:0019692	0.00688343	22.293	0.132626	2	6	deoxyribose phosphate metabolic process
30	GO:0009394	0.00688343	22.293	0.132626	2	6	2'-deoxyribonucleotide metabolic process
31	GO:0009129	0.00688343	22.293	0.132626	2	6	pyrimidine nucleoside monophosphate metabolic process
32	GO:0009130	0.00688343	22.293	0.132626	2	6	pyrimidine nucleoside monophosphate biosynthetic process
33	GO:0042135	0.00688343	22.293	0.132626	2	6	neurotransmitter catabolic process
34	GO:0009068	0.0079564	8.38503	0.419984	3	19	aspartate family amino acid catabolic process
35	GO:0006566	0.00920977	7.89107	0.442088	3	20	threonine metabolic process
36	GO:0009102	0.00949694	17.8328	0.154731	2	7	biotin biosynthetic process
37	GO:0016998	0.010447	5.12302	0.862072	4	39	cell wall macromolecule catabolic process
38	GO:0035672	0.0105719	7.45199	0.464193	3	21	oligopeptide transmembrane transport
39	GO:0007268	0.0105719	7.45199	0.464193	3	21	synaptic transmission
40	GO:0006767	0.0106214	3.46314	1.85677	6	84	water-soluble vitamin metabolic process
41	GO:0019226	0.0120446	7.05913	0.486297	3	22	transmission of nerve impulse
42	GO:0006768	0.0124791	14.8593	0.176835	2	8	biotin metabolic process
43	GO:0006772	0.0124791	14.8593	0.176835	2	8	thiamine metabolic process
44	GO:0009228	0.0124791	14.8593	0.176835	2	8	thiamine biosynthetic process
45	GO:0042723	0.0124791	14.8593	0.176835	2	8	thiamine-containing compound metabolic process
46	GO:0042724	0.0124791	14.8593	0.176835	2	8	thiamine-containing compound biosynthetic process
47	GO:0097315	0.0124791	14.8593	0.176835	2	8	response to N-acetyl-D-glucosamine
48	GO:0097316	0.0124791	14.8593	0.176835	2	8	cellular response to N-acetyl-D-glucosamine
49	GO:0038127	0.0158126	12.7354	0.19894	2	9	ERBB signaling pathway
50	GO:0007173	0.0158126	12.7354	0.19894	2	9	epidermal growth factor receptor signaling pathway
51	GO:0006766	0.0161232	3.13866	2.03361	6	92	vitamin metabolic process
52	GO:0006749	0.0171376	6.09484	0.55261	3	25	glutathione metabolic process
53	GO:1901566	0.017173	1.66914	15.1636	24	686	organonitrogen compound biosynthetic process
54	GO:1901565	0.0194349	1.85684	9.0407	16	409	organonitrogen compound catabolic process
55	GO:0032048	0.0194804	11.1424	0.221044	2	10	cardiolipin metabolic process
56	GO:0044281	0.0210226	1.40532	40.4953	53	1832	small molecule metabolic process
57	GO:0035637	0.0211035	5.58591	0.596819	3	27	multicellular organismal signaling
58	GO:0006576	0.0213565	3.34923	1.59152	5	72	cellular biogenic amine metabolic process
59	GO:0051257	0.0221044	Inf	0.0221044	1	1	spindle midzone assembly involved in meiosis
60	GO:0006226	0.0221044	Inf	0.0221044	1	1	dUMP biosynthetic process
61	GO:0006844	0.0221044	Inf	0.0221044	1	1	acyl carnitine transport
62	GO:0030417	0.0221044	Inf	0.0221044	1	1	nicotianamine metabolic process
63	GO:0030418	0.0221044	Inf	0.0221044	1	1	nicotianamine biosynthetic process
64	GO:0006681	0.0221044	Inf	0.0221044	1	1	galactosylceramide metabolic process
65	GO:0070158	0.0221044	Inf	0.0221044	1	1	mitochondrial seryl-tRNA aminoacylation
66	GO:1901259	0.0221044	Inf	0.0221044	1	1	chloroplast rRNA processing
67	GO:0018131	0.0221044	Inf	0.0221044	1	1	oxazole or thiazole biosynthetic process
68	GO:0052837	0.0221044	Inf	0.0221044	1	1	thiazole biosynthetic process
69	GO:0052838	0.0221044	Inf	0.0221044	1	1	thiazole metabolic process
70	GO:2001246	0.0221044	Inf	0.0221044	1	1	negative regulation of phosphatidylcholine biosynthetic process
71	GO:0000169	0.0221044	Inf	0.0221044	1	1	activation of MAPK activity involved in osmosensory signaling pathway
72	GO:0000189	0.0221044	Inf	0.0221044	1	1	MAPK import into nucleus
73	GO:0000208	0.0221044	Inf	0.0221044	1	1	MAPK import into nucleus involved in osmosensory signaling pathway
74	GO:0080158	0.0221044	Inf	0.0221044	1	1	chloroplast ribulose bisphosphate carboxylase complex biogenesis
75	GO:0046078	0.0221044	Inf	0.0221044	1	1	dUMP metabolic process
76	GO:0097040	0.0221044	Inf	0.0221044	1	1	phthiocerol biosynthetic process
77	GO:0097041	0.0221044	Inf	0.0221044	1	1	phenolic phthiocerol biosynthetic process
78	GO:0042243	0.0221044	Inf	0.0221044	1	1	asexual spore wall assembly
79	GO:0046484	0.0221044	Inf	0.0221044	1	1	oxazole or thiazole metabolic process
80	GO:0042845	0.0221044	Inf	0.0221044	1	1	glycol biosynthetic process
81	GO:0048219	0.0221044	Inf	0.0221044	1	1	inter-Golgi cisterna vesicle-mediated transport
82	GO:0035494	0.0221044	Inf	0.0221044	1	1	SNARE complex disassembly
83	GO:0006221	0.0232589	5.36198	0.618924	3	28	pyrimidine nucleotide biosynthetic process
84	GO:0071902	0.0234664	9.90346	0.243149	2	11	positive regulation of protein serine/threonine kinase activity
85	GO:0009165	0.0256835	2.37306	3.53671	8	160	nucleotide biosynthetic process
86	GO:0006200	0.0258726	3.8108	1.12733	4	51	ATP catabolic process
87	GO:0009169	0.0258726	3.8108	1.12733	4	51	purine ribonucleoside monophosphate catabolic process
88	GO:0009158	0.0258726	3.8108	1.12733	4	51	ribonucleoside monophosphate catabolic process
89	GO:0009125	0.0258726	3.8108	1.12733	4	51	nucleoside monophosphate catabolic process
90	GO:0009128	0.0258726	3.8108	1.12733	4	51	purine nucleoside monophosphate catabolic process
91	GO:0072529	0.0277547	8.9123	0.265253	2	12	pyrimidine-containing compound catabolic process
92	GO:0006220	0.0279144	4.96388	0.663132	3	30	pyrimidine nucleotide metabolic process
93	GO:0006083	0.0279144	4.96388	0.663132	3	30	acetate metabolic process
94	GO:0009123	0.0291311	2.48055	2.96199	7	134	nucleoside monophosphate metabolic process
95	GO:0072330	0.0302876	1.9278	6.4987	12	294	monocarboxylic acid biosynthetic process
96	GO:0006563	0.0323302	8.10134	0.287357	2	13	L-serine metabolic process
97	GO:0034775	0.0323302	8.10134	0.287357	2	13	glutathione transmembrane transport
98	GO:0034635	0.0323302	8.10134	0.287357	2	13	glutathione transport
99	GO:0035443	0.0323302	8.10134	0.287357	2	13	tripeptide transmembrane transport
100	GO:1901293	0.0330136	2.25273	3.71354	8	168	nucleoside phosphate biosynthetic process
101	GO:0044272	0.0330136	2.25273	3.71354	8	168	sulfur compound biosynthetic process
102	GO:0044712	0.0356722	1.47599	21.3529	30	966	single-organism catabolic process
103	GO:0009605	0.0381425	1.58005	13.8816	21	628	response to external stimulus
104	GO:0045860	0.0385931	4.32178	0.75155	3	34	positive regulation of protein kinase activity
105	GO:0090002	0.0415435	4.18634	0.773654	3	35	establishment of protein localization to plasma membrane
106	GO:0006213	0.0422844	6.85372	0.331566	2	15	pyrimidine nucleoside metabolic process
107	GO:0046999	0.0433684	3.19569	1.32626	4	60	regulation of conjugation
108	GO:0031137	0.0433684	3.19569	1.32626	4	60	regulation of conjugation with cellular fusion
109	GO:0009066	0.043382	2.73277	1.92308	5	87	aspartate family amino acid metabolic process
110	GO:0006434	0.0437222	44.4163	0.0442088	1	2	seryl-tRNA aminoacylation
111	GO:0051255	0.0437222	44.4163	0.0442088	1	2	spindle midzone assembly
112	GO:0019365	0.0437222	44.4163	0.0442088	1	2	pyridine nucleotide salvage
113	GO:0019357	0.0437222	44.4163	0.0442088	1	2	nicotinate nucleotide biosynthetic process
114	GO:0019358	0.0437222	44.4163	0.0442088	1	2	nicotinate nucleotide salvage
115	GO:0015742	0.0437222	44.4163	0.0442088	1	2	alpha-ketoglutarate transport
116	GO:0048653	0.0437222	44.4163	0.0442088	1	2	anther development
117	GO:0071731	0.0437222	44.4163	0.0442088	1	2	response to nitric oxide
118	GO:0071732	0.0437222	44.4163	0.0442088	1	2	cellular response to nitric oxide
119	GO:0014014	0.0437222	44.4163	0.0442088	1	2	negative regulation of gliogenesis
120	GO:0014009	0.0437222	44.4163	0.0442088	1	2	glial cell proliferation
121	GO:0034356	0.0437222	44.4163	0.0442088	1	2	NAD biosynthesis via nicotinamide riboside salvage pathway
122	GO:0035965	0.0437222	44.4163	0.0442088	1	2	cardiolipin acyl-chain remodeling
123	GO:0050813	0.0437222	44.4163	0.0442088	1	2	epothilone metabolic process
124	GO:0050814	0.0437222	44.4163	0.0442088	1	2	epothilone biosynthetic process
125	GO:0070584	0.0437222	44.4163	0.0442088	1	2	mitochondrion morphogenesis
126	GO:0000092	0.0437222	44.4163	0.0442088	1	2	mitotic anaphase B
127	GO:0007638	0.0437222	44.4163	0.0442088	1	2	mechanosensory behavior
128	GO:0033067	0.0437222	44.4163	0.0442088	1	2	macrolide metabolic process
129	GO:0033068	0.0437222	44.4163	0.0442088	1	2	macrolide biosynthetic process
130	GO:0001966	0.0437222	44.4163	0.0442088	1	2	thigmotaxis
131	GO:1902170	0.0437222	44.4163	0.0442088	1	2	cellular response to reactive nitrogen species
132	GO:0060251	0.0437222	44.4163	0.0442088	1	2	regulation of glial cell proliferation
133	GO:0060253	0.0437222	44.4163	0.0442088	1	2	negative regulation of glial cell proliferation
134	GO:0051012	0.0437222	44.4163	0.0442088	1	2	microtubule sliding
135	GO:0046497	0.0437222	44.4163	0.0442088	1	2	nicotinate nucleotide metabolic process
136	GO:0042818	0.0437222	44.4163	0.0442088	1	2	pyridoxamine metabolic process
137	GO:0048211	0.0437222	44.4163	0.0442088	1	2	Golgi vesicle docking
138	GO:0090329	0.0446041	4.05911	0.795759	3	36	regulation of DNA-dependent DNA replication
139	GO:0000160	0.0446041	4.05911	0.795759	3	36	phosphorelay signal transduction system
140	GO:0033674	0.0446041	4.05911	0.795759	3	36	positive regulation of kinase activity
141	GO:0017000	0.0456381	3.13934	1.34837	4	61	antibiotic biosynthetic process
142	GO:0031667	0.0461048	1.67997	9.28385	15	420	response to nutrient levels
143	GO:0009991	0.0468969	1.67568	9.30596	15	421	response to extracellular stimulus
144	GO:0042991	0.0476353	6.36358	0.353671	2	16	transcription factor import into nucleus
145	GO:0032392	0.0476353	6.36358	0.353671	2	16	DNA geometric change
146	GO:0009071	0.0476353	6.36358	0.353671	2	16	serine family amino acid catabolic process
147	GO:0046471	0.0476353	6.36358	0.353671	2	16	phosphatidylglycerol metabolic process
148	GO:0000002	0.0477738	3.93936	0.817863	3	37	mitochondrial genome maintenance
149	GO:0072659	0.0477738	3.93936	0.817863	3	37	protein localization to plasma membrane
150	GO:0016042	0.0488033	2.19972	3.31566	7	150	lipid catabolic process

## Sheet: day3
	GOBPID	Pvalue	OddsRatio	ExpCount	Count	Size	Term
1	GO:0000819	0.000304851	4.61367	2.16165	9	99	sister chromatid segregation
2	GO:0034599	0.00108401	3.26122	3.64642	11	167	cellular response to oxidative stress	Gene to GO BP test for over-representation
3	GO:0000070	0.00133547	4.08359	2.13981	8	98	mitotic sister chromatid segregation	1457 GO BP ids tested (88 have p < 0.05)
4	GO:0001315	0.00276744	45.1618	0.0873394	2	4	age-dependent response to reactive oxygen species	Selected gene set size: 243
5	GO:0006979	0.00431218	2.56614	4.97834	12	228	response to oxidative stress	Gene universe size: 11129
6	GO:0051228	0.00454603	30.1051	0.109174	2	5	mitotic spindle disassembly	Annotation package: Based on a GeneSetCollection Object
7	GO:0051230	0.00454603	30.1051	0.109174	2	5	spindle disassembly
8	GO:0035753	0.00454603	30.1051	0.109174	2	5	maintenance of DNA trinucleotide repeats
9	GO:0070058	0.00454603	30.1051	0.109174	2	5	tRNA gene clustering
10	GO:0019539	0.00454603	30.1051	0.109174	2	5	siderophore biosynthetic process from hydroxamic acid
11	GO:0031168	0.00454603	30.1051	0.109174	2	5	ferrichrome metabolic process
12	GO:0031169	0.00454603	30.1051	0.109174	2	5	ferrichrome biosynthetic process
13	GO:0044110	0.00466518	10.4548	0.349358	3	16	growth involved in symbiotic interaction
14	GO:0044116	0.00466518	10.4548	0.349358	3	16	growth of symbiont involved in interaction with host
15	GO:0044117	0.00466518	10.4548	0.349358	3	16	growth of symbiont in host
16	GO:0007059	0.0061056	2.88946	3.3189	9	152	chromosome segregation
17	GO:0034755	0.00658273	9.05917	0.393027	3	18	iron ion transmembrane transport
18	GO:0001306	0.0067211	22.5768	0.131009	2	6	age-dependent response to oxidative stress
19	GO:0007571	0.0067211	22.5768	0.131009	2	6	age-dependent general metabolic decline
20	GO:0006012	0.00754857	5.67678	0.786054	4	36	galactose metabolic process
21	GO:0010393	0.00792115	4.37702	1.24459	5	57	galacturonan metabolic process
22	GO:0045488	0.00792115	4.37702	1.24459	5	57	pectin metabolic process
23	GO:0045229	0.00851869	2.24796	6.11376	13	280	external encapsulating structure organization
24	GO:1903008	0.00927464	18.0598	0.152844	2	7	organelle disassembly
25	GO:0019290	0.00927464	18.0598	0.152844	2	7	siderophore biosynthetic process
26	GO:0015893	0.0112162	3.99123	1.35376	5	62	drug transport
27	GO:0034406	0.011652	7.14934	0.480367	3	22	cell wall beta-glucan metabolic process
28	GO:0009237	0.0121892	15.0484	0.174679	2	8	siderophore metabolic process
29	GO:0051316	0.0121892	15.0484	0.174679	2	8	attachment of spindle microtubules to kinetochore involved in meiotic chromosome segregation
30	GO:0051455	0.0121892	15.0484	0.174679	2	8	attachment of spindle microtubules to kinetochore involved in homologous chromosome segregation
31	GO:0055072	0.0144458	3.72813	1.4411	5	66	iron ion homeostasis
32	GO:0033212	0.0148327	6.46726	0.524036	3	24	iron assimilation
33	GO:0071555	0.0163164	2.12308	5.93908	12	272	cell wall organization
34	GO:0007076	0.0190346	11.2842	0.218348	2	10	mitotic chromosome condensation
35	GO:0009405	0.0201023	1.93742	7.57669	14	347	pathogenesis
36	GO:0051881	0.0218348	Inf	0.0218348	1	1	regulation of mitochondrial membrane potential
37	GO:0051882	0.0218348	Inf	0.0218348	1	1	mitochondrial depolarization
38	GO:0014075	0.0218348	Inf	0.0218348	1	1	response to amine
39	GO:0008635	0.0218348	Inf	0.0218348	1	1	activation of cysteine-type endopeptidase activity involved in apoptotic process by cytochrome c
40	GO:0006581	0.0218348	Inf	0.0218348	1	1	acetylcholine catabolic process
41	GO:0001975	0.0218348	Inf	0.0218348	1	1	response to amphetamine
42	GO:1900619	0.0218348	Inf	0.0218348	1	1	acetate ester metabolic process
43	GO:0046320	0.0218348	Inf	0.0218348	1	1	regulation of fatty acid oxidation
44	GO:0008291	0.0218348	Inf	0.0218348	1	1	acetylcholine metabolic process
45	GO:0055114	0.0219707	1.39139	43.3203	56	1984	oxidation-reduction process
46	GO:0015945	0.0229334	10.0295	0.240183	2	11	methanol metabolic process
47	GO:0034407	0.0229334	10.0295	0.240183	2	11	cell wall (1->3)-beta-D-glucan metabolic process
48	GO:0045490	0.0248722	3.8597	1.11358	4	51	pectin catabolic process
49	GO:0006879	0.0264975	3.77894	1.13541	4	52	cellular iron ion homeostasis
50	GO:0010106	0.0270468	5.02731	0.655045	3	30	cellular response to iron ion starvation
51	GO:0006827	0.0271291	9.02573	0.262018	2	12	high-affinity iron ion transmembrane transport
52	GO:0045143	0.0271291	9.02573	0.262018	2	12	homologous chromosome segregation
53	GO:0033347	0.0271291	9.02573	0.262018	2	12	tetrose metabolic process
54	GO:0048767	0.0271291	9.02573	0.262018	2	12	root hair elongation
55	GO:0008608	0.0294743	4.84732	0.67688	3	31	attachment of spindle microtubules to kinetochore
56	GO:0000296	0.031607	8.20445	0.283853	2	13	spermine transport
57	GO:0042221	0.0346806	1.44725	24.7607	34	1134	response to chemical
58	GO:0043570	0.0363529	7.52006	0.305688	2	14	maintenance of DNA repeat elements
59	GO:0080147	0.0363529	7.52006	0.305688	2	14	root hair cell development
60	GO:0051300	0.0363529	7.52006	0.305688	2	14	spindle pole body organization
61	GO:0071417	0.0374222	4.37702	0.742385	3	34	cellular response to organonitrogen compound
62	GO:0034453	0.0402908	4.23984	0.76422	3	35	microtubule anchoring
63	GO:0006074	0.041353	6.94095	0.327523	2	15	(1->3)-beta-D-glucan metabolic process
64	GO:0015817	0.0431949	44.9793	0.0436697	1	2	histidine transport
65	GO:0051810	0.0431949	44.9793	0.0436697	1	2	active evasion of immune response of other organism involved in symbiotic interaction
66	GO:0051811	0.0431949	44.9793	0.0436697	1	2	active evasion of immune response of other organism via regulation of complement system of other organism involved in symbiotic interaction
67	GO:0019270	0.0431949	44.9793	0.0436697	1	2	aerobactin biosynthetic process
68	GO:0010208	0.0431949	44.9793	0.0436697	1	2	pollen wall assembly
69	GO:0010584	0.0431949	44.9793	0.0436697	1	2	pollen exine formation
70	GO:0000040	0.0431949	44.9793	0.0436697	1	2	low-affinity iron ion transmembrane transport
71	GO:0009817	0.0431949	44.9793	0.0436697	1	2	defense response to fungus, incompatible interaction
72	GO:0080110	0.0431949	44.9793	0.0436697	1	2	sporopollenin biosynthetic process
73	GO:0042783	0.0431949	44.9793	0.0436697	1	2	active evasion of host immune response
74	GO:0042784	0.0431949	44.9793	0.0436697	1	2	active evasion of host immune response via regulation of host complement system
75	GO:0051306	0.0431949	44.9793	0.0436697	1	2	mitotic sister chromatid separation
76	GO:0046442	0.0431949	44.9793	0.0436697	1	2	aerobactin metabolic process
77	GO:0015846	0.0432673	4.11099	0.786054	3	36	polyamine transport
78	GO:0044419	0.04411	2.01395	4.65082	9	213	interspecies interaction between organisms
79	GO:0006273	0.0465942	6.44458	0.349358	2	16	lagging strand elongation
80	GO:0006817	0.0465942	6.44458	0.349358	2	16	phosphate ion transport
81	GO:0048764	0.0465942	6.44458	0.349358	2	16	trichoblast maturation
82	GO:0048765	0.0465942	6.44458	0.349358	2	16	root hair cell differentiation
83	GO:0010053	0.0465942	6.44458	0.349358	2	16	root epidermal cell differentiation
84	GO:0010054	0.0465942	6.44458	0.349358	2	16	trichoblast differentiation
85	GO:0055085	0.0477686	1.42517	22.7956	31	1044	transmembrane transport
86	GO:0005975	0.0492017	1.4372	21.1143	29	967	carbohydrate metabolic process
87	GO:0035825	0.0495399	3.87536	0.829724	3	38	reciprocal DNA recombination
88	GO:0007131	0.0495399	3.87536	0.829724	3	38	reciprocal meiotic recombination

## Sheet: day4
	GOBPID	Pvalue	OddsRatio	ExpCount	Count	Size	Term
1	GO:0016122	0.000482706	Inf	0.0440291	2	2	xanthophyll metabolic process
2	GO:0045950	0.00142703	89.572	0.0660437	2	3	negative regulation of mitotic recombination
3	GO:0006714	0.00255967	13.4802	0.286189	3	13	sesquiterpenoid metabolic process		Gene to GO BP test for over-representation
4	GO:0016106	0.00255967	13.4802	0.286189	3	13	sesquiterpenoid biosynthetic process		1367 GO BP ids tested (121 have p < 0.05)
5	GO:0000096	0.00263998	4.07466	1.87124	7	85	sulfur amino acid metabolic process		Selected gene set size: 245
6	GO:0010114	0.00320518	12.2536	0.308204	3	14	response to red light		Gene universe size: 11129
7	GO:0009582	0.00320518	12.2536	0.308204	3	14	detection of abiotic stimulus		Annotation package: Based on a GeneSetCollection Object
8	GO:0016116	0.00570302	9.62515	0.374247	3	17	carotenoid metabolic process
9	GO:0016117	0.00570302	9.62515	0.374247	3	17	carotenoid biosynthetic process
10	GO:0016108	0.00570302	9.62515	0.374247	3	17	tetraterpenoid metabolic process
11	GO:0016109	0.00570302	9.62515	0.374247	3	17	tetraterpenoid biosynthetic process
12	GO:0009581	0.00570302	9.62515	0.374247	3	17	detection of external stimulus
13	GO:0019922	0.00682912	22.3868	0.132087	2	6	protein-chromophore linkage via peptidyl-cysteine
14	GO:0000019	0.00682912	22.3868	0.132087	2	6	regulation of mitotic recombination
15	GO:0006271	0.00776616	5.62863	0.792524	4	36	DNA strand elongation involved in DNA replication
16	GO:0018198	0.00942257	17.9078	0.154102	2	7	peptidyl-cysteine modification
17	GO:0009584	0.00942257	17.9078	0.154102	2	7	detection of visible light
18	GO:0022616	0.0112541	5.00138	0.880582	4	40	DNA strand elongation
19	GO:0051606	0.0119129	7.08895	0.48432	3	22	detection of stimulus
20	GO:0000018	0.0119129	7.08895	0.48432	3	22	regulation of DNA recombination
21	GO:0016114	0.0122602	4.86576	0.902597	4	41	terpenoid biosynthetic process
22	GO:0010017	0.0123821	14.9218	0.176116	2	8	red or far-red light signaling pathway
23	GO:0006267	0.0123821	14.9218	0.176116	2	8	pre-replicative complex assembly involved in nuclear cell cycle DNA replication
24	GO:0043288	0.0123821	14.9218	0.176116	2	8	apocarotenoid metabolic process
25	GO:0043289	0.0123821	14.9218	0.176116	2	8	apocarotenoid biosynthetic process
26	GO:0036388	0.0123821	14.9218	0.176116	2	8	pre-replicative complex assembly
27	GO:0000098	0.0123821	14.9218	0.176116	2	8	sulfur amino acid catabolic process
28	GO:1902299	0.0123821	14.9218	0.176116	2	8	pre-replicative complex assembly involved in cell cycle DNA replication
29	GO:0009585	0.0123821	14.9218	0.176116	2	8	red, far-red light phototransduction
30	GO:0009687	0.0123821	14.9218	0.176116	2	8	abscisic acid metabolic process
31	GO:0009688	0.0123821	14.9218	0.176116	2	8	abscisic acid biosynthetic process
32	GO:0071491	0.0123821	14.9218	0.176116	2	8	cellular response to red light
33	GO:1900196	0.0134809	6.73388	0.506335	3	23	regulation of penicillin biosynthetic process
34	GO:0003333	0.0147219	2.88075	2.5757	7	117	amino acid transmembrane transport
35	GO:1902644	0.0151608	6.41263	0.528349	3	24	tertiary alcohol metabolic process
36	GO:1902645	0.0151608	6.41263	0.528349	3	24	tertiary alcohol biosynthetic process
37	GO:0042762	0.0156175	4.49958	0.96864	4	44	regulation of sulfur metabolic process
38	GO:0098656	0.0191528	2.51758	3.34621	8	152	anion transmembrane transport
39	GO:0044550	0.0192297	2.14888	5.37155	11	244	secondary metabolite biosynthetic process
40	GO:0007602	0.0193313	11.1893	0.220146	2	10	phototransduction
41	GO:0009583	0.0193313	11.1893	0.220146	2	10	detection of light stimulus
42	GO:0071489	0.0193313	11.1893	0.220146	2	10	cellular response to red or far red light
43	GO:0006721	0.0195021	4.1845	1.03468	4	47	terpenoid metabolic process
44	GO:0046165	0.0198395	2.49999	3.36823	8	153	alcohol biosynthetic process
45	GO:0031534	0.0220146	Inf	0.0220146	1	1	minus-end directed microtubule sliding
46	GO:0010304	0.0220146	Inf	0.0220146	1	1	PSII associated light-harvesting complex II catabolic process
47	GO:0014020	0.0220146	Inf	0.0220146	1	1	primary neural tube formation
48	GO:0015975	0.0220146	Inf	0.0220146	1	1	energy derivation by oxidation of reduced inorganic compounds
49	GO:0015947	0.0220146	Inf	0.0220146	1	1	methane metabolic process
50	GO:0015948	0.0220146	Inf	0.0220146	1	1	methanogenesis
51	GO:0070198	0.0220146	Inf	0.0220146	1	1	protein localization to chromosome, telomeric region
52	GO:0043418	0.0220146	Inf	0.0220146	1	1	homocysteine catabolic process
53	GO:0043446	0.0220146	Inf	0.0220146	1	1	cellular alkane metabolic process
54	GO:0043447	0.0220146	Inf	0.0220146	1	1	alkane biosynthetic process
55	GO:0030951	0.0220146	Inf	0.0220146	1	1	establishment or maintenance of microtubule cytoskeleton polarity
56	GO:0016123	0.0220146	Inf	0.0220146	1	1	xanthophyll biosynthetic process
57	GO:0016124	0.0220146	Inf	0.0220146	1	1	xanthophyll catabolic process
58	GO:0016110	0.0220146	Inf	0.0220146	1	1	tetraterpenoid catabolic process
59	GO:0016115	0.0220146	Inf	0.0220146	1	1	terpenoid catabolic process
60	GO:0016118	0.0220146	Inf	0.0220146	1	1	carotenoid catabolic process
61	GO:0072175	0.0220146	Inf	0.0220146	1	1	epithelial tube formation
62	GO:0001841	0.0220146	Inf	0.0220146	1	1	neural tube formation
63	GO:0001843	0.0220146	Inf	0.0220146	1	1	neural tube closure
64	GO:0001838	0.0220146	Inf	0.0220146	1	1	embryonic epithelial tube formation
65	GO:0000742	0.0220146	Inf	0.0220146	1	1	karyogamy involved in conjugation with cellular fusion
66	GO:0000743	0.0220146	Inf	0.0220146	1	1	nuclear migration involved in conjugation with cellular fusion
67	GO:0060606	0.0220146	Inf	0.0220146	1	1	tube closure
68	GO:0046439	0.0220146	Inf	0.0220146	1	1	L-cysteine metabolic process
69	GO:0006813	0.0230136	5.38463	0.616408	3	28	potassium ion transport
70	GO:0006865	0.0251447	2.3833	3.52233	8	160	amino acid transport
71	GO:0009639	0.0252616	5.17705	0.638422	3	29	response to red or far red light
72	GO:0045490	0.0255365	3.82696	1.12274	4	51	pectin catabolic process
73	GO:0015849	0.0279517	2.10166	4.97529	10	226	organic acid transport
74	GO:0046942	0.0279517	2.10166	4.97529	10	226	carboxylic acid transport
75	GO:0030654	0.0289302	3.67008	1.16677	4	53	beta-lactam antibiotic biosynthetic process
76	GO:0072339	0.0289302	3.67008	1.16677	4	53	cellular lactam biosynthetic process
77	GO:0042318	0.0289302	3.67008	1.16677	4	53	penicillin biosynthetic process
78	GO:0006260	0.0302483	2.16967	4.33687	9	197	DNA replication
79	GO:0045910	0.0320884	8.13543	0.286189	2	13	negative regulation of DNA recombination
80	GO:0008299	0.0325792	3.52551	1.2108	4	55	isoprenoid biosynthetic process
81	GO:0009308	0.0343092	2.02508	5.15141	10	234	amine metabolic process
82	GO:0010393	0.0364857	3.39184	1.25483	4	57	galacturonan metabolic process
83	GO:0045488	0.0364857	3.39184	1.25483	4	57	pectin metabolic process
84	GO:0030007	0.0369022	7.45679	0.308204	2	14	cellular potassium ion homeostasis
85	GO:0018298	0.0369022	7.45679	0.308204	2	14	protein-chromophore linkage
86	GO:0043570	0.0369022	7.45679	0.308204	2	14	maintenance of DNA repeat elements
87	GO:1900198	0.0369022	7.45679	0.308204	2	14	positive regulation of penicillin biosynthetic process
88	GO:0000727	0.0369022	7.45679	0.308204	2	14	double-strand break repair via break-induced replication
89	GO:0055075	0.0369022	7.45679	0.308204	2	14	potassium ion homeostasis
90	GO:0034220	0.0418729	1.88371	6.07602	11	276	ion transmembrane transport
91	GO:0071804	0.0419731	6.88256	0.330218	2	15	cellular potassium ion transport
92	GO:0071805	0.0419731	6.88256	0.330218	2	15	potassium ion transmembrane transport
93	GO:1901378	0.0427542	2.74441	1.91527	5	87	organic heteropentacyclic compound biosynthetic process
94	GO:0045460	0.0427542	2.74441	1.91527	5	87	sterigmatocystin metabolic process
95	GO:0045461	0.0427542	2.74441	1.91527	5	87	sterigmatocystin biosynthetic process
96	GO:0010032	0.0435464	44.6025	0.0440291	1	2	meiotic chromosome condensation
97	GO:0046247	0.0435464	44.6025	0.0440291	1	2	terpene catabolic process
98	GO:0006715	0.0435464	44.6025	0.0440291	1	2	farnesol biosynthetic process
99	GO:0008616	0.0435464	44.6025	0.0440291	1	2	queuosine biosynthetic process
100	GO:0006556	0.0435464	44.6025	0.0440291	1	2	S-adenosylmethionine biosynthetic process
101	GO:0071515	0.0435464	44.6025	0.0440291	1	2	genetic imprinting at mating-type locus
102	GO:0006657	0.0435464	44.6025	0.0440291	1	2	CDP-choline pathway
103	GO:0032366	0.0435464	44.6025	0.0440291	1	2	intracellular sterol transport
104	GO:0016487	0.0435464	44.6025	0.0440291	1	2	farnesol metabolic process
105	GO:0032888	0.0435464	44.6025	0.0440291	1	2	regulation of mitotic spindle elongation
106	GO:0016121	0.0435464	44.6025	0.0440291	1	2	carotene catabolic process
107	GO:0021915	0.0435464	44.6025	0.0440291	1	2	neural tube development
108	GO:0009307	0.0435464	44.6025	0.0440291	1	2	DNA restriction-modification system
109	GO:0044355	0.0435464	44.6025	0.0440291	1	2	clearance of foreign intracellular DNA
110	GO:0000760	0.0435464	44.6025	0.0440291	1	2	adaptation to pheromone involved in conjugation with mutual genetic exchange
111	GO:0000756	0.0435464	44.6025	0.0440291	1	2	response to pheromone involved in conjugation with mutual genetic exchange
112	GO:0000748	0.0435464	44.6025	0.0440291	1	2	conjugation with mutual genetic exchange
113	GO:0022401	0.0435464	44.6025	0.0440291	1	2	negative adaptation of signaling pathway
114	GO:0033280	0.0435464	44.6025	0.0440291	1	2	response to vitamin D
115	GO:0051012	0.0435464	44.6025	0.0440291	1	2	microtubule sliding
116	GO:0046116	0.0435464	44.6025	0.0440291	1	2	queuosine metabolic process
117	GO:1901376	0.0445508	2.71109	1.93728	5	88	organic heteropentacyclic compound metabolic process
118	GO:0017000	0.0450753	3.15265	1.34289	4	61	antibiotic biosynthetic process
119	GO:0015771	0.0472873	6.39036	0.352233	2	16	trehalose transport
120	GO:0006273	0.0472873	6.39036	0.352233	2	16	lagging strand elongation
121	GO:0043902	0.047297	3.956	0.814539	3	37	positive regulation of multi-organism process

## Sheet: day7
	GOBPID	Pvalue	OddsRatio	ExpCount	Count	Size	Term
1	GO:0016054	2.02453e-05	3.3127	6.34693	19	277	organic acid catabolic process
2	GO:0046395	2.02453e-05	3.3127	6.34693	19	277	carboxylic acid catabolic process		Gene to GO BP test for over-representation
3	GO:0044282	5.30285e-05	2.96917	7.40093	20	323	small molecule catabolic process		1485 GO BP ids tested (142 have p < 0.05)
4	GO:0015741	0.000522999	Inf	0.0458262	2	2	fumarate transport		Selected gene set size: 255
5	GO:0046218	0.000795471	11.5368	0.435349	4	19	indolalkylamine catabolic process		Gene universe size: 11129
6	GO:0006569	0.000795471	11.5368	0.435349	4	19	tryptophan catabolic process		Annotation package: Based on a GeneSetCollection Object
7	GO:0042436	0.000795471	11.5368	0.435349	4	19	indole-containing compound catabolic process
8	GO:0015833	0.0010356	5.79866	1.16857	6	51	peptide transport
9	GO:0006568	0.00145325	6.77625	0.847785	5	37	tryptophan metabolic process
10	GO:0006586	0.00164261	6.5703	0.870698	5	38	indolalkylamine metabolic process
11	GO:0042886	0.00280007	3.59848	2.40588	8	105	amide transport
12	GO:0072329	0.00285862	3.04138	3.52862	10	154	monocarboxylic acid catabolic process
13	GO:0006857	0.00287085	5.70316	0.985264	5	43	oligopeptide transport
14	GO:0009063	0.00299219	3.25126	2.9787	9	130	cellular amino acid catabolic process
15	GO:0015727	0.00304367	42.9723	0.0916524	2	4	lactate transport
16	GO:0035873	0.00304367	42.9723	0.0916524	2	4	lactate transmembrane transport
17	GO:0015850	0.00373231	3.4205	2.52044	8	110	organic hydroxy compound transport
18	GO:0042402	0.00407327	6.9157	0.66448	4	29	cellular biogenic amine catabolic process
19	GO:0006835	0.00520675	6.40224	0.710306	4	31	dicarboxylic acid transport
20	GO:0042430	0.00555137	4.81289	1.14566	5	50	indole-containing compound metabolic process
21	GO:0019631	0.00727436	5.76042	0.779046	4	34	quinate catabolic process
22	GO:0015744	0.00738129	21.4822	0.137479	2	6	succinate transport
23	GO:0000754	0.00738129	21.4822	0.137479	2	6	adaptation of signaling pathway by response to pheromone involved in conjugation with cellular fusion
24	GO:0045733	0.00751949	8.61825	0.412436	3	18	acetate catabolic process
25	GO:0044712	0.00765929	1.64114	22.1341	34	966	single-organism catabolic process
26	GO:0008643	0.0084621	2.33723	5.43041	12	237	carbohydrate transport
27	GO:0034614	0.00964317	4.16231	1.30605	5	57	cellular response to reactive oxygen species
28	GO:0009074	0.00982112	5.2353	0.847785	4	37	aromatic amino acid family catabolic process
29	GO:0042939	0.0101574	7.60294	0.458262	3	20	tripeptide transport
30	GO:0009683	0.0101574	7.60294	0.458262	3	20	indoleacetic acid metabolic process
31	GO:0009684	0.0101574	7.60294	0.458262	3	20	indoleacetic acid biosynthetic process
32	GO:0019630	0.0107833	5.08085	0.870698	4	38	quinate metabolic process
33	GO:0009310	0.0118043	4.93523	0.893611	4	39	amine catabolic process
34	GO:0032787	0.0120991	1.72717	14.6873	24	641	monocarboxylic acid metabolic process
35	GO:0006267	0.0133673	14.3188	0.183305	2	8	pre-replicative complex assembly involved in nuclear cell cycle DNA replication
36	GO:0036388	0.0133673	14.3188	0.183305	2	8	pre-replicative complex assembly
37	GO:1902299	0.0133673	14.3188	0.183305	2	8	pre-replicative complex assembly involved in cell cycle DNA replication
38	GO:0009851	0.0150047	6.46071	0.527002	3	23	auxin biosynthetic process
39	GO:0070301	0.0152322	4.54435	0.962351	4	42	cellular response to hydrogen peroxide
40	GO:0023058	0.016929	12.2722	0.206218	2	9	adaptation of signaling pathway
41	GO:0023021	0.016929	12.2722	0.206218	2	9	termination of signal transduction
42	GO:0038032	0.016929	12.2722	0.206218	2	9	termination of G-protein coupled receptor signaling pathway
43	GO:0009437	0.016929	12.2722	0.206218	2	9	carnitine metabolic process
44	GO:1901701	0.0179422	2.17311	5.31584	11	232	cellular response to oxygen-containing compound
45	GO:0072593	0.0185174	3.48774	1.53518	5	67	reactive oxygen species metabolic process
46	GO:0014074	0.0188452	5.87229	0.572828	3	25	response to purine-containing compound
47	GO:0009850	0.0188452	5.87229	0.572828	3	25	auxin metabolic process
48	GO:0042435	0.0188452	5.87229	0.572828	3	25	indole-containing compound biosynthetic process
49	GO:0015840	0.0208446	10.7372	0.229131	2	10	urea transport
50	GO:0006577	0.0208446	10.7372	0.229131	2	10	amino-acid betaine metabolic process
51	GO:0045744	0.0208446	10.7372	0.229131	2	10	negative regulation of G-protein coupled receptor protein signaling pathway
52	GO:0019752	0.0219255	1.49795	24.7232	35	1079	carboxylic acid metabolic process
53	GO:0016042	0.022074	2.44785	3.43697	8	150	lipid catabolic process
54	GO:1990395	0.0229131	Inf	0.0229131	1	1	meiotic spindle pole body organization
55	GO:0060903	0.0229131	Inf	0.0229131	1	1	positive regulation of meiosis I
56	GO:2000621	0.0229131	Inf	0.0229131	1	1	regulation of DNA replication termination
57	GO:0072347	0.0229131	Inf	0.0229131	1	1	response to anesthetic
58	GO:0045574	0.0229131	Inf	0.0229131	1	1	sterigmatocystin catabolic process
59	GO:0009835	0.0229131	Inf	0.0229131	1	1	fruit ripening
60	GO:0031322	0.0229131	Inf	0.0229131	1	1	ascospore-type prospore-specific spindle pole body remodeling
61	GO:0097046	0.0229131	Inf	0.0229131	1	1	replication fork progression beyond termination site
62	GO:0048197	0.0229131	Inf	0.0229131	1	1	Golgi membrane coat protein complex assembly
63	GO:0006575	0.0238656	2.85529	2.22257	6	97	cellular modified amino acid metabolic process
64	GO:0006576	0.0244888	3.22597	1.64974	5	72	cellular biogenic amine metabolic process
65	GO:0051785	0.0250964	9.54326	0.252044	2	11	positive regulation of nuclear division
66	GO:0008340	0.0250964	9.54326	0.252044	2	11	determination of adult lifespan
67	GO:0071310	0.0257593	1.91973	7.08015	13	309	cellular response to organic substance
68	GO:0000302	0.0271868	3.13188	1.69557	5	74	response to reactive oxygen species
69	GO:0042446	0.0280078	4.96703	0.66448	3	29	hormone biosynthetic process
70	GO:0046274	0.0296669	8.58814	0.274957	2	12	lignin catabolic process
71	GO:0009808	0.0296669	8.58814	0.274957	2	12	lignin metabolic process
72	GO:0019521	0.0306068	4.78263	0.687393	3	30	D-gluconate metabolic process
73	GO:0006083	0.0306068	4.78263	0.687393	3	30	acetate metabolic process
74	GO:0042542	0.0308905	3.59429	1.19148	4	52	response to hydrogen peroxide
75	GO:0043436	0.032463	1.44718	25.4794	35	1112	oxoacid metabolic process
76	GO:0034754	0.0333282	4.61139	0.710306	3	31	cellular hormone metabolic process
77	GO:0042744	0.0333282	4.61139	0.710306	3	31	hydrogen peroxide catabolic process
78	GO:0071415	0.0345395	7.80668	0.29787	2	13	cellular response to purine-containing compound
79	GO:0008277	0.0345395	7.80668	0.29787	2	13	regulation of G-protein coupled receptor protein signaling pathway
80	GO:0010259	0.0345395	7.80668	0.29787	2	13	multicellular organismal aging
81	GO:0034775	0.0345395	7.80668	0.29787	2	13	glutathione transmembrane transport
82	GO:0034635	0.0345395	7.80668	0.29787	2	13	glutathione transport
83	GO:0031000	0.0345395	7.80668	0.29787	2	13	response to caffeine
84	GO:0071313	0.0345395	7.80668	0.29787	2	13	cellular response to caffeine
85	GO:0035443	0.0345395	7.80668	0.29787	2	13	tripeptide transmembrane transport
86	GO:0009062	0.034736	2.91892	1.81014	5	79	fatty acid catabolic process
87	GO:0015849	0.0353591	2.01398	5.17836	10	226	organic acid transport
88	GO:0046942	0.0353591	2.01398	5.17836	10	226	carboxylic acid transport
89	GO:0015976	0.0361713	4.45197	0.73322	3	32	carbon utilization
90	GO:0006082	0.0367361	1.43094	25.7314	35	1123	organic acid metabolic process
91	GO:0000727	0.0396979	7.15547	0.320784	2	14	double-strand break repair via break-induced replication
92	GO:0042219	0.0396979	7.15547	0.320784	2	14	cellular modified amino acid catabolic process
93	GO:0071312	0.0396979	7.15547	0.320784	2	14	cellular response to alkaloid
94	GO:0006629	0.0401507	1.51042	17.2994	25	755	lipid metabolic process
95	GO:0071322	0.0412951	3.2537	1.30605	4	57	cellular response to carbohydrate stimulus
96	GO:0046271	0.0451267	6.60444	0.343697	2	15	phenylpropanoid catabolic process
97	GO:0019755	0.0451267	6.60444	0.343697	2	15	one-carbon compound transport
98	GO:0006419	0.0453032	42.8071	0.0458262	1	2	alanyl-tRNA aminoacylation
99	GO:0048874	0.0453032	42.8071	0.0458262	1	2	homeostasis of number of cells in a free-living population
100	GO:0019343	0.0453032	42.8071	0.0458262	1	2	cysteine biosynthetic process via cystathionine
101	GO:0097201	0.0453032	42.8071	0.0458262	1	2	negative regulation of transcription from RNA polymerase II promoter in response to stress
102	GO:0015817	0.0453032	42.8071	0.0458262	1	2	histidine transport
103	GO:0035879	0.0453032	42.8071	0.0458262	1	2	plasma membrane lactate transport
104	GO:0090029	0.0453032	42.8071	0.0458262	1	2	negative regulation of pheromone-dependent signal transduction involved in conjugation with cellular fusion
105	GO:0030327	0.0453032	42.8071	0.0458262	1	2	prenylated protein catabolic process
106	GO:0006853	0.0453032	42.8071	0.0458262	1	2	carnitine shuttle
107	GO:0006849	0.0453032	42.8071	0.0458262	1	2	plasma membrane pyruvate transport
108	GO:0006660	0.0453032	42.8071	0.0458262	1	2	phosphatidylserine catabolic process
109	GO:0090375	0.0453032	42.8071	0.0458262	1	2	negative regulation of transcription from RNA polymerase II promoter in response to iron ion starvation
110	GO:0003091	0.0453032	42.8071	0.0458262	1	2	renal water homeostasis
111	GO:0003097	0.0453032	42.8071	0.0458262	1	2	renal water transport
112	GO:0010883	0.0453032	42.8071	0.0458262	1	2	regulation of lipid storage
113	GO:1901377	0.0453032	42.8071	0.0458262	1	2	organic heteropentacyclic compound catabolic process
114	GO:1901475	0.0453032	42.8071	0.0458262	1	2	pyruvate transmembrane transport
115	GO:0034201	0.0453032	42.8071	0.0458262	1	2	response to oleic acid
116	GO:0070293	0.0453032	42.8071	0.0458262	1	2	renal absorption
117	GO:0070295	0.0453032	42.8071	0.0458262	1	2	renal water absorption
118	GO:0034756	0.0453032	42.8071	0.0458262	1	2	regulation of iron ion transport
119	GO:0034757	0.0453032	42.8071	0.0458262	1	2	negative regulation of iron ion transport
120	GO:0050891	0.0453032	42.8071	0.0458262	1	2	multicellular organismal water homeostasis
121	GO:0050872	0.0453032	42.8071	0.0458262	1	2	white fat cell differentiation
122	GO:0032210	0.0453032	42.8071	0.0458262	1	2	regulation of telomere maintenance via telomerase
123	GO:0032211	0.0453032	42.8071	0.0458262	1	2	negative regulation of telomere maintenance via telomerase
124	GO:0034631	0.0453032	42.8071	0.0458262	1	2	microtubule anchoring at spindle pole body
125	GO:1901655	0.0453032	42.8071	0.0458262	1	2	cellular response to ketone
126	GO:1900441	0.0453032	42.8071	0.0458262	1	2	negative regulation of filamentous growth of a population of unicellular organisms in response to neutral pH
127	GO:1900438	0.0453032	42.8071	0.0458262	1	2	negative regulation of filamentous growth of a population of unicellular organisms in response to chemical stimulus
128	GO:0045827	0.0453032	42.8071	0.0458262	1	2	negative regulation of isoprenoid metabolic process
129	GO:0009372	0.0453032	42.8071	0.0458262	1	2	quorum sensing
130	GO:0009436	0.0453032	42.8071	0.0458262	1	2	glyoxylate catabolic process
131	GO:0060240	0.0453032	42.8071	0.0458262	1	2	negative regulation of signal transduction involved in conjugation with cellular fusion
132	GO:0048388	0.0453032	42.8071	0.0458262	1	2	endosomal lumen acidification
133	GO:0097080	0.0453032	42.8071	0.0458262	1	2	plasma membrane selenite transport
134	GO:0033859	0.0453032	42.8071	0.0458262	1	2	furaldehyde metabolic process
135	GO:1902603	0.0453032	42.8071	0.0458262	1	2	carnitine transmembrane transport
136	GO:0033574	0.0453032	42.8071	0.0458262	1	2	response to testosterone
137	GO:0046473	0.0453032	42.8071	0.0458262	1	2	phosphatidic acid metabolic process
138	GO:0071394	0.0453032	42.8071	0.0458262	1	2	cellular response to testosterone stimulus
139	GO:0044242	0.0453366	2.42473	2.58918	6	113	cellular lipid catabolic process
140	GO:0010817	0.0483799	3.07854	1.37479	4	60	regulation of hormone levels
141	GO:0006271	0.0487384	3.9109	0.824872	3	36	DNA strand elongation involved in DNA replication
142	GO:0019520	0.0487384	3.9109	0.824872	3	36	aldonic acid metabolic process

## Sheet: day11
	GOBPID	Pvalue	OddsRatio	ExpCount	Count	Size	Term
1	GO:0000272	0.000673266	2.9367	5.15302	14	243	polysaccharide catabolic process
2	GO:0030261	0.000888101	11.0304	0.445323	4	21	chromosome condensation			Gene to GO BP test for over-representation
3	GO:0030243	0.000967642	4.30821	2.03576	8	96	cellulose metabolic process			1418 GO BP ids tested (94 have p < 0.05)
4	GO:0051275	0.00173814	4.40908	1.73888	7	82	beta-glucan catabolic process			Selected gene set size: 236
5	GO:0030245	0.00173814	4.40908	1.73888	7	82	cellulose catabolic process			Gene universe size: 11129
6	GO:0009830	0.00261219	46.5427	0.0848234	2	4	cell wall modification involved in abscission			Annotation package: Based on a GeneSetCollection Object
7	GO:0010695	0.00429282	31.0256	0.106029	2	5	regulation of spindle pole body separation
8	GO:0010696	0.00429282	31.0256	0.106029	2	5	positive regulation of spindle pole body separation
9	GO:0009838	0.00429282	31.0256	0.106029	2	5	abscission
10	GO:0009251	0.0047582	3.62848	2.07817	7	98	glucan catabolic process
11	GO:0051273	0.00586225	3.15	2.71435	8	128	beta-glucan metabolic process
12	GO:0034226	0.00634942	23.2671	0.127235	2	6	lysine import
13	GO:0034503	0.00634942	23.2671	0.127235	2	6	protein localization to nucleolar rDNA repeats
14	GO:0044277	0.00634942	23.2671	0.127235	2	6	cell wall disassembly
15	GO:0016052	0.00686881	2.01399	9.47902	18	447	carbohydrate catabolic process
16	GO:0010200	0.00709747	8.75295	0.402911	3	19	response to chitin
17	GO:0044247	0.00727396	3.3328	2.24782	7	106	cellular polysaccharide catabolic process
18	GO:0000073	0.00876542	18.612	0.148441	2	7	spindle pole body separation
19	GO:0007030	0.0094431	7.77897	0.445323	3	21	Golgi organization
20	GO:0009664	0.0107656	7.36887	0.466529	3	22	plant-type cell wall organization
21	GO:0048527	0.0115248	15.5085	0.169647	2	8	lateral root development
22	GO:0071554	0.0122393	1.92611	9.30937	17	439	cell wall organization or biogenesis
23	GO:0071669	0.0137168	6.66585	0.508941	3	24	plant-type cell wall organization or biogenesis
24	GO:0007000	0.014612	13.2918	0.190853	2	9	nucleolus organization
25	GO:0010410	0.0147575	3.20306	1.99335	6	94	hemicellulose metabolic process
26	GO:0009751	0.0153478	6.36227	0.530146	3	25	response to salicylic acid
27	GO:0006633	0.016216	2.60085	3.2445	8	153	fatty acid biosynthetic process
28	GO:0045493	0.0162829	3.60573	1.48441	5	70	xylan catabolic process
29	GO:0031023	0.0170834	6.08509	0.551352	3	26	microtubule organizing center organization
30	GO:0048315	0.0178035	3.06266	2.07817	6	98	conidium formation
31	GO:0048528	0.018012	11.6293	0.212059	2	10	post-embryonic root development
32	GO:0043091	0.018012	11.6293	0.212059	2	10	L-arginine import
33	GO:0043092	0.018012	11.6293	0.212059	2	10	L-amino acid import
34	GO:0090467	0.018012	11.6293	0.212059	2	10	arginine import
35	GO:1902023	0.018012	11.6293	0.212059	2	10	L-arginine transport
36	GO:0044036	0.0211981	2.32036	4.07152	9	192	cell wall macromolecule metabolic process
37	GO:0035176	0.0212059	Inf	0.0212059	1	1	social behavior
38	GO:0051686	0.0212059	Inf	0.0212059	1	1	establishment of ER localization
39	GO:0071502	0.0212059	Inf	0.0212059	1	1	cellular response to temperature stimulus
40	GO:0043330	0.0212059	Inf	0.0212059	1	1	response to exogenous dsRNA
41	GO:0007099	0.0212059	Inf	0.0212059	1	1	centriole replication
42	GO:0061166	0.0212059	Inf	0.0212059	1	1	establishment of endoplasmic reticulum localization involved in endoplasmic reticulum polarization at cell division site
43	GO:0045746	0.0212059	Inf	0.0212059	1	1	negative regulation of Notch signaling pathway
44	GO:0098534	0.0212059	Inf	0.0212059	1	1	centriole assembly
45	GO:2000035	0.0212059	Inf	0.0212059	1	1	regulation of stem cell division
46	GO:0031388	0.0212059	Inf	0.0212059	1	1	organic acid phosphorylation
47	GO:0060564	0.0212059	Inf	0.0212059	1	1	negative regulation of mitotic anaphase-promoting complex activity
48	GO:0060565	0.0212059	Inf	0.0212059	1	1	inhibition of mitotic anaphase-promoting complex activity
49	GO:0033577	0.0212059	Inf	0.0212059	1	1	protein glycosylation in endoplasmic reticulum
50	GO:0051312	0.0212059	Inf	0.0212059	1	1	chromosome decondensation
51	GO:0075307	0.0217103	10.3362	0.233264	2	11	positive regulation of conidium formation
52	GO:0071173	0.0250803	5.18169	0.636176	3	30	spindle assembly checkpoint
53	GO:0007094	0.0250803	5.18169	0.636176	3	30	mitotic spindle assembly checkpoint
54	GO:0044275	0.0250822	2.38397	3.52017	8	166	cellular carbohydrate catabolic process
55	GO:0005976	0.0267287	1.81821	8.63078	15	407	polysaccharide metabolic process
56	GO:0014070	0.027241	2.75985	2.29023	6	108	response to organic cyclic compound
57	GO:0045491	0.027328	3.12208	1.69647	5	80	xylan metabolic process
58	GO:0045841	0.0273437	4.99617	0.657382	3	31	negative regulation of mitotic metaphase/anaphase transition
59	GO:1902100	0.0273437	4.99617	0.657382	3	31	negative regulation of metaphase/anaphase transition of cell cycle
60	GO:0045839	0.0297123	4.82344	0.678587	3	32	negative regulation of mitosis
61	GO:0015809	0.0299459	8.45532	0.275676	2	13	arginine transport
62	GO:0031577	0.0321858	4.66223	0.699793	3	33	spindle checkpoint
63	GO:0071174	0.0321858	4.66223	0.699793	3	33	mitotic spindle checkpoint
64	GO:0009827	0.0344564	7.75	0.296882	2	14	plant-type cell wall modification
65	GO:0006089	0.0344564	7.75	0.296882	2	14	lactate metabolic process
66	GO:0051300	0.0344564	7.75	0.296882	2	14	spindle pole body organization
67	GO:0006323	0.037354	2.85371	1.84491	5	87	DNA packaging
68	GO:0015819	0.0392116	7.15319	0.318088	2	15	lysine transport
69	GO:0048829	0.0419639	46.3489	0.0424117	1	2	root cap development
70	GO:0051791	0.0419639	46.3489	0.0424117	1	2	medium-chain fatty acid metabolic process
71	GO:0051792	0.0419639	46.3489	0.0424117	1	2	medium-chain fatty acid biosynthetic process
72	GO:0006290	0.0419639	46.3489	0.0424117	1	2	pyrimidine dimer repair
73	GO:1903051	0.0419639	46.3489	0.0424117	1	2	negative regulation of proteolysis involved in cellular protein catabolic process
74	GO:0051643	0.0419639	46.3489	0.0424117	1	2	endoplasmic reticulum localization
75	GO:0019628	0.0419639	46.3489	0.0424117	1	2	urate catabolic process
76	GO:0032435	0.0419639	46.3489	0.0424117	1	2	negative regulation of proteasomal ubiquitin-dependent protein catabolic process
77	GO:1901799	0.0419639	46.3489	0.0424117	1	2	negative regulation of proteasomal protein catabolic process
78	GO:0061163	0.0419639	46.3489	0.0424117	1	2	endoplasmic reticulum polarization
79	GO:0061164	0.0419639	46.3489	0.0424117	1	2	transitional endoplasmic reticulum polarization at cell division site
80	GO:0061165	0.0419639	46.3489	0.0424117	1	2	endoplasmic reticulum localization involved in endoplasmic reticulum polarization at cell division site
81	GO:0040032	0.0419639	46.3489	0.0424117	1	2	post-embryonic body morphogenesis
82	GO:0045792	0.0419639	46.3489	0.0424117	1	2	negative regulation of cell size
83	GO:0052541	0.0419639	46.3489	0.0424117	1	2	plant-type cell wall cellulose metabolic process
84	GO:0000719	0.0419639	46.3489	0.0424117	1	2	photoreactive repair
85	GO:0042338	0.0419639	46.3489	0.0424117	1	2	cuticle development involved in collagen and cuticulin-based cuticle molting cycle
86	GO:0010087	0.0419639	46.3489	0.0424117	1	2	phloem or xylem histogenesis
87	GO:0010089	0.0419639	46.3489	0.0424117	1	2	xylem development
88	GO:0010383	0.0430492	2.2658	3.22329	7	152	cell wall polysaccharide metabolic process
89	GO:0035524	0.0441993	6.64164	0.339294	2	16	proline transmembrane transport
90	GO:0007029	0.0441993	6.64164	0.339294	2	16	endoplasmic reticulum organization
91	GO:0034501	0.0441993	6.64164	0.339294	2	16	protein localization to kinetochore
92	GO:0097305	0.0452703	2.42361	2.58711	6	122	response to alcohol
93	GO:1901698	0.0467864	2.40268	2.60832	6	123	response to nitrogen compound
94	GO:0010256	0.0493747	2.62756	1.99335	5	94	endomembrane system organization

## Sheet: day18
	GOBPID	Pvalue	OddsRatio	ExpCount	Count	Size	Term
1	GO:0000734	0.00148555	87.7258	0.0673915	2	3	gene conversion at mating-type locus, DNA repair synthesis
2	GO:0010447	0.00292702	43.8589	0.0898553	2	4	response to acidic pH		Gene to GO BP test for over-representation
3	GO:0016119	0.00292702	43.8589	0.0898553	2	4	carotene metabolic process		1706 GO BP ids tested (124 have p < 0.05)
4	GO:0071468	0.00292702	43.8589	0.0898553	2	4	cellular response to acidic pH		Selected gene set size: 250
5	GO:0006083	0.00430303	6.78737	0.673915	4	30	acetate metabolic process		Gene universe size: 11129
6	GO:0045736	0.00480615	29.2366	0.112319	2	5	negative regulation of cyclin-dependent protein serine/threonine kinase activity		Annotation package: Based on a GeneSetCollection Object
7	GO:0006816	0.0060965	6.08354	0.741306	4	33	calcium ion transport
8	GO:0042214	0.00710269	21.9254	0.134783	2	6	terpene metabolic process
9	GO:0055114	0.00778494	1.4698	44.5682	60	1984	oxidation-reduction process
10	GO:0015698	0.00857665	3.64002	1.77464	6	79	inorganic anion transport
11	GO:0019413	0.0097971	17.5387	0.157247	2	7	acetate biosynthetic process
12	GO:0035428	0.0110447	7.32861	0.471741	3	21	hexose transmembrane transport
13	GO:0006972	0.0120519	4.89747	0.898553	4	40	hyperosmotic response
14	GO:0052564	0.0125798	6.94225	0.494204	3	22	response to immune response of other organism involved in symbiotic interaction
15	GO:0052572	0.0125798	6.94225	0.494204	3	22	response to host immune response
16	GO:0007534	0.0128705	14.6142	0.179711	2	8	gene conversion at mating-type locus
17	GO:0006298	0.0178851	5.99393	0.561596	3	25	mismatch repair
18	GO:0071897	0.0178851	5.99393	0.561596	3	25	DNA biosynthetic process
19	GO:0043581	0.0189115	1.50924	25.3167	36	1127	mycelium development
20	GO:0006970	0.0197072	2.35248	4.02103	9	179	response to osmotic stress
21	GO:0071901	0.0200818	10.9587	0.224638	2	10	negative regulation of protein serine/threonine kinase activity
22	GO:0031537	0.0224638	Inf	0.0224638	1	1	regulation of anthocyanin metabolic process
23	GO:0031661	0.0224638	Inf	0.0224638	1	1	negative regulation of cyclin-dependent protein serine/threonine kinase activity involved in G2/M transition of mitotic cell cycle
24	GO:0019307	0.0224638	Inf	0.0224638	1	1	mannose biosynthetic process
25	GO:0035853	0.0224638	Inf	0.0224638	1	1	chromosome passenger complex localization to spindle midzone
26	GO:0046689	0.0224638	Inf	0.0224638	1	1	response to mercury ion
27	GO:0030472	0.0224638	Inf	0.0224638	1	1	mitotic spindle organization in nucleus
28	GO:0071684	0.0224638	Inf	0.0224638	1	1	organism emergence from protective structure
29	GO:0010230	0.0224638	Inf	0.0224638	1	1	alternative respiration
30	GO:0070462	0.0224638	Inf	0.0224638	1	1	plus-end specific microtubule depolymerization
31	GO:0070817	0.0224638	Inf	0.0224638	1	1	P-TEFb-cap methyltransferase complex localization
32	GO:0070849	0.0224638	Inf	0.0224638	1	1	response to epidermal growth factor
33	GO:0009087	0.0224638	Inf	0.0224638	1	1	methionine catabolic process
34	GO:0007562	0.0224638	Inf	0.0224638	1	1	eclosion
35	GO:0007563	0.0224638	Inf	0.0224638	1	1	regulation of eclosion
36	GO:0009398	0.0224638	Inf	0.0224638	1	1	FMN biosynthetic process
37	GO:0045665	0.0224638	Inf	0.0224638	1	1	negative regulation of neuron differentiation
38	GO:0009252	0.0224638	Inf	0.0224638	1	1	peptidoglycan biosynthetic process
39	GO:0044375	0.0224638	Inf	0.0224638	1	1	regulation of peroxisome size
40	GO:0009736	0.0224638	Inf	0.0224638	1	1	cytokinin-activated signaling pathway
41	GO:0051027	0.0224638	Inf	0.0224638	1	1	DNA transport
42	GO:0031100	0.0224638	Inf	0.0224638	1	1	organ regeneration
43	GO:0046444	0.0224638	Inf	0.0224638	1	1	FMN metabolic process
44	GO:0071364	0.0224638	Inf	0.0224638	1	1	cellular response to epidermal growth factor stimulus
45	GO:0071368	0.0224638	Inf	0.0224638	1	1	cellular response to cytokinin stimulus
46	GO:0071460	0.0224638	Inf	0.0224638	1	1	cellular response to cell-matrix adhesion
47	GO:0010086	0.0224638	Inf	0.0224638	1	1	embryonic root morphogenesis
48	GO:0098661	0.0241851	9.74014	0.247102	2	11	inorganic anion transmembrane transport
49	GO:0006068	0.0241851	9.74014	0.247102	2	11	ethanol catabolic process
50	GO:0010051	0.0241851	9.74014	0.247102	2	11	xylem and phloem pattern formation
51	GO:0042592	0.0245874	1.83865	8.53626	15	380	homeostatic process
52	GO:0071470	0.027244	2.76204	2.29131	6	102	cellular response to osmotic stress
53	GO:0035822	0.028598	8.76532	0.269566	2	12	gene conversion
54	GO:0000731	0.028598	8.76532	0.269566	2	12	DNA synthesis involved in DNA repair
55	GO:0010106	0.0290945	4.88169	0.673915	3	30	cellular response to iron ion starvation
56	GO:0035690	0.0294028	1.93697	6.46958	12	288	cellular response to drug
57	GO:0051707	0.0297653	2.30224	3.63914	8	162	response to other organism
58	GO:0043207	0.0307192	2.28718	3.6616	8	163	response to external biotic stimulus
59	GO:0006312	0.0316916	4.70691	0.696379	3	31	mitotic recombination
60	GO:0044707	0.0323257	1.3718	38.795	50	1727	single-multicellular organism process
61	GO:0034310	0.0333047	7.96774	0.29203	2	13	primary alcohol catabolic process
62	GO:0043954	0.0333047	7.96774	0.29203	2	13	cellular component maintenance
63	GO:0006635	0.034406	4.54418	0.718843	3	32	fatty acid beta-oxidation
64	GO:0034219	0.034406	4.54418	0.718843	3	32	carbohydrate transmembrane transport
65	GO:0006289	0.0347111	3.45226	1.23551	4	55	nucleotide-excision repair
66	GO:0032501	0.0360631	1.36027	39.0646	50	1739	multicellular organismal process
67	GO:0051275	0.0370723	2.86297	1.84203	5	82	beta-glucan catabolic process
68	GO:0030245	0.0370723	2.86297	1.84203	5	82	cellulose catabolic process
69	GO:0043570	0.0382899	7.30309	0.314494	2	14	maintenance of DNA repeat elements
70	GO:0006696	0.0401835	4.25023	0.76377	3	34	ergosterol biosynthetic process
71	GO:0044108	0.0401835	4.25023	0.76377	3	34	cellular alcohol biosynthetic process
72	GO:0007275	0.0433802	1.34736	37.7168	48	1679	multicellular organismal development
73	GO:0071474	0.0435388	6.74069	0.336958	2	15	cellular hyperosmotic response
74	GO:1903309	0.0435388	6.74069	0.336958	2	15	negative regulation of chromatin modification
75	GO:0046247	0.044425	43.6867	0.0449277	1	2	terpene catabolic process
76	GO:0031660	0.044425	43.6867	0.0449277	1	2	regulation of cyclin-dependent protein serine/threonine kinase activity involved in G2/M transition of mitotic cell cycle
77	GO:0019471	0.044425	43.6867	0.0449277	1	2	4-hydroxyproline metabolic process
78	GO:0046836	0.044425	43.6867	0.0449277	1	2	glycolipid transport
79	GO:0090053	0.044425	43.6867	0.0449277	1	2	positive regulation of chromatin silencing at centromere
80	GO:0090055	0.044425	43.6867	0.0449277	1	2	positive regulation of chromatin silencing at silent mating-type cassette
81	GO:0042928	0.044425	43.6867	0.0449277	1	2	ferrichrome transport
82	GO:0031920	0.044425	43.6867	0.0449277	1	2	pyridoxal transport
83	GO:0031922	0.044425	43.6867	0.0449277	1	2	pyridoxamine transport
84	GO:0031923	0.044425	43.6867	0.0449277	1	2	pyridoxine transport
85	GO:0031919	0.044425	43.6867	0.0449277	1	2	vitamin B6 transport
86	GO:0031937	0.044425	43.6867	0.0449277	1	2	positive regulation of chromatin silencing
87	GO:0071520	0.044425	43.6867	0.0449277	1	2	actin filament bundle convergence involved in cytokinetic actomyosin contractile ring assembly
88	GO:0006543	0.044425	43.6867	0.0449277	1	2	glutamine catabolic process
89	GO:0090426	0.044425	43.6867	0.0449277	1	2	actin filament bundle convergence
90	GO:0019511	0.044425	43.6867	0.0449277	1	2	peptidyl-proline hydroxylation
91	GO:0010586	0.044425	43.6867	0.0449277	1	2	miRNA metabolic process
92	GO:0070408	0.044425	43.6867	0.0449277	1	2	carbamoyl phosphate metabolic process
93	GO:0070409	0.044425	43.6867	0.0449277	1	2	carbamoyl phosphate biosynthetic process
94	GO:0043132	0.044425	43.6867	0.0449277	1	2	NAD transport
95	GO:0018401	0.044425	43.6867	0.0449277	1	2	peptidyl-proline hydroxylation to 4-hydroxy-L-proline
96	GO:0018126	0.044425	43.6867	0.0449277	1	2	protein hydroxylation
97	GO:0016120	0.044425	43.6867	0.0449277	1	2	carotene biosynthetic process
98	GO:0016121	0.044425	43.6867	0.0449277	1	2	carotene catabolic process
99	GO:0007585	0.044425	43.6867	0.0449277	1	2	respiratory gaseous exchange
100	GO:0009186	0.044425	43.6867	0.0449277	1	2	deoxyribonucleoside diphosphate metabolic process
101	GO:0009735	0.044425	43.6867	0.0449277	1	2	response to cytokinin
102	GO:0035019	0.044425	43.6867	0.0449277	1	2	somatic stem cell maintenance
103	GO:0048439	0.044425	43.6867	0.0449277	1	2	flower morphogenesis
104	GO:0033591	0.044425	43.6867	0.0449277	1	2	response to L-ascorbic acid
105	GO:0071384	0.044425	43.6867	0.0449277	1	2	cellular response to corticosteroid stimulus
106	GO:0071385	0.044425	43.6867	0.0449277	1	2	cellular response to glucocorticoid stimulus
107	GO:0071324	0.044425	43.6867	0.0449277	1	2	cellular response to disaccharide stimulus
108	GO:0071329	0.044425	43.6867	0.0449277	1	2	cellular response to sucrose stimulus
109	GO:0035435	0.044425	43.6867	0.0449277	1	2	phosphate ion transmembrane transport
110	GO:0098660	0.0449459	2.42969	2.58334	6	115	inorganic ion transmembrane transport
111	GO:0070838	0.0455574	3.14257	1.34783	4	60	divalent metal ion transport
112	GO:0006271	0.0464187	3.9919	0.808698	3	36	DNA strand elongation involved in DNA replication
113	GO:0010972	0.0464187	3.9919	0.808698	3	36	negative regulation of G2/M transition of mitotic cell cycle
114	GO:0045454	0.0464187	3.9919	0.808698	3	36	cell redox homeostasis
115	GO:0000160	0.0464187	3.9919	0.808698	3	36	phosphorelay signal transduction system
116	GO:1902750	0.0464187	3.9919	0.808698	3	36	negative regulation of cell cycle G2/M phase transition
117	GO:0006469	0.0490371	6.25864	0.359421	2	16	negative regulation of protein kinase activity
118	GO:0048864	0.0490371	6.25864	0.359421	2	16	stem cell development
119	GO:0006817	0.0490371	6.25864	0.359421	2	16	phosphate ion transport
120	GO:0019827	0.0490371	6.25864	0.359421	2	16	stem cell maintenance
121	GO:0070588	0.0490371	6.25864	0.359421	2	16	calcium ion transmembrane transport
122	GO:0008204	0.0497048	3.87414	0.831162	3	37	ergosterol metabolic process
123	GO:0016129	0.0497048	3.87414	0.831162	3	37	phytosteroid biosynthetic process
124	GO:0031400	0.0497048	3.87414	0.831162	3	37	negative regulation of protein modification process
