# Supplementary material for: Analysis of the Phialocephala subalpina Transcriptome during Colonization of Its Host Plant Picea abies
Source: PLoS One. 2016 Mar 8;11(3):e0150591. doi: 10.1371/journal.pone.0150591 (PMC4783019; doi:10.1371/journal.pone.0150591)
Supplement: S4 Table — (XLSX) [file pone.0150591.s007.xlsx]

## Sheet: 10 per Day
S4 Table. Ten genes each with the lowest p-value per day according to our enrichment analysis.
Day	GO Term (BP)	P- value
1	carbohydrate transmembrane transport	2.33e-07
1	hexose transmembrane transport	3.14e-07
1	hexose transport	9.46e-07
1	glucose transport	9.81e-07
1	monosaccharide transport	1.48e-06
1	iron assimilation by chelation and transport	9.75e-05
1	transmembrane transport	0.000106342
1	iron assimilation	0.000317208
1	nitrogen compound transport	0.000319563
1	carbohydrate transport	0.00050023
2	glycerol transport	0.00171459
2	polyol transport	0.00260118
2	organic hydroxy compound transport	0.00270814
2	pyridoxal transport	0.0105753
2	pyridoxamine transport	0.0105753
2	pyridoxine transport	0.0105753
2	vitamin B6 transport	0.0105753
2	epothilone biosynthetic process	0.0105753
2	epothilone metabolic process	0.0105753
2	macrolide biosynthetic process	0.0105753
3	cellular response to iron ion starvation	6e-10
3	iron assimilation by chelation and transport	2.44e-07
3	iron assimilation	1.63e-06
3	ferric triacetylfusarinine C transport	1.59e-05
3	polyol transport	1.73e-05
3	iron chelate transport	5.59e-05
3	siderophore transport	5.59e-05
3	D-gluconate metabolic process	0.000101937
3	iron coordination entity transport	0.00012795
3	myo-inositol transport	0.000134317
4	cellular response to iron ion starvation	2.66e-12
4	iron assimilation	4.46e-10
4	iron assimilation by chelation and transport	1.63e-09
4	transition metal ion homeostasis	7.23e-09
4	iron ion homeostasis	1.25e-08
4	ferrichrome biosynthetic process	1.41e-07
4	ferrichrome metabolic process	1.41e-07
4	siderophore biosynthetic process from hydroxamic acid	1.41e-07
4	cellular iron ion homeostasis	3.34e-07
4	metal ion homeostasis	9.21e-07
7	cellular response to iron ion starvation	1.47e-07
7	extrachromosomal circular DNA accumulation involved in cell aging	9.24e-05
7	extrachromosomal circular DNA accumulation involved in replicative cell aging	9.24e-05
7	extrachromosomal rDNA circle accumulation involved in replicative cell aging	9.24e-05
7	maintenance of DNA trinucleotide repeats	9.24e-05
7	negative regulation of extrachromosomal rDNA circle accumulation involved in replicative cell aging	9.24e-05
7	regulation of extrachromosomal rDNA circle accumulation involved in replicative cell aging	9.24e-05
7	regulation of replicative cell aging	9.24e-05
7	mitochondria-nucleus signaling pathway	0.000181891
7	regulation of cell aging	0.000181891
11	iron assimilation by chelation and transport	7.36e-06
11	ferric triacetylfusarinine C transport	1.62e-05
11	iron assimilation	3.38e-05
11	iron chelate transport	5.71e-05
11	siderophore transport	5.71e-05
11	iron coordination entity transport	0.000130751
11	cellular metal ion homeostasis	0.000342253
11	cellular cation homeostasis	0.000397035
11	cellular ion homeostasis	0.000680628
11	metal ion homeostasis	0.000926906
18	negative regulation of phosphatidylcholine biosynthetic process	0.00871597
18	L-cysteine metabolic process	0.00871597
18	L-serine catabolic process	0.0173567
18	mitochondrion morphogenesis	0.0173567
18	active evasion of host immune response	0.0173567
18	active evasion of host immune response via regulation of host complement system	0.0173567
18	active evasion of immune response of other organism involved in symbiotic interaction	0.0173567
18	active evasion of immune response of other organism via regulation of complement system of other organism involved in symbiotic interaction	0.0173567
18	carotene catabolic process	0.0173567
18	terpene catabolic process	0.0173567

## Sheet: n_enriched_p
term	Day1_p	Day2_p	Day3_p	Day4_p	Day7_p	Day11_p	Day18_p
glycerol transport		0.00171459	0.00565543
polyol transport		0.00260118	1.73e-05	0.030626
organic hydroxy compound transport		0.00270814	0.000374315
pyridoxal transport	0.0278396	0.0105753	0.0317341
pyridoxamine transport	0.0278396	0.0105753	0.0317341
pyridoxine transport	0.0278396	0.0105753	0.0317341
vitamin B6 transport	0.0278396	0.0105753	0.0317341
epothilone biosynthetic process		0.0105753	0.0317341
epothilone metabolic process		0.0105753	0.0317341
macrolide biosynthetic process		0.0105753	0.0317341
macrolide metabolic process		0.0105753	0.0317341
xanthine catabolic process		0.0210406					0.0344153
xanthine metabolic process		0.0210406					0.0344153
cholesterol catabolic process		0.0210406
sterol catabolic process		0.0210406
thiamine transmembrane transport		0.0210406
basic amino acid transport		0.0217084
conjugation with cellular fusion		0.0229842
sulfur compound transport		0.0236401
conjugation		0.0245729
regulation of Ran protein signal transduction		0.0262324					0.0428343
urate biosynthetic process		0.0262324					0.0428343
adaptation of signaling pathway by response to pheromone involved in conjugation with cellular fusion		0.0313971
L-lysine catabolic process		0.0313971
L-lysine metabolic process		0.0313971
lysine catabolic process		0.0313971
steroid catabolic process		0.0313971
biotin biosynthetic process		0.0365349
pyrimidine-containing compound transmembrane transport		0.0365349
thiamine transport		0.0365349
urate metabolic process		0.0365349
carbohydrate transport	0.00050023	0.0366801	0.00477574
biotin metabolic process		0.0416459
drug transport		0.0426509	0.0171834
transmembrane transport	0.000106342	0.0462618	0.00440908	0.000187212	0.00134919	0.0280434
fatty acid transport	0.00213062	0.0464456			0.049513
adaptation of signaling pathway		0.0467302
Ran protein signal transduction		0.0467302
carbohydrate transmembrane transport	2.33e-07
hexose transmembrane transport	3.14e-07
hexose transport	9.46e-07
glucose transport	9.81e-07
monosaccharide transport	1.48e-06				0.0264719
iron assimilation by chelation and transport	9.75e-05		2.44e-07	1.63e-09	0.000485037	7.36e-06
iron assimilation	0.000317208		1.63e-06	4.46e-10	0.00152362	3.38e-05
nitrogen compound transport	0.000319563		0.00353048		0.00450779
tricarboxylic acid biosynthetic process	0.000580335		0.000755157	0.0005084	0.00133583	0.0474846
cellular response to iron ion starvation	0.000766345		6e-10	2.66e-12	1.47e-07	0.00127892
iron chelate transport	0.000877924		5.59e-05	0.000724094	0.00291748	5.71e-05
siderophore transport	0.000877924		5.59e-05	0.000724094	0.00291748	5.71e-05
mannose transport	0.000877924
fructose transport	0.00108617
ferric triacetylfusarinine C transport	0.00114997		1.59e-05	8.76e-06	0.0026341	1.62e-05
carboxylic acid transport	0.0012938				0.00109878		0.0473813
organic acid transport	0.0012938				0.00109878		0.0473813
ion transport	0.00138307				0.0086685	0.0134941
organic anion transport	0.00150005				0.00533677
iron coordination entity transport	0.00159023		0.00012795	0.00131423	0.00519944	0.000130751
gamma-aminobutyric acid transport	0.0018924				0.0465856
polysaccharide catabolic process	0.00221467		0.000527923
short-chain fatty acid transport	0.00299712
anion transport	0.00312635				0.0064928
monocarboxylic acid transport	0.00371581				0.0255946
acetate biosynthetic process	0.00391488		0.00506732
polysaccharide metabolic process	0.00472714		0.0136875
ion transmembrane transport	0.0054728				0.00620057
anion transmembrane transport	0.00552539				0.0160091
cellular iron ion homeostasis	0.00596611		0.000170162	3.34e-07	0.000785547	0.00143504
amino acid transmembrane transport	0.00601091				0.0388212
organic substance transport	0.0070229
amino acid transport	0.00726625				0.0211173
acetate metabolic process	0.0083119				0.00355608
ethanol catabolic process	0.00988268		0.012725
cellulose metabolic process	0.0111652
amine transport	0.0123086
iron ion homeostasis	0.0136661		0.000631411	1.25e-08	0.00273867	0.00412004
response to monosaccharide	0.0136661
primary alcohol catabolic process	0.0137607		0.0176724
high-affinity hexose transport	0.0137607
nicotianamine biosynthetic process	0.0140174		0.0159942	0.0131189	0.0212957
nicotianamine metabolic process	0.0140174		0.0159942	0.0131189	0.0212957
galactosylceramide metabolic process	0.0140174				0.0212957
cellular response to cell-matrix adhesion	0.0140174		0.0159942
cellular response to epidermal growth factor stimulus	0.0140174		0.0159942
organ regeneration	0.0140174		0.0159942
response to epidermal growth factor	0.0140174		0.0159942
response to mercury ion	0.0140174		0.0159942
oxidation-reduction process	0.0147356		0.0194929	0.0227685			0.0315293
cellular polysaccharide catabolic process	0.016574		0.0274739
single-organism transport	0.0175989			0.0305567
tricarboxylic acid metabolic process	0.0205973		0.0263502	0.0181844	0.0445384
proline transmembrane transport	0.0205973
carbohydrate catabolic process	0.0232631		0.00537736
lipid transport	0.0242757
aerobactin biosynthetic process	0.0278396		0.0317341	0.0260668	0.0421398	0.0319109
aerobactin metabolic process	0.0278396		0.0317341	0.0260668	0.0421398	0.0319109
phosphatidylserine catabolic process	0.0278396				0.0421398	0.0319109
cellular response to nitric oxide	0.0278396		0.0317341	0.0260668	0.0421398
cellular response to reactive nitrogen species	0.0278396		0.0317341	0.0260668	0.0421398
response to nitric oxide	0.0278396		0.0317341	0.0260668	0.0421398
ferrichrome transport	0.0278396		0.0317341		0.0421398
cellular response to corticosteroid stimulus	0.0278396		0.0317341
cellular response to glucocorticoid stimulus	0.0278396		0.0317341
response to L-ascorbic acid	0.0278396		0.0317341
detection of carbohydrate stimulus	0.0278396
detection of chemical stimulus	0.0278396
detection of glucose	0.0278396
detection of hexose stimulus	0.0278396
detection of monosaccharide stimulus	0.0278396
plant-type cell wall cellulose metabolic process	0.0278396
cellular transition metal ion homeostasis	0.0279648		0.00197217	1.14e-05	0.00797278	0.00202874
beta-glucan catabolic process	0.0279648		0.0422494
cellulose catabolic process	0.0279648		0.0422494
vitamin transmembrane transport	0.0285596		0.0363962
glucan metabolic process	0.0290168
C4-dicarboxylate transport	0.0314456				0.00831684
beta-glucan metabolic process	0.0339754
peptide transport	0.0344762		0.0478973		0.00444313
lipid localization	0.0349607
response to carbohydrate	0.0349857
monocarboxylic acid metabolic process	0.0352529		0.00137285	0.0043348
small molecule catabolic process	0.0380284		0.0147135
cellular homeostasis	0.0390175			0.0100389		0.0131242
cellular chemical homeostasis	0.0406354			0.00300674		0.00366907
glial cell development	0.0414693		0.0472236
glial cell differentiation	0.0414693		0.0472236
oligodendrocyte development	0.0414693		0.0472236
oligodendrocyte differentiation	0.0414693		0.0472236
violaceol I biosynthetic process	0.0414693			0.038846
violaceol II biosynthetic process	0.0414693			0.038846
nitrite transport	0.0414693
cellular metal ion homeostasis	0.0423528		0.0219318	0.000414442	0.00856605	0.000342253
ether metabolic process	0.044052			0.0390724
proline transport	0.044052
glucan catabolic process	0.0487658
cellular response to neutral pH	0.0496784
negative regulation of phosphatidylcholine biosynthetic process					0.0212957	0.0160841	0.00871597
L-cysteine metabolic process						0.0160841	0.00871597
L-serine catabolic process					0.0421398	0.0319109	0.0173567
mitochondrion morphogenesis					0.0421398	0.0319109	0.0173567
active evasion of host immune response			0.0317341			0.0319109	0.0173567
active evasion of host immune response via regulation of host complement system			0.0317341			0.0319109	0.0173567
active evasion of immune response of other organism involved in symbiotic interaction			0.0317341			0.0319109	0.0173567
active evasion of immune response of other organism via regulation of complement system of other organism involved in symbiotic interaction			0.0317341			0.0319109	0.0173567
carotene catabolic process			0.0317341				0.0173567
terpene catabolic process			0.0317341				0.0173567
cellular response to cobalt ion							0.0173567
positive regulation of transcription from RNA polymerase II promoter in response to cobalt ion							0.0173567
positive regulation of transcription from RNA polymerase II promoter in response to hypoxia							0.0173567
positive regulation of unsaturated fatty acid biosynthetic process by positive regulation of transcription from RNA polymerase II promoter							0.0173567
regulation of transcription from RNA polymerase II promoter in response to hypoxia							0.0173567
response to cobalt ion							0.0173567
regulation of lipid biosynthetic process							0.0183196
detoxification of nitrogen compound			0.0472236	0.038846		0.0474846	0.025923
negative regulation of alcohol biosynthetic process						0.0474846	0.025923
regulation of phosphatidylcholine biosynthetic process						0.0474846	0.025923
isoprenoid catabolic process			0.0472236				0.025923
microgametogenesis							0.025923
negative regulation of peptidase activity							0.025923
pollen sperm cell differentiation							0.025923
positive regulation of fatty acid biosynthetic process							0.025923
positive regulation of fatty acid metabolic process							0.025923
positive regulation of unsaturated fatty acid biosynthetic process							0.025923
regulation of fatty acid biosynthetic process by regulation of transcription from RNA polymerase II promoter							0.025923
regulation of unsaturated fatty acid biosynthetic process							0.025923
carotene metabolic process							0.0344153
negative regulation of phospholipid biosynthetic process							0.0344153
regulation of fatty acid biosynthetic process							0.0344153
regulation of lipid metabolic process							0.039097
cristae formation							0.0428343
cyanide metabolic process							0.0428343
response to nitrosative stress							0.0428343
cellular cation homeostasis				0.00171098	0.0281387	0.000397035
cellular ion homeostasis				0.00062404	0.0398126	0.000680628
metal ion homeostasis			0.00356361	9.21e-07	0.00184331	0.000926906
cation homeostasis			0.0123547	8.52e-06	0.00831621	0.00111413
ion homeostasis			0.0191004	3.52e-06	0.0140261	0.00201998
extrachromosomal circular DNA accumulation involved in cell aging					9.24e-05	0.00249188
extrachromosomal circular DNA accumulation involved in replicative cell aging					9.24e-05	0.00249188
extrachromosomal rDNA circle accumulation involved in replicative cell aging					9.24e-05	0.00249188
maintenance of DNA trinucleotide repeats					9.24e-05	0.00249188
negative regulation of extrachromosomal rDNA circle accumulation involved in replicative cell aging					9.24e-05	0.00249188
regulation of extrachromosomal rDNA circle accumulation involved in replicative cell aging					9.24e-05	0.00249188
regulation of replicative cell aging					9.24e-05	0.00249188
pyrimidine deoxyribonucleotide metabolic process						0.00249188
mitochondria-nucleus signaling pathway					0.000181891	0.00369833
regulation of cell aging					0.000181891	0.00369833
2'-deoxyribonucleotide metabolic process						0.00369833
deoxyribose phosphate metabolic process						0.00369833
nitrogen catabolite regulation of transcription from RNA polymerase II promoter					0.000313304	0.00512304
external encapsulating structure organization						0.00557722
transition metal ion homeostasis			0.000208544	7.23e-09	0.00138411	0.00571977
metal ion transport						0.00588001
nitrogen catabolite regulation of transcription					0.000493411	0.00675874
progressive alteration of chromatin involved in replicative cell aging					0.000728501	0.00859836
deoxyribonucleotide metabolic process						0.00859836
chemical homeostasis			0.0101802	4.46e-05	0.0112733	0.0105638
inorganic ion transmembrane transport					0.0361474	0.0105738
progressive alteration of chromatin involved in cell aging					0.0010244	0.010635
cell wall organization						0.0125185
mycelium development				0.00600518	0.0232013	0.0130293
copper ion transport						0.0132151
acetate ester metabolic process					0.0212957	0.0160841
acetylcholine catabolic process					0.0212957	0.0160841
acetylcholine metabolic process					0.0212957	0.0160841
cellular response to temperature stimulus					0.0212957	0.0160841
response to amine					0.0212957	0.0160841
response to amphetamine					0.0212957	0.0160841
acyl carnitine transport						0.0160841
alternative respiration						0.0160841
dUMP biosynthetic process						0.0160841
dUMP metabolic process						0.0160841
dUTP metabolic process						0.0160841
pyrimidine deoxyribonucleoside triphosphate metabolic process						0.0160841
maintenance of DNA repeat elements					0.00291748	0.0206193
cellular potassium ion homeostasis						0.0206193
potassium ion homeostasis						0.0206193
transition metal ion transport				0.00968009		0.0216361
negative regulation of chromatin modification					0.00358997	0.023543
transcription factor import into nucleus					0.00434959	0.0266258
fumarate transport					0.000451634	0.0319109
phosphate ion transmembrane transport					0.0421398	0.0319109
deoxyribonucleoside monophosphate biosynthetic process						0.0319109
deoxyribonucleoside monophosphate metabolic process						0.0319109
dTMP biosynthetic process						0.0319109
dTMP metabolic process						0.0319109
farnesol biosynthetic process						0.0319109
farnesol metabolic process						0.0319109
pollen exine formation						0.0319109
pollen wall assembly						0.0319109
pyrimidine deoxyribonucleoside monophosphate biosynthetic process						0.0319109
pyrimidine deoxyribonucleoside monophosphate metabolic process						0.0319109
respiratory gaseous exchange						0.0319109
sporopollenin biosynthetic process						0.0319109
negative regulation of chromosome organization					0.00614231	0.0332451
skeletal muscle organ development						0.0332451
inorganic cation transmembrane transport						0.0344312
copper ion import						0.0367704
multicellular organismal development						0.0405882
iron ion transport				0.0248879		0.0417476
homeostatic process				0.00146072		0.0430917
muscle organ development						0.0442255
anatomical structure development						0.045522
benzoate catabolic process			0.0472236			0.0474846
benzoate metabolic process			0.0472236			0.0474846
2'-deoxyribonucleotide biosynthetic process						0.0474846
deoxyribose phosphate biosynthetic process						0.0474846
gene conversion at mating-type locus, DNA repair synthesis						0.0474846
positive regulation of transcription from RNA polymerase II promoter during meiosis						0.0474846
primary cell septum disassembly						0.0474846
pyrimidine deoxyribonucleotide biosynthetic process						0.0474846
regulation of actin cortical patch localization						0.0474846
copper ion transmembrane transport						0.0481449
manganese ion transport						0.0481449
mitotic DNA replication checkpoint						0.0481449
pectin catabolic process			0.0478973			0.0485606
amide transport			0.0265092		0.000393882
high-affinity zinc ion transport			0.000755157	0.0005084	0.00133583
Actinobacterium-type cell wall biogenesis					0.00133583
DIM/DIP cell wall layer assembly					0.00133583
low-affinity zinc ion transport			0.00149441	0.00100804	0.0026341
peptidoglycan-based cell wall biogenesis					0.0026341
dicarboxylic acid transport					0.00401569
cellular response to zinc ion starvation			0.00246448	0.0016656	0.00432857
cellular modified amino acid metabolic process					0.00460192
regulation of nitrogen utilization					0.00505203
regulation of transcription from RNA polymerase II promoter in response to iron ion starvation			0.00365789	0.0024769	0.00640191
neurotransmitter catabolic process					0.00640191
succinate transport					0.00640191
glutamine metabolic process					0.00692021
nitrogen utilization					0.010141
oligopeptide transport					0.0129179
cellular response to cadmium ion			0.00635978	0.0390724	0.0138732
zinc ion transmembrane transport			0.0105212	0.00717898	0.0181566
neurotransmitter metabolic process					0.0181566
alkane biosynthetic process					0.0212957
cellular alkane metabolic process					0.0212957
energy derivation by oxidation of reduced inorganic compounds					0.0212957
glycol biosynthetic process					0.0212957
methane metabolic process					0.0212957
methanogenesis					0.0212957
phenolic phthiocerol biosynthetic process					0.0212957
phthiocerol biosynthetic process					0.0212957
regulation of neurotransmitter levels					0.025896
replicative cell aging					0.0276427
zinc ion transport			0.0176724	0.0121272	0.0301809
cellular response to nitrogen compound					0.0310803
cellular response to endogenous stimulus					0.0318795
cellular modified amino acid catabolic process					0.0347248
cellular response to organonitrogen compound					0.0351371
cellular modified amino acid biosynthetic process					0.0407155
multicellular organismal water homeostasis			0.0317341		0.0421398
renal absorption			0.0317341		0.0421398
renal water absorption			0.0317341		0.0421398
renal water homeostasis			0.0317341		0.0421398
renal water transport			0.0317341		0.0421398
prenylated protein catabolic process					0.0421398
S-adenosylmethionine biosynthetic process					0.0421398
cellular response to nutrient levels			0.00493464	0.00262649	0.0427885
cellular response to extracellular stimulus			0.00191419	0.002749	0.0443976
phosphate ion transport					0.0445384
cellular response to metal ion			0.0190991		0.0472229
cellular response to external stimulus			0.00217434	0.00307576	0.0486049
drug export					0.0497836
D-gluconate metabolic process			0.000101937	0.00692872
myo-inositol transport			0.000134317
aldonic acid metabolic process			0.000249536	0.0115089
age-dependent response to reactive oxygen species			0.00149441
cellular response to starvation			0.00168867	0.000915768
ferrichrome biosynthetic process			0.00246448	1.41e-07
ferrichrome metabolic process			0.00246448	1.41e-07
siderophore biosynthetic process from hydroxamic acid			0.00246448	1.41e-07
NADP catabolic process			0.00246448	0.0016656
pyridine-containing compound catabolic process			0.00246448	0.0016656
pyridine nucleotide catabolic process			0.00246448	0.0016656
interaction with host			0.00268794
single-organism catabolic process			0.00295365
carbohydrate metabolic process			0.00299647
age-dependent general metabolic decline			0.00365789
age-dependent response to oxidative stress			0.00365789
pathogenesis			0.00380065
hemicellulose metabolic process			0.00391945
interaction with host via protein secreted by type II secretion system			0.00480142
interaction with host via secreted substance involved in symbiotic interaction			0.00480142
interaction with host via substance released outside of symbiont			0.00480142
interaction with other organism via protein secreted by type II secretion system involved in symbiotic interaction			0.00480142
interaction with other organism via secreted substance involved in symbiotic interaction			0.00480142
siderophore biosynthetic process			0.00506732	9.65e-07
xylan catabolic process			0.00517708
cellular response to oxidative stress			0.00536879	0.00641373
response to starvation			0.00605271	0.00321501
siderophore metabolic process			0.00668563	1.91e-06
response to nutrient levels			0.00749849	0.00920174
monocarboxylic acid biosynthetic process			0.00763061	0.0153478
response to extracellular stimulus			0.00765007	0.00936695
NADP metabolic process			0.00880952	0.0291317
response to stress			0.00885801
xylan metabolic process			0.00905351
response to inorganic substance			0.0107393
cell wall polysaccharide metabolic process			0.0110593
response to external stimulus			0.0116884
cell wall macromolecule metabolic process			0.0120015
symbiosis, encompassing mutualism through parasitism			0.0123547
carboxylic acid metabolic process			0.0125878	0.00689097
cellular response to reactive oxygen species			0.0129357
alcohol catabolic process			0.0130179
hydrogen peroxide catabolic process			0.0130179
catabolic process			0.0146029
homocysteine catabolic process			0.0159942	0.0131189
carotenoid catabolic process			0.0159942
PSII associated light-harvesting complex II catabolic process			0.0159942
response to anesthetic			0.0159942
terpenoid catabolic process			0.0159942
tetraterpenoid catabolic process			0.0159942
xanthophyll catabolic process			0.0159942
antibiotic biosynthetic process			0.0162726	0.0458426
cellular response to stress			0.0169144
oxoacid metabolic process			0.0180832	0.00987103
response to toxic substance			0.0195133
organic acid metabolic process			0.0202915	0.0110725
amide biosynthetic process			0.0205559	0.00189967
interspecies interaction between organisms			0.0211332
single-organism carbohydrate metabolic process			0.0215288
cellular response to inorganic substance			0.0222118
reactive oxygen species metabolic process			0.0222118
chlorophyll biosynthetic process			0.023298
cell wall organization or biogenesis			0.0239444
multi-organism process			0.0264128
cellular response to hydrogen peroxide			0.029275
antibiotic metabolic process			0.0293205
nonribosomal peptide biosynthetic process			0.0295544	5.92e-05
carotenoid biosynthetic process			0.0295544
carotenoid metabolic process			0.0295544
tetraterpenoid biosynthetic process			0.0295544
tetraterpenoid metabolic process			0.0295544
response to oxidative stress			0.0301263	0.010316
response to reactive oxygen species			0.0306218
peptide biosynthetic process			0.0311105	0.000233771
histidine transport			0.0317341
xanthophyll metabolic process			0.0317341
lipid modification			0.0319568
filamentous growth of a population of unicellular organisms in response to chemical stimulus			0.0330052
lipid catabolic process			0.0333256
drug metabolic process			0.0361643
organic substance catabolic process			0.0362847
zinc ion homeostasis			0.0363962	0.025258
primary alcohol metabolic process			0.0369709
response to chemical			0.0378682
nicotinamide nucleotide metabolic process			0.0391388
lipid phosphorylation			0.0400231	0.0278266
phosphatidylinositol phosphorylation			0.0400231	0.0278266
indoleacetic acid biosynthetic process			0.0400231
indoleacetic acid metabolic process			0.0400231
hydrogen peroxide metabolic process			0.0411695
pyridine nucleotide metabolic process			0.0422494
adaxial/abaxial axis specification			0.0472236
adaxial/abaxial pattern specification			0.0472236
polarity specification of adaxial/abaxial axis			0.0472236
renal system process			0.0472236
water homeostasis			0.0472236
azole transport			0.0476632
negative regulation of defense response			0.0476632
response to host immune response			0.0476632
response to immune response of other organism involved in symbiotic interaction			0.0476632
ferricrocin biosynthetic process				0.0005084
ferricrocin metabolic process				0.0005084
intracellular sequestering of iron ion				0.0005084
sequestering of iron ion				0.0005084
peptide metabolic process				0.0028271
branched-chain amino acid metabolic process				0.00410017
depsipeptide biosynthetic process				0.00411705
depsipeptide metabolic process				0.00411705
emericellamide biosynthetic process				0.00411705
emericellamide metabolic process				0.00411705
isoleucine biosynthetic process				0.00579281
lactone biosynthetic process				0.00629559
lactone metabolic process				0.00629559
cofactor metabolic process				0.00671179
high-affinity iron ion transmembrane transport				0.0103499
sequestering of metal ion				0.0103499
isoleucine metabolic process				0.0121272
activation of cysteine-type endopeptidase activity involved in apoptotic process by cytochrome c				0.0131189
defense response by callose deposition				0.0131189
ecdysone metabolic process				0.0131189
ecdysteroid metabolic process				0.0131189
mitochondrial depolarization				0.0131189
regulation of mitochondrial membrane potential				0.0131189
valine metabolic process				0.0140277
cellular amide metabolic process				0.0150452
cellular response to chemical stimulus				0.0195243
cofactor biosynthetic process				0.0226382
iron ion transmembrane transport				0.0227927
callose localization				0.0260668
embryo sac cellularization				0.0260668
glyoxylate catabolic process				0.0260668
regulation of biological quality				0.0281088
cation transmembrane transport				0.0281499
organonitrogen compound biosynthetic process				0.0354258
lipid biosynthetic process				0.036107
amine biosynthetic process				0.0386906
lipid metabolic process				0.0386928
CTP biosynthetic process				0.038846
CTP metabolic process				0.038846
estrogen metabolic process				0.038846
iron assimilation by reduction and transport				0.038846
pyrimidine nucleoside triphosphate biosynthetic process				0.038846
pyrimidine ribonucleoside triphosphate biosynthetic process				0.038846
pyrimidine ribonucleoside triphosphate metabolic process				0.038846
secondary metabolite biosynthetic process				0.0416998
fatty acid metabolic process				0.0439154
carboxylic acid biosynthetic process				0.0447609
organic acid biosynthetic process				0.0447609
